# Supplementary material for: Newcastle disease virus transmission dynamics in wild peridomestic birds in the United Arab Emirates
Source: Sci Rep. 2021 Feb 10;11:3491. doi: 10.1038/s41598-020-79184-3 (PMC7876026; doi:10.1038/s41598-020-79184-3)
Supplement: Supplementary file 2 — Supplementary Table 1. [file 41598_2020_79184_MOESM2_ESM.xlsx]

## Sheet: Sheet1
		Initial State	Survival	Transition	Capture	Lab work	Test result	Deviance	AIC	df
Mnul		i	i	i+from.to	firste+nexte.[i]	i	from.to	16664.6	16680.6	8
M1	Initial State	Site	i	i+from.to	firste+nexte.[i]	i	from.to	16628.1	16646.1	9
M2		Species	i	i+from.to	firste+nexte.[i]	i	from.to	16091.4	16117.4	13
M3		Age	i	i+from.to	firste+nexte.[i]	i	from.to	16646.5	16664.5	9
M4		Year	i	i+from.to	firste+nexte.[i]	i	from.to	16624	16642	9
M6	Survival	i	Site	i+from.to	firste+nexte.[i]	i	from.to	16653.5	16671.5	9
M7		i	Species	i+from.to	firste+nexte.[i]	i	from.to	16584.6	16610.6	13
M8		i	Age	i+from.to	firste+nexte.[i]	i	from.to	16661.2	16679.2	9
M9		i	Year	i+from.to	firste+nexte.[i]	i	from.to	16655.5	16673.5	9
M11		i	Serological status (from)	i+from.to	firste+nexte.[i]	i	from.to	16655.3	16673.3	9
M12	Transition	i	i	Site	firste+nexte.[i]	i	from.to	16663.9	16681.9	9
M13		i	i	Species	firste+nexte.[i]	i	from.to	16642.2	16668.2	13
M14		i	i	Age	firste+nexte.[i]	i	from.to	16664.4	16682.4	9
M15		i	i	Year	firste+nexte.[i]	i	from.to	16655.2	16673.2	9
M17	Capture	i	i	i+from.to	Site	i	from.to	16614.5	16632.5	9
M18		i	i	i+from.to	Species	i	from.to	16314.6	16340.6	13
M19		i	i	i+from.to	Age	i	from.to	16658.3	16676.3	9
M20		i	i	i+from.to	Year	i	from.to	16664.3	16682.3	9
M22		i	i	i+from.to	Serological status (from)	i	from.to	16660.8	16678.8	9
M23		i	i	i+from.to	Site:Species	i	from.to	16227	16265	19
M24		i	i	i+from.to	Species:Age	i	from.to	16277.7	16315.7	19
M25		i	i	i+from.to	Species:Year	i	from.to	/	/	19
M26	Lab	i	i	i+from.to	firste+nexte.[i]	Species	from.to	16476.8	16502.8	13
M27		i	i	i+from.to	firste+nexte.[i]	Age	from.to	16654.2	16672.2	9
M28		i	i	i+from.to	firste+nexte.[i]	Year	from.to	16551	16569	9
	CONSENSUAL MODEL 1
MC1	CONS1	i+Site+Species+Age+Year	i+Site+Species+Year+from	i+Species+Year+from.to	firste+nexte[i+Site+Species+Age+Site:Species+Species:Age]	i+Species+Age+Year	from.to	15138.8	15246.8	54
MC1.1		i+Species+Age+Year	i+Site+Species+Year+from	i+Species+Year+from.to	firste+nexte[i+Site+Species+Age+Site:Species+Species:Age]	i+Species+Age+Year	from.to	15141.5	15247.5	53
MC1.2		i+Site+Age+Year	i+Site+Species+Year+from	i+Species+Year+from.to	firste+nexte[i+Site+Species+Age+Site:Species+Species:Age]	i+Species+Age+Year	from.to	15731	15829	49
MC1.3		i+Site+Species+Year	i+Site+Species+Year+from	i+Species+Year+from.to	firste+nexte[i+Site+Species+Age+Site:Species+Species:Age]	i+Species+Age+Year	from.to	15202.7	15308.7	53
MC1.4		i+Site+Species+Age	i+Site+Species+Year+from	i+Species+Year+from.to	firste+nexte[i+Site+Species+Age+Site:Species+Species:Age]	i+Species+Age+Year	from.to	15166.7	15272.7	53
MC1.5		i+Site+Species+Age+Year	i+Species+Year+from	i+Species+Year+from.to	firste+nexte[i+Site+Species+Age+Site:Species+Species:Age]	i+Species+Age+Year	from.to	15142.9	15248.9	53
MC1.6		i+Site+Species+Age+Year	i+Site+Year+from	i+Species+Year+from.to	firste+nexte[i+Site+Species+Age+Site:Species+Species:Age]	i+Species+Age+Year	from.to	15176.2	15274.2	49
MC1.7		i+Site+Species+Age+Year	i+Site+Species+from	i+Species+Year+from.to	firste+nexte[i+Site+Species+Age+Site:Species+Species:Age]	i+Species+Age+Year	from.to	15138.8	15244.8	53
MC1.8		i+Site+Species+Age+Year	i+Site+Species+Year	i+Species+Year+from.to	firste+nexte[i+Site+Species+Age+Site:Species+Species:Age]	i+Species+Age+Year	from.to	15157.1	15263.1	53
MC1.9		i+Site+Species+Age+Year	i+Site+Species+Year+from	i+Year+from.to	firste+nexte[i+Site+Species+Age+Site:Species+Species:Age]	i+Species+Age+Year	from.to	15154.4	15252.4	49
MC1.10		i+Site+Species+Age+Year	i+Site+Species+Year+from	i+Species+from.to	firste+nexte[i+Site+Species+Age+Site:Species+Species:Age]	i+Species+Age+Year	from.to	15144	15250	53
MC1.11		i+Site+Species+Age+Year	i+Site+Species+Year+from	i+Species+Year+from.to	firste+nexte[i+Site+Species+Age+Species:Age]	i+Species+Age+Year	from.to	15177.4	15275.4	49
MC1.12		i+Site+Species+Age+Year	i+Site+Species+Year+from	i+Species+Year+from.to	firste+nexte[i+Site+Species+Age+Site:Species]	i+Species+Age+Year	from.to	15165.2	15263.2	49
MC1.13		i+Site+Species+Age+Year	i+Site+Species+Year+from	i+Species+Year+from.to	firste+nexte[i+Species+Age+Species:Age]	i+Species+Age+Year	from.to	/	/	48
MC1.14		i+Site+Species+Age+Year	i+Site+Species+Year+from	i+Species+Year+from.to	firste+nexte[i+Site+Age]	i+Species+Age+Year	from.to	/	/	39
MC1.15		i+Site+Species+Age+Year	i+Site+Species+Year+from	i+Species+Year+from.to	firste+nexte[i+Site+Species+Site:Species]	i+Species+Age+Year	from.to	/	/	48
MC1.16		i+Site+Species+Age+Year	i+Site+Species+Year+from	i+Species+Year+from.to	firste+nexte[i+Site+Species+Age+Site:Species+Species:Age]	i+Age+Year	from.to	15326.8	15424.8	49
MC1.17		i+Site+Species+Age+Year	i+Site+Species+Year+from	i+Species+Year+from.to	firste+nexte[i+Site+Species+Age+Site:Species+Species:Age]	i+Species+Year	from.to	15144.3	15250.3	53
MC1.18		i+Site+Species+Age+Year	i+Site+Species+Year+from	i+Species+Year+from.to	firste+nexte[i+Site+Species+Age+Site:Species+Species:Age]	i+Species+Age	from.to	15257.1	15363.1	53
	CONSENSUAL MODEL 2
MC2	CONS2	i+Species+Age+Year	i+Site+Species+from	i+Species+Year+from.to	firste+nexte[i+Site+Species+Age+Site:Species+Species:Age]	i+Species+Age+Year	from.to	15141.5	15245.5	52
MC2.1	Initial State	i+Site+Species+Age+Year	i+Site+Species+from	i+Species+Year+from.to	firste+nexte[i+Site+Species+Age+Site:Species+Species:Age]	i+Species+Age+Year	from.to	15138.8	15244.8	53
MC2.2	Survie	i+Species+Age+Year	i+Site+Species+Age+from	i+Species+Year+from.to	firste+nexte[i+Site+Species+Age+Site:Species+Species:Age]	i+Species+Age+Year	from.to	15134.6	15240.6	53
MC2.3		i+Species+Age+Year	i+Site+Species+Year+from	i+Species+Year+from.to	firste+nexte[i+Site+Species+Age+Site:Species+Species:Age]	i+Species+Age+Year	from.to	15144.2	15250.2	53
MC2.4	Transition	i+Species+Age+Year	i+Site+Species+from	i+Site+Species+Year+from.to	firste+nexte[i+Site+Species+Age+Site:Species+Species:Age]	i+Species+Age+Year	from.to	15141	15247	53
MC2.5		i+Species+Age+Year	i+Site+Species+from	i+Species+Age+Year+from.to	firste+nexte[i+Site+Species+Age+Site:Species+Species:Age]	i+Species+Age+Year	from.to	15138.5	15244.5	53
MC2.6	Capture	i+Species+Age+Year	i+Site+Species+from	i+Species+Year+from.to	firste+nexte[i+Site+Species+Age+Year+Site:Species+Species:Age]	i+Species+Age+Year	from.to	15128.2	15234.2	53
MC2.7		i+Species+Age+Year	i+Site+Species+from	i+Species+Year+from.to	firste+nexte[i+Site+Species+Age+from+Site:Species+Species:Age]	i+Species+Age+Year	from.to	15125.1	15231.1	53
MC2.8		i+Species+Age+Year	i+Site+Species+from	i+Species+Year+from.to	firste+nexte[i+Site+Species+Age+Year+Site:Species+Species:Age+Species:Year]	i+Species+Age+Year	from.to	15126.5	15242.5	58
	CONSENSUAL MODEL 3
MC3	CONS3	i+Species+Age+Year	i+Site+Species+Age+from	i+Species+Year+from.to	firste+nexte[i+Site+Species+Age+Year+from+Site:Species+Species:Age]	i+Species+Age+Year	from.to	15162.6	15272.6	55
MC3.1		i+Species+Age+Year	i+Site+Species+from	i+Species+Year+from.to	firste+nexte[i+Site+Species+Age+Year+from+Site:Species+Species:Age]	i+Species+Age+Year	from.to	15115.2	15223.2	54
MC3.2		i+Species+Age+Year	i+Site+Species+Age+from	i+Species+Year+from.to	firste+nexte[i+Site+Species+Age+from+Site:Species+Species:Age]	i+Species+Age+Year	from.to	15120.7	15228.7	54
MC3.3		i+Species+Age+Year	i+Site+Species+Age+from	i+Species+Year+from.to	firste+nexte[i+Site+Species+Age+Year+Site:Species+Species:Age]	i+Species+Age+Year	from.to	15122.2	15230.2	54
	CONSENSUAL MODEL 4
MC4	CONS4	i+Species+Age+Year	i+Site+Species+from	i+Species+Year+from.to	firste+nexte[i+Site+Species+Age+Year+from+Site:Species+Species:Age]	i+Species+Age+Year	from.to	15115.2	15223.2	54
MC4.1		i+Age+Year	i+Site+Species+from	i+Species+Year+from.to	firste+nexte[i+Site+Species+Age+Year+from+Site:Species+Species:Age]	i+Species+Age+Year	from.to	15728.3	15826.3	49
MC4.2		i+Species+Year	i+Site+Species+from	i+Species+Year+from.to	firste+nexte[i+Site+Species+Age+Year+from+Site:Species+Species:Age]	i+Species+Age+Year	from.to	15178.1	15284.1	53
MC4.3		i+Species+Age	i+Site+Species+from	i+Species+Year+from.to	firste+nexte[i+Site+Species+Age+Year+from+Site:Species+Species:Age]	i+Species+Age+Year	from.to	15143.5	15249.5	53
MC4.4		i+Species+Age+Year	i+Species+from	i+Species+Year+from.to	firste+nexte[i+Site+Species+Age+Year+from+Site:Species+Species:Age]	i+Species+Age+Year	from.to	15120.8	15226.8	53
MC4.5		i+Species+Age+Year	i+Site+from	i+Species+Year+from.to	firste+nexte[i+Site+Species+Age+Year+from+Site:Species+Species:Age]	i+Species+Age+Year	from.to	15163.8	15261.8	49
MC4.6		i+Species+Age+Year	i+Site+Species	i+Species+Year+from.to	firste+nexte[i+Site+Species+Age+Year+from+Site:Species+Species:Age]	i+Species+Age+Year	from.to	15146.3	15252.3	53
MC4.7		i+Species+Age+Year	i+Site+Species+from	i+Year+from.to	firste+nexte[i+Site+Species+Age+Year+from+Site:Species+Species:Age]	i+Species+Age+Year	from.to	15131.4	15229.4	49
MC4.8		i+Species+Age+Year	i+Site+Species+from	i+Species+from.to	firste+nexte[i+Site+Species+Age+Year+from+Site:Species+Species:Age]	i+Species+Age+Year	from.to	15119.8	15225.8	53
MC4.9		i+Species+Age+Year	i+Site+Species+from	i+Species+Year+from.to	firste+nexte[i+Site+Species+Age+Year+from+Species:Age]	i+Species+Age+Year	from.to	15152.9	15250.9	49
MC4.10		i+Species+Age+Year	i+Site+Species+from	i+Species+Year+from.to	firste+nexte[i+Site+Species+Age+Year+from+Site:Species]	i+Species+Age+Year	from.to	15143.8	15241.8	49
MC4.11		i+Species+Age+Year	i+Site+Species+from	i+Species+Year+from.to	firste+nexte[i+Species+Age+Year+from+Species:Age]	i+Species+Age+Year	from.to	/	/	48
MC4.12		i+Species+Age+Year	i+Site+Species+from	i+Species+Year+from.to	firste+nexte[i+Site+Age+Year+from]	i+Species+Age+Year	from.to	/	/	39
MC4.13		i+Species+Age+Year	i+Site+Species+from	i+Species+Year+from.to	firste+nexte[i+Site+Species+Year+from+Site:Species]	i+Species+Age+Year	from.to	/	/	48
MC4.14		i+Species+Age+Year	i+Site+Species+from	i+Species+Year+from.to	firste+nexte[i+Site+Species+Age+from+Site:Species+Species:Age]	i+Species+Age+Year	from.to	15125.1	15231.1	53
MC4.15		i+Species+Age+Year	i+Site+Species+from	i+Species+Year+from.to	firste+nexte[i+Site+Species+Age+Year+Site:Species+Species:Age]	i+Species+Age+Year	from.to	15128.2	15234.2	53
MC4.16		i+Species+Age+Year	i+Site+Species+from	i+Species+Year+from.to	firste+nexte[i+Site+Species+Age+Year+from+Site:Species+Species:Age]	i+Age+Year	from.to	15306.6	15404.6	49
MC4.17		i+Species+Age+Year	i+Site+Species+from	i+Species+Year+from.to	firste+nexte[i+Site+Species+Age+Year+from+Site:Species+Species:Age]	i+Species+Year	from.to	15118	15224	53
MC4.18		i+Species+Age+Year	i+Site+Species+from	i+Species+Year+from.to	firste+nexte[i+Site+Species+Age+Year+from+Site:Species+Species:Age]	i+Species+Age	from.to	15235.2	15341.2	53
	MODEL FINAL
MF	FINAL	i+Species+Age+Year	i+Site+Species+from	i+Species+Year+from.to	firste+nexte[i+Site+Species+Age+Year+from+Site:Species+Species:Age]	i+Species+Year	from.to	15118	15224	53
