# Supplementary material for: Newcastle disease virus transmission dynamics in wild peridomestic birds in the United Arab Emirates
Source: Sci Rep. 2021 Feb 10;11:3491. doi: 10.1038/s41598-020-79184-3 (PMC7876026; doi:10.1038/s41598-020-79184-3)
Supplement: Supplementary file 3 — Supplementary Table 2. [file 41598_2020_79184_MOESM3_ESM.xlsx]

## Sheet: INFO
Number of occasions :	61
Number of states :	3
Number of events :	4
Number of groups :	24
Number of age classes :	1
Version :	E-SURGE V 2.1.4,17-Dec-2019
Data File :	C:\Users\jhirschinger\Desktop\ThÞse\DonnÚes\2017\Septembre-DÚcembre 2017\Analyses\Model ÚpidÚmio TV\ModÞle 4\190211\Data.inp
Unequal time intervals :	1	1	1	1	1	1	1	1	1	1	1	1	1	1	1	1	1	1	1	15	1	1	1	1	1	1	1	1	1	1	1	1	6	1	1	1	1	1	1	1	1	1	1	1	1	1	3	5	12
Steps with UTI :	1
[truncated: 11 more columns]

## Sheet: IVFV
Fix(values) : real axis:
Fix(indices) : real axis:
Fix(values) : biological axis:	1
Fix(indices) : biological axis:	25

## Sheet: Model definition
# of step for initial state	1
Phrase for step 1	i+species(1)+species(3)+species(4)+species(5)+species(6)+[ag(1).a(1:33)+ag(1).a(34:61)&ag(2)]+year(2)
Number of shorcut	3
	ag	[ g(1 3 5 7 9 11 13 15 17 19 21 23, 2 4 6 8 10 12 14 16 18 20 24)]
	species	[ g(1:4, 5:8, 9:12, 13:16, 17:20, 21:24)]
	year	[ t(1:33, 34:61)]
Size of pattern matrix	1	2
	p	*
Name file for covariates :	defaultfile
# of step for transition :	2
Phrase for step 1	i+site(2)+species(1)+species(3)+species(4)+species(5)+species(6)+from
Number of shorcut	2
	species	[ g(1:4, 5:8, 9:12, 13:16, 17:20, 21:24)]
	site	[ g(1 2 5 6 9 10 13 14 17 18 21 22, 3 4 7 8 11 12 15 16 19 20 23 24)]
Size of pattern matrix	3	3
	s	-	*
	-	s	*
	-	-	*
Phrase for step 2	i+from.to+species(1)+species(3)+species(4)+species(5)+species(6)+year(2)
Number of shorcut	2
	species	[ g(1:4, 5:8, 9:12, 13:16, 17:20, 21:24)]
	year	[ t(1:33, 34:61)]
Size of pattern matrix	3	3
	*	t	-
	t	*	-
	-	-	*
Name file for covariates :	defaultfile
# of step for encounter :	3
Phrase for step 1	firste+nexte.[i+site(2)+species(1)+species(3)+species(4)+species(5)+species(6)+[ag(1).a(1:33)+ag(1).a(34:61)&ag(2)]+year(2)+from+site(2).species(1)+site(2).species(3)+site(2).species(4)+site(2).species(5)+site(2).species(6)+species(1).[ag(1).a(1:33)+ag(1).a(34:61)&ag(2)]+species(3).[ag(1).a(1:33)+ag(1).a(34:61)&ag(2)]+species(4).[ag(1).a(1:33)+ag(1).a(34:61)&ag(2)]+species(5).[ag(1).a(1:33)+ag(1)…
Number of shorcut	4
	ag	[ g(1 3 5 7 9 11 13 15 17 19 21 23, 2 4 6 8 10 12 14 16 18 20 24)]
	species	[ g(1:4, 5:8, 9:12, 13:16, 17:20, 21:24)]
	year	[ t(1:33, 34:61)]
	site	[ g(1 2 5 6 9 10 13 14 17 18 21 22, 3 4 7 8 11 12 15 16 19 20 23 24)]
Size of pattern matrix	3	3
	*	c	-
	*	-	c
	*	-	-
Phrase for step 2	i+species(1)+species(3)+species(4)+species(5)+species(6)+year(2)
Number of shorcut	2
	species	[ g(1:4, 5:8, 9:12, 13:16, 17:20, 21:24)]
	year	[ t(1:33, 34:61)]
Size of pattern matrix	3	4
	*	-	-	-
	-	*	l	-
	-	*	-	l
Phrase for step 3	from.to
Number of shorcut	0
Size of pattern matrix	4	4
	*	-	-	-
	-	*	-	-
	-	-	*	r
	-	-	r	*
Name file for covariates :	defaultfile

## Sheet: Deviance
Link function :	logitgen
Explicit gradient :	off
TOLF :	1e-06
TOLX :	1e-05
dev(PI,PHI,B) =	15118
QAIC =	15224
Estimated model rank applicable to the data :	53
c hat:	1
Model type = 0(Markovian), >0(Unavailable) :	0
Conditionality = 0(1st capture), 1(1st occasion), 2(Closed) :	0

## Sheet: Parameter Identifiability
---------------------------------------------------------
53 singular values bigger than :2.1562e-05
May be0 more parameters are non-estimables
---------------------------------------------------------
---------------------------------------------------------
53 singular values bigger than :2.1577e-05
May be0 more parameters are non-estimables
---------------------------------------------------------
---------------------------------------------------------
53 singular values bigger than :2.1592e-05
May be0 more parameters are non-estimables
---------------------------------------------------------
---------------------------------------------------------
53 singular values bigger than :2.1309e-05
May be0 more parameters are non-estimables
---------------------------------------------------------
---------------------------------------------------------
50 singular values bigger than :2.1651e-05
May be1 more parameters are non-estimables
---------------------------------------------------------
---------------------------------------------------------
19 quantities solutions of3 partial derivatives equations, made of redundant parameters (indices below) are estimables
1 2 4 6 7 9 13 15 16 17 18 19 20 21 22 23 24 31 39 44 53
2 17 18 19 20 21 22 23 24 44 53
2 17 18 19 53

## Sheet: Reduced Set of Parameters
Parameters	From	To	Time	Age	Group	Step	Estimates	CI-	CI+	SE
IS	1	1	1	1	1	1	0	0	0	0
IS	1	1	34	1	1	1	0	0	0	0
IS	1	1	1	1	2	1	0	0	0	0
IS	1	1	34	1	2	1	0	0	0	0
IS	1	1	1	1	5	1	0.0223318	0.0143205	0.0346674	0.00504039
IS	1	1	34	1	5	1	0.0417127	0.0267192	0.0645615	0.00940065
IS	1	1	1	1	6	1	0.0571177	0.0398825	0.0811715	0.0103669
IS	1	1	34	1	6	1	0.103492	0.0734031	0.143998	0.0178244
IS	1	1	1	1	9	1	0.118637	0.0928224	0.150439	0.0146304
IS	1	1	34	1	9	1	0.204144	0.157855	0.25982	0.0260022
IS	1	1	1	1	10	1	0.26307	0.225366	0.3046	0.0202358
IS	1	1	34	1	10	1	0.404859	0.34899	0.463306	0.0292851
IS	1	1	1	1	13	1	0.26519	0.218531	0.317761	0.0253603
IS	1	1	34	1	13	1	0.40749	0.33676	0.482275	0.0373765
IS	1	1	1	1	14	1	0.489043	0.434822	0.543524	0.0278399
IS	1	1	34	1	14	1	0.645881	0.584998	0.702375	0.0300664
IS	1	1	1	1	17	1	0.0658922	0.0429754	0.0997557	0.0141827
IS	1	1	34	1	17	1	0.118495	0.078272	0.175454	0.0244776
IS	1	1	1	1	18	1	0.157594	0.106717	0.226573	0.0303772
IS	1	1	34	1	18	1	0.262807	0.185662	0.357919	0.0441866
IS	1	1	1	1	21	1	0.45399	0.317598	0.597657	0.0733874
IS	1	1	34	1	21	1	0.613074	0.468457	0.740169	0.0709942
IS	1	1	1	1	22	1	0.687997	0.547727	0.8006	0.0656326
IS	1	1	34	1	22	1	0.80777	0.697848	0.884331	0.0474163
T	1	1	1	1	1	1	0.987292	0.977672	0.992798	0.00367046
T	2	2	1	1	1	1	0.959426	0.944153	0.970652	0.0066641
T	1	1	1	1	3	1	0.982036	0.969279	0.989553	0.00494736
T	2	2	1	1	3	1	0.943307	0.918961	0.960652	0.0104618
T	1	1	1	1	5	1	0.99042	0.983544	0.994439	0.00265264
T	2	2	1	1	5	1	0.969199	0.959256	0.976774	0.00441788
T	1	1	1	1	7	1	0.98644	0.978281	0.99156	0.00327138
T	2	2	1	1	7	1	0.956787	0.943963	0.96678	0.00576663
T	1	1	1	1	9	1	0.985421	0.974236	0.991791	0.00425741
T	2	2	1	1	9	1	0.953645	0.934396	0.967443	0.008293
T	1	1	1	1	11	1	0.979408	0.966348	0.987465	0.00519206
T	2	2	1	1	11	1	0.935384	0.911783	0.952996	0.0103887
T	1	1	1	1	13	1	0.970425	0.951918	0.981944	0.00739816
T	2	2	1	1	13	1	0.908982	0.866361	0.938968	0.0182397
T	1	1	1	1	15	1	0.958486	0.937339	0.972705	0.00881122
T	2	2	1	1	15	1	0.875425	0.821195	0.914911	0.023666
T	1	1	1	1	17	1	0.96829	0.95203	0.97916	0.00675013
T	2	2	1	1	17	1	0.902857	0.874597	0.925292	0.0128493
T	1	1	1	1	19	1	0.95553	0.930554	0.971795	0.0102374
T	2	2	1	1	19	1	0.867371	0.810407	0.909138	0.0249592
T	1	1	1	1	21	1	0.972696	0.952714	0.984373	0.00772277
T	2	2	1	1	21	1	0.915561	0.858874	0.950783	0.02278
T	1	1	1	1	23	1	0.961638	0.934471	0.97781	0.010617
T	2	2	1	1	23	1	0.88412	0.803632	0.934314	0.0325591
T	2	1	1	1	1	2	2e-09	1e-09	1.1e-08	2e-09
T	1	2	1	1	1	2	0	0	0	0
T	2	1	34	1	1	2	9e-09	3e-09	3.2e-08	6e-09
T	1	2	34	1	1	2	0	0	0	0
T	2	1	1	1	5	2	0.00167313	0.000381865	0.00729892	0.00126015
T	1	2	1	1	5	2	0	0	0	0
T	2	1	34	1	5	2	0.00613962	0.00176455	0.0211327	0.00389546
T	1	2	34	1	5	2	0	0	0	0
T	2	1	1	1	9	2	0.00868903	0.0028746	0.0259581	0.00488685
T	1	2	1	1	9	2	0	0	0	0
T	2	1	34	1	9	2	0.0312975	0.0131332	0.072733	0.01372
T	1	2	34	1	9	2	0	0	0	0
T	2	1	1	1	13	2	0.00622708	0.00069491	0.0534454	0.00694111
T	1	2	1	1	13	2	0	0	0	0
T	2	1	34	1	13	2	0.0225756	0.00228417	0.188982	0.0260222
T	1	2	34	1	13	2	0	0	0	0
T	2	1	1	1	17	2	0.00785892	0.00179893	0.0336448	0.00588981
T	1	2	1	1	17	2	0	0	0	0
T	2	1	34	1	17	2	0.0283693	0.00577912	0.127903	0.0226991
T	1	2	34	1	17	2	0	0	0	0
T	2	1	1	1	21	2	0.0181175	0.00305972	0.099857	0.0162806
T	1	2	1	1	21	2	0	0	0	0
T	2	1	34	1	21	2	0.0636826	0.0144973	0.239232	0.0465806
T	1	2	34	1	21	2	0	0	0	0
C	1	2	1	1	1	1	1	1	1	0
C	1	2	2	2	1	1	0.00157971	0.000714062	0.0034911	0.00063965
C	2	3	2	2	1	1	0.00303792	0.00150805	0.00611031	0.0010846
C	1	2	34	2	1	1	0.00116281	0.000525718	0.00256998	0.000470788
C	2	3	34	2	1	1	0.00223705	0.00109629	0.00455944	0.000813525
C	1	2	2	2	2	1	0.0028619	0.00165198	0.00495358	0.000801842
C	2	3	2	2	2	1	0.00549717	0.00365391	0.00826259	0.0011444
C	1	2	34	2	2	1	0.00210734	0.00119739	0.00370624	0.000607475
C	2	3	34	2	2	1	0.00405062	0.00258241	0.00634827	0.000929559
C	1	2	2	2	3	1	0.00176795	0.000707751	0.0044093	0.000825276
C	2	3	2	2	3	1	0.00339933	0.00145504	0.00792107	0.00147004
C	1	2	34	2	3	1	0.00130144	0.000520854	0.00324806	0.000607789
C	2	3	34	2	3	1	0.00250343	0.00105961	0.00590295	0.00109723
C	1	2	2	2	4	1	0.00320244	0.00167286	0.00612202	0.00106012
C	2	3	2	2	4	1	0.00614935	0.00352936	0.0106934	0.0017395
C	1	2	34	2	4	1	0.0023583	0.00121475	0.00457345	0.00079771
C	2	3	34	2	4	1	0.00453197	0.00251856	0.00814181	0.00135686
C	1	2	2	2	5	1	0.0171472	0.0106826	0.0274156	0.00412542
C	2	3	2	2	5	1	0.0325078	0.0240206	0.0438589	0.00499526
C	1	2	34	2	5	1	0.0126741	0.00798914	0.0200509	0.00297649
C	2	3	34	2	5	1	0.024126	0.0176351	0.0329259	0.00384425
C	1	2	2	2	6	1	0.0101687	0.00650036	0.0158741	0.00231685
C	2	3	2	2	6	1	0.0194013	0.0147604	0.0254635	0.00269949
C	1	2	34	2	6	1	0.00750214	0.0048061	0.0116928	0.00170197
C	2	3	34	2	6	1	0.0143487	0.0106195	0.0193618	0.00219893
C	1	2	2	2	7	1	0.0089385	0.00559381	0.0142544	0.00213364
C	2	3	2	2	7	1	0.0170734	0.0122805	0.0236919	0.00286293
C	1	2	34	2	7	1	0.00659239	0.0041372	0.0104892	0.00156494
C	2	3	34	2	7	1	0.0126193	0.00887395	0.0179167	0.00226245
C	1	2	2	2	8	1	0.00528278	0.00342395	0.00814252	0.00116767
C	2	3	2	2	8	1	0.0101246	0.0075744	0.0135217	0.00149701
C	1	2	34	2	8	1	0.00389243	0.00250297	0.00604853	0.000876242
C	2	3	34	2	8	1	0.00746951	0.00536777	0.0103856	0.00125781
C	1	2	2	2	9	1	0.00622591	0.0035068	0.01103	0.00182063
C	2	3	2	2	9	1	0.0119218	0.00735096	0.0192795	0.00293379
C	1	2	34	2	9	1	0.00458848	0.0025698	0.00817991	0.00135566
C	2	3	34	2	9	1	0.00879958	0.00529076	0.0146013	0.00227967
C	1	2	2	2	10	1	0.00753528	0.00475753	0.0119154	0.00176531
C	2	3	2	2	10	1	0.0144117	0.00985528	0.0210298	0.00278747
C	1	2	34	2	10	1	0.00555541	0.00347374	0.00887343	0.00132936
C	2	3	34	2	10	1	0.0106444	0.00703387	0.0160783	0.00224561
C	1	2	2	2	11	1	0.00629429	0.00374027	0.0105738	0.00166914
C	2	3	2	2	11	1	0.012052	0.00782115	0.0185286	0.0026527
C	1	2	34	2	11	1	0.00463896	0.00273917	0.00784601	0.00124563
C	2	3	34	2	11	1	0.00889598	0.00561371	0.0140702	0.00208587
C	1	2	2	2	12	1	0.00761793	0.00486972	0.0118985	0.00173659
C	2	3	2	2	12	1	0.0145686	0.00996185	0.02126	0.00281833
C	1	2	34	2	12	1	0.00561646	0.00355415	0.00886481	0.00130978
C	2	3	34	2	12	1	0.0107608	0.00710856	0.0162588	0.00227181
C	1	2	2	2	13	1	0.00503234	0.00230668	0.0109434	0.00199977
C	2	3	2	2	13	1	0.00964684	0.00457406	0.0202312	0.00366231
C	1	2	34	2	13	1	0.00370765	0.00169244	0.0081029	0.00148179
C	2	3	34	2	13	1	0.00711614	0.00331751	0.015198	0.00276481
C	1	2	2	2	14	1	0.0158713	0.0091532	0.0273841	0.00444051
C	2	3	2	2	14	1	0.030124	0.0176565	0.0509384	0.00815366
C	1	2	34	2	14	1	0.0117271	0.00669423	0.0204658	0.00334521
C	2	3	34	2	14	1	0.0223426	0.0127348	0.0389134	0.00637401
C	1	2	2	2	15	1	0.00393489	0.00181382	0.00851515	0.00155291
C	2	3	2	2	15	1	0.0075507	0.00352956	0.0160791	0.00292296
C	1	2	34	2	15	1	0.00289824	0.00132334	0.00633556	0.00115819
C	2	3	34	2	15	1	0.0055668	0.0025459	0.0121286	0.00221819
C	1	2	2	2	16	1	0.0124397	0.00775074	0.0199083	0.00299501
C	2	3	2	2	16	1	0.0236848	0.0145476	0.0383378	0.00586031
C	1	2	34	2	16	1	0.00918312	0.00560962	0.0149987	0.00230479
C	2	3	34	2	16	1	0.0175367	0.0103745	0.0294961	0.00467832
C	1	2	2	2	17	1	0.0313433	0.0204348	0.0477908	0.00679958
C	2	3	2	2	17	1	0.0586616	0.042301	0.0808161	0.00969757
C	1	2	34	2	17	1	0.0232545	0.0150553	0.0357569	0.00513524
C	2	3	34	2	17	1	0.0438419	0.0305558	0.0625323	0.00801681
C	1	2	2	2	18	1	0.0411821	0.0270352	0.0622582	0.00877382
C	2	3	2	2	18	1	0.0763996	0.0538241	0.107369	0.0134791
C	1	2	34	2	18	1	0.0306345	0.0197658	0.047192	0.00680774
C	2	3	34	2	18	1	0.0573718	0.0387042	0.0842539	0.0114014
C	1	2	2	2	19	1	0.0392588	0.0141812	0.104004	0.0200908
C	2	3	2	2	19	1	0.0729566	0.0273372	0.180571	0.0355304
C	1	2	34	2	19	1	0.0291888	0.0105025	0.0784853	0.0150538
C	2	3	34	2	19	1	0.0547355	0.0201404	0.140249	0.0273408
C	1	2	2	2	20	1	0.0514504	0.0198857	0.126644	0.0244851
C	2	3	2	2	20	1	0.0945827	0.0376992	0.217865	0.0428519
C	1	2	34	2	20	1	0.0383781	0.0146887	0.0965304	0.018542
C	2	3	34	2	20	1	0.0713762	0.0277278	0.171607	0.0335284
C	1	2	2	2	21	1	0.258897	0.175167	0.364942	0.0487242
C	2	3	2	2	21	1	0.402199	0.296476	0.517869	0.0573879
C	1	2	34	2	21	1	0.20448	0.13669	0.294425	0.0402133
C	2	3	34	2	21	1	0.331119	0.235652	0.442853	0.0535096
C	1	2	2	2	22	1	0.282224	0.178965	0.41495	0.0609703
C	2	3	2	2	22	1	0.430929	0.285191	0.589701	0.0801739
C	1	2	34	2	22	1	0.224388	0.139656	0.340201	0.0513125
C	2	3	34	2	22	1	0.357811	0.226356	0.514807	0.0755146
C	1	2	2	2	23	1	0.0329605	0.0146901	0.072287	0.0134465
C	2	3	2	2	23	1	0.0615987	0.0276215	0.13171	0.0247029
C	1	2	34	2	23	1	0.0244649	0.0108358	0.0542954	0.0100854
C	2	3	34	2	23	1	0.0460733	0.0202287	0.101516	0.0190571
C	1	2	2	2	24	1	0.036945	0.018073	0.0740374	0.0133319
C	2	3	2	2	24	1	0.068799	0.0319612	0.141873	0.0263279
C	1	2	34	2	24	1	0.0274515	0.0133507	0.0556063	0.0100152
C	2	3	34	2	24	1	0.0515585	0.0234392	0.109625	0.0203965
C	2	3	1	1	1	2	0.639931	0.612325	0.666642	0.0138688
C	2	3	34	1	1	2	0.809622	0.77942	0.836556	0.0145694
C	2	3	1	1	5	2	0.607967	0.579739	0.63549	0.0142361
C	2	3	34	1	5	2	0.787725	0.758767	0.814059	0.0141054
C	2	3	1	1	9	2	0.776148	0.748297	0.801734	0.0136341
C	2	3	34	1	9	2	0.892434	0.871091	0.910607	0.0100508
C	2	3	1	1	13	2	0.86265	0.831158	0.889052	0.014727
C	2	3	34	1	13	2	0.937612	0.919204	0.952045	0.00830843
C	2	3	1	1	17	2	0.708334	0.657964	0.754058	0.0245673
C	2	3	34	1	17	2	0.853184	0.817052	0.883201	0.016827
C	2	3	1	1	21	2	0.525943	0.434075	0.616087	0.0469535
C	2	3	34	1	21	2	0.726385	0.646125	0.794238	0.037956
C	4	3	1	1	1	3	0.974595	0.96359	0.982335	0.00468999
C	3	4	1	1	1	3	1	1	1	0

## Sheet: Var-Cov
0.0370546	0	-0.03301	-0.0339099	-0.0314125	-0.0329626	-0.00030656	-0.00723982	-0.00022143	-0.0002538	-0.00020919	0.00025974	-1.522e-05	-0.00037196	1.626e-05	0.00047106	0	0.00016351	1.71e-06	0.00092482	0.00399582	0.0037755	-0.00030283	0.00297857	-0.00298645	0.00015693	-0.00010451	0.00082954	0.00145578	0.00089061	0.00230006	1.158e-05	0.00012229	0.00303756	4.826e-05	-7.134e-05	0.00047541	0.00043903	0.00053075	-6.147e-05	-0.00052157	-0.00095849	-0.00043696	-0.00117253	1.51e-06	-1.7e-07	-8.76e-06	1.345e-05	-1.269e-05	-1.569e-05
0	0	0	0	0	0	0	0	0	0	0	0	0	0	0	0	0	0	0	0	0	0	0	0	0	0	0	0	0	0	0	0	0	0	0	0	0	0	0	0	0	0	0	0	0	0	0	0	0	0
-0.03301	0	0.0398609	0.0330904	0.0323407	0.0341072	-0.00377959	0.00201216	-0.00047648	0.00029906	0.00015482	-3.067e-05	0.00023351	0.00046281	0.00032565	0.00025616	0	0.00042224	-1.25e-06	-0.00168896	-0.00326077	-0.00361328	-0.00036407	-0.00196977	0.00222815	-0.00015963	8.291e-05	-0.00068401	-0.00108222	-0.00070602	-0.00174163	-4.822e-05	-8.508e-05	-0.00224643	-8.003e-05	2.448e-05	-0.00028699	-0.00037569	-0.00034608	8.855e-05	0.00042817	0.00068089	0.00033806	0.00092276	-2.5e-07	-5.3e-07	7.95e-06	-1.607e-05	9.06e-06	1.357e-05
-0.0339099	0	0.0330904	0.0431781	0.0336564	0.0360518	-0.00585852	0.00250771	-0.00040233	0.00029183	0.00019733	-0.00016186	0.00018672	0.00050973	0.00031466	0.00013849	0	-3.199e-05	-1.53e-06	-0.0009665	-0.00382472	-0.00388062	0.00016539	-0.00250848	0.00266374	-0.00016006	9.345e-05	-0.00072079	-0.00137023	-0.00084469	-0.00210924	-5.802e-05	-7.36e-05	-0.00269424	-7.318e-05	5.694e-05	-0.0003622	-0.00041627	-0.00043057	9.374e-05	0.00048899	0.00089162	0.00042548	0.00112592	-4.6e-07	-3.6e-07	7e-06	-1.641e-05	8.8e-06	1.456e-05
-0.0314125	0	0.0323407	0.0336564	0.0781272	0.0361467	-0.00775167	-9.624e-05	-0.00147489	0.00044742	0.00013525	-3.633e-05	0.00056123	0.00080715	0.00083741	0.00117648	0	0.00090462	1.9e-07	-0.00151271	-0.00215451	-0.00912438	-0.00100111	-0.00074549	0.00120988	-0.00019827	6.247e-05	-0.0002021	-0.00058265	-0.00067955	-0.00107716	-0.00013296	0.00011212	-0.0011763	-0.00015163	1.841e-05	-5.06e-05	-0.00037467	-5.828e-05	0.00011547	0.0002357	0.00035104	0.0001504	0.00062069	-4.4e-07	-9.2e-07	5.91e-06	-1.962e-05	1.751e-05	9.72e-06
-0.0329626	0	0.0341072	0.0360518	0.0361467	0.122357	-0.0110392	-4.552e-05	-0.00155336	0.00035205	0.00018412	-7.636e-05	0.00069676	0.00082682	-4.286e-05	0.00128357	0	-0.00180797	-4.1e-07	-0.00022938	-0.00192293	-0.00331382	-0.00354777	-0.00141388	0.00335857	-0.00019199	0.0001446	-0.00085411	-0.00166971	-0.00107748	-0.00269151	-7.055e-05	-7.584e-05	-0.00342546	-8.725e-05	8.412e-05	-0.00027551	-0.00050826	-0.00072877	0.00010613	0.00054173	0.00091772	0.00048707	0.00153846	5.5e-07	-1.03e-06	6.68e-06	-1.671e-05	4.95e-06	-5.54e-06
-0.00030656	0	-0.00377959	-0.00585852	-0.00775167	-0.0110392	0.0168546	0.00107976	0.00043616	-3.77e-05	-6.558e-05	-9.273e-05	-0.00020414	-0.0002336	-0.00027328	-0.00035142	0	0.00123789	-4.6e-07	-0.00065354	-0.00070607	0.00076119	-0.0007521	-0.00014556	-0.00052052	2.5e-06	-6.43e-06	0.00019219	0.00035468	0.00023546	0.00052393	7.222e-05	-1.771e-05	0.00051677	2.504e-05	-3.4e-07	9.7e-06	7.025e-05	6.522e-05	-6.779e-05	-0.00018437	-0.0003764	-0.00019236	-0.00038964	-1.55e-06	1.12e-06	6e-07	1.01e-06	8.67e-06	1.12e-06
-0.00723982	0	0.00201216	0.00250771	-9.624e-05	-4.552e-05	0.00107976	0.014332	0.00058884	-3.395e-05	3.57e-05	-0.00010928	-0.00016899	-0.00010021	-0.00032424	-0.00060845	0	0.00072876	-8.9e-07	-0.00053323	-0.00184426	-0.00056862	-0.0004694	-0.00094306	0.0004846	-3.81e-06	-1.295e-05	-0.00017058	-0.00026499	-0.00010985	-0.00036838	1.633e-05	-1.301e-05	-0.00048303	3.052e-05	4.063e-05	-0.00013865	-8.76e-05	-7.715e-05	-7.76e-06	9.052e-05	0.00025109	6.86e-05	0.000169	-2.5e-06	1.12e-06	5.63e-06	5.59e-06	3.15e-06	3.9e-07
-0.00022143	0	-0.00047648	-0.00040233	-0.00147489	-0.00155336	0.00043616	0.00058884	0.0781604	-0.0206488	-0.0172952	-0.0149201	-0.0330111	-0.036651	-0.0475096	-0.0535943	0	0.022531	-2.398e-05	-0.0129845	-0.0308193	-0.0252245	-0.0163334	-0.00847087	-0.0323743	0.00881434	0.00531269	0.00733561	0.0137839	0.0179884	0.0294146	0.00252733	-0.00402695	0.0224675	0.0073314	0.00167617	-0.00076219	0.00881416	-0.00239551	-0.00119866	-0.00162552	0.00157371	-0.00184201	-0.0102963	1.411e-05	-1.476e-05	-2.019e-05	-3.628e-05	-3.189e-05	-0.00014281
-0.0002538	0	0.00029906	0.00029183	0.00044742	0.00035205	-3.77e-05	-3.395e-05	-0.0206488	0.0229512	0.00570515	-0.0016008	0.00046811	0.0140288	0.00830966	0.0079492	0	-0.00507789	5.17e-06	0.00110958	0.0053205	0.00499952	0.00287211	0.00215232	0.00967655	-0.0124826	-0.00084387	0.00146982	0.00157008	-0.00697998	-0.00840664	-0.00078468	0.00036322	-0.00362445	-0.00566248	-0.00064057	-0.00155146	-0.00316311	0.00440694	0.00028521	0.00066819	0.0007992	0.00064472	0.00234947	-5.83e-06	7.44e-06	-2.65e-06	1.799e-05	1.118e-05	3.18e-05
-0.00020919	0	0.00015482	0.00019733	0.00013525	0.00018412	-6.558e-05	3.57e-05	-0.0172952	0.00570515	0.0420156	0.013592	0.0132756	0.0171851	0.015058	-1.001e-05	0	-0.00494369	7.14e-06	0.00524961	0.0038582	0.00515416	0.00605387	-0.00203495	0.0093154	-0.0010102	-0.0276263	-0.00702006	-0.00668012	-0.00885287	-0.00922869	-0.00175117	0.00034115	-0.000712	-0.00493067	-0.00228151	-0.00263652	-0.00282498	-0.00110944	0.00459489	0.00191231	0.00216487	0.00183718	0.00219722	-9.65e-06	7.77e-06	-7.05e-06	1.724e-05	1.763e-05	3.316e-05
0.00025974	0	-3.067e-05	-0.00016186	-3.633e-05	-7.636e-05	-9.273e-05	-0.00010928	-0.0149201	-0.0016008	0.013592	0.039501	0.0149578	0.0136523	0.0148708	0.00181546	0	-0.00844847	6.86e-06	0.00937125	0.00720424	0.00808404	0.0050983	0.00474057	0.00707295	0.00287649	-0.00720913	-0.0211803	-0.00765664	-0.00704774	-0.00704027	-0.00156763	-6.746e-05	-0.00020399	-0.0016272	-0.00356057	-0.00152348	-0.00187537	-0.00223818	0.00158852	0.00047122	0.00130346	0.00151688	0.00154828	-8.11e-06	6.04e-06	-2.343e-05	6.92e-06	8.01e-06	2.461e-05
-1.522e-05	0	0.00023351	0.00018672	0.00056123	0.00069676	-0.00020414	-0.00016899	-0.0330111	0.00046811	0.0132756	0.0149578	0.0543084	0.0183684	0.0247969	0.0192083	0	-0.0113592	1.09e-05	0.00741875	0.00788732	0.0113546	0.00804464	0.00432927	0.014687	0.00189901	-0.00607651	-0.00800704	-0.0307468	-0.00936013	-0.0137522	-0.00166531	0.00143812	-0.0085276	-0.00220842	-0.00161801	-0.00267384	-0.0037113	-0.00185271	0.00130287	0.00145265	-0.00151894	0.00152965	0.00451987	-2.589e-05	2.502e-05	2.468e-05	5.165e-05	3.314e-05	8.131e-05
-0.00037196	0	0.00046281	0.00050973	0.00080715	0.00082682	-0.0002336	-0.00010021	-0.036651	0.0140288	0.0171851	0.0136523	0.0183684	0.0434731	0.0249412	0.0146955	0	-0.0122662	1.503e-05	0.00674467	0.0115348	-0.00441363	0.00836643	0.00416869	0.0173345	-0.00539093	-0.00679869	-0.00702052	-0.00844158	-0.021936	-0.0166542	-0.0022166	0.00208183	-0.00738345	-0.00563404	-0.00230649	-0.00220511	-0.00746905	0.00058784	0.00143725	0.00220838	0.00174738	1.43e-06	0.00507405	-1.044e-05	1.068e-05	-4.5e-07	2.357e-05	2.738e-05	6.724e-05
1.626e-05	0	0.00032565	0.00031466	0.00083741	-4.286e-05	-0.00027328	-0.00032424	-0.0475096	0.00830966	0.015058	0.0148708	0.0247969	0.0249412	0.101415	0.0292644	0	-0.017083	1.9e-05	0.00986943	0.0196328	0.0168285	0.00673158	0.00743578	0.0205555	-0.0022064	-0.00584184	-0.00773878	-0.0114812	-0.0124288	-0.0256291	-0.00201611	0.00259609	-0.0128807	-0.00425421	-0.00177943	-0.00028502	-0.00557671	-0.0293923	0.00123725	0.00165172	-7.499e-05	0.00171158	0.00486143	-1.028e-05	9.15e-06	9.9e-06	2.123e-05	1.741e-05	0.0001458
0.00047106	0	0.00025616	0.00013849	0.00117648	0.00128357	-0.00035142	-0.00060845	-0.0535943	0.0079492	-1.001e-05	0.00181546	0.0192083	0.0146955	0.0292644	0.0509293	0	-0.0160587	1.733e-05	0.00755681	0.0248807	0.0181019	0.00954313	0.00909455	0.021481	-0.00436125	0.00157465	-0.00111743	-0.00797596	-0.00752713	-0.01726	-0.00018366	0.00107035	-0.0212891	-0.00183226	0.00110068	0.00388202	-0.00440765	0.00197123	-0.00017457	-0.00075565	-0.00419305	-0.00025527	0.0070004	-4.92e-06	5.85e-06	2.932e-05	1.979e-05	1.359e-05	0.00010057
0	0	0	0	0	0	0	0	0	0	0	0	0	0	0	0	0	0	0	0	0	0	0	0	0	0	0	0	0	0	0	0	0	0	0	0	0	0	0	0	0	0	0	0	0	0	0	0	0	0
0.00016351	0	0.00042224	-3.199e-05	0.00090462	-0.00180797	0.00123789	0.00072876	0.022531	-0.00507789	-0.00494369	-0.00844847	-0.0113592	-0.0122662	-0.017083	-0.0160587	0	0.569162	-0.00012635	-0.369791	-0.473799	-0.462553	-0.335293	-0.283618	-0.0305453	0.00180235	-0.00177985	0.00920366	0.0155457	0.00956814	0.0238141	-8.542e-05	0.0002558	0.0311517	0.00217086	0.00070993	0.00107925	0.00468099	0.00457984	-3.815e-05	-0.00370891	-0.00809779	-0.00232166	-0.00961828	-9.344e-05	9.787e-05	-5.269e-05	0.00018751	0.00046882	2.625e-05
1.71e-06	0	-1.25e-06	-1.53e-06	1.9e-07	-4.1e-07	-4.6e-07	-8.9e-07	-2.398e-05	5.17e-06	7.14e-06	6.86e-06	1.09e-05	1.503e-05	1.9e-05	1.733e-05	0	-0.00012635	2.4e-07	3.662e-05	0.0005409	2.52e-06	-5.4e-06	0.00011327	1.639e-05	-5.07e-06	-7.63e-06	-8.14e-06	-1.293e-05	-1.21e-05	-1.921e-05	-2.11e-06	5.6e-07	-1.092e-05	2.99e-06	3.54e-06	7.01e-06	7e-07	4.4e-06	3.93e-06	2.4e-06	4.55e-06	2.74e-06	9.4e-06	0	-1e-08	6e-08	5e-08	-8e-08	2e-08
0.00092482	0	-0.00168896	-0.0009665	-0.00151271	-0.00022938	-0.00065354	-0.00053323	-0.0129845	0.00110958	0.00524961	0.00937125	0.00741875	0.00674467	0.00986943	0.00755681	0	-0.369791	3.662e-05	0.492301	0.38486	0.383655	0.349312	0.0222589	0.00681605	0.00143707	0.00014328	-0.00271456	-0.00301389	-0.00191028	-0.00504116	-0.00036908	-0.00061784	-0.00672512	-0.00230222	-0.0028846	-0.00038763	-0.00285059	-0.00261017	0.00069608	0.00139252	0.00150363	0.00105515	0.00261817	6.242e-05	-6.871e-05	-1.477e-05	-0.00011324	-0.00019381	5.08e-06
0.00399582	0	-0.00326077	-0.00382472	-0.00215451	-0.00192293	-0.00070607	-0.00184426	-0.0308193	0.0053205	0.0038582	0.00720424	0.00788732	0.0115348	0.0196328	0.0248807	0	-0.473799	0.0005409	0.38486	1.63653	0.4594	0.361568	0.147122	0.00167114	0.00040434	0.00318193	0.00288518	0.00100591	0.0002916	-0.00169428	0.00078052	0.00163931	-0.00357446	-0.00454718	-0.00273647	0.00599269	-0.00503327	-0.00072635	-0.00176317	-0.00228721	-0.00058897	-0.00216287	-0.00079135	0.000304	-0.00032382	-0.0002304	-0.00048386	-0.00057115	-0.00029313
0.0037755	0	-0.00361328	-0.00388062	-0.00912438	-0.00331382	0.00076119	-0.00056862	-0.0252245	0.00499952	0.00515416	0.00808404	0.0113546	-0.00441363	0.0168285	0.0181019	0	-0.462553	2.52e-06	0.383655	0.4594	0.926542	0.360751	0.134573	1.532e-05	-0.00026	0.00048239	0.001288	0.00033679	0.00792839	-0.00094503	-0.00106257	0.00166204	0.00055221	-0.00357194	-0.0023675	0.00208495	-0.00287107	0.00026703	0.00093437	-0.00047299	-0.00082978	-0.00069493	-0.00023597	9.067e-05	-9.665e-05	-9.45e-06	-0.00018575	-0.00045629	-4.143e-05
-0.00030283	0	-0.00036407	0.00016539	-0.00100111	-0.00354777	-0.0007521	-0.0004694	-0.0163334	0.00287211	0.00605387	0.0050983	0.00804464	0.00836643	0.00673158	0.00954313	0	-0.335293	-5.4e-06	0.349312	0.361568	0.360751	0.939002	-0.0328489	0.0139126	0.00047893	0.00050917	-0.00298871	-0.00560366	-0.00404034	-0.00266208	-0.00021677	-0.00045391	-0.0137946	-0.00273455	-0.00197756	-0.00132428	-0.00379544	-0.00737405	0.00041877	0.00193485	0.00250138	0.0018757	0.00245488	4.244e-05	-5.24e-05	-3.251e-05	-6.59e-05	-0.00013217	0.00013136
0.00297857	0	-0.00196977	-0.00250848	-0.00074549	-0.00141388	-0.00014556	-0.00094306	-0.00847087	0.00215232	-0.00203495	0.00474057	0.00432927	0.00416869	0.00743578	0.00909455	0	-0.283618	0.00011327	0.0222589	0.147122	0.134573	-0.0328489	0.405627	0.00583372	-0.00189744	0.0015257	-0.00328253	-0.0054637	-0.00256504	-0.00583931	-0.00026256	0.00254193	-0.00686595	0.00031254	0.00098566	0.00204547	-0.00059371	0.00094566	-0.00039288	0.00031272	0.00350513	-0.0010071	0.00020386	6.196e-05	-6.102e-05	0.00010157	-0.00018314	-0.00043022	-0.00012724
-0.00298645	0	0.00222815	0.00266374	0.00120988	0.00335857	-0.00052052	0.0004846	-0.0323743	0.00967655	0.0093154	0.00707295	0.014687	0.0173345	0.0205555	0.021481	0	-0.0305453	1.639e-05	0.00681605	0.00167114	1.532e-05	0.0139126	0.00583372	0.0529837	-0.0164895	-0.0174778	-0.0253475	-0.0318542	-0.0296124	-0.0425535	-0.00859516	-0.00518377	-0.0331206	0.00859323	0.0117024	0.00875763	0.0072847	0.00784052	0.00961292	0.0122504	0.0135494	0.0120394	0.0202613	-2.33e-05	2.552e-05	2.063e-05	7.712e-05	1.709e-05	0.00012282
0.00015693	0	-0.00015963	-0.00016006	-0.00019827	-0.00019199	2.5e-06	-3.81e-06	0.00881434	-0.0124826	-0.0010102	0.00287649	0.00189901	-0.00539093	-0.0022064	-0.00436125	0	0.00180235	-5.07e-06	0.00143707	0.00040434	-0.00026	0.00047893	-0.00189744	-0.0164895	0.0293714	0.0106889	0.00980149	0.0097362	0.0142413	0.0146688	0.00084959	0.00121621	0.00289287	-0.0193618	-0.0226459	-0.0217021	-0.0211864	-0.0245098	-0.00090798	-0.00093063	-0.00111002	-0.00105992	-0.00185467	5.18e-06	-7.06e-06	4.41e-06	-1.685e-05	-3.54e-06	-2.496e-05
-0.00010451	0	8.291e-05	9.345e-05	6.247e-05	0.0001446	-6.43e-06	-1.295e-05	0.00531269	-0.00084387	-0.0276263	-0.00720913	-0.00607651	-0.00679869	-0.00584184	0.00157465	0	-0.00177985	-7.63e-06	0.00014328	0.00318193	0.00048239	0.00050917	0.0015257	-0.0174778	0.0106889	0.0609231	0.0177619	0.0171571	0.0179303	0.0160595	0.00931703	0.00261649	-0.00114075	-0.0338345	-0.010375	-0.0100412	-0.0107854	-0.010018	-0.034712	-0.00931572	-0.00943904	-0.00954775	-0.0087301	8.52e-06	-7.04e-06	1.199e-05	-1.558e-05	-1.103e-05	-1.717e-05
0.00082954	0	-0.00068401	-0.00072079	-0.0002021	-0.00085411	0.00019219	-0.00017058	0.00733561	0.00146982	-0.00702006	-0.0211803	-0.00800704	-0.00702052	-0.00773878	-0.00111743	0	0.00920366	-8.14e-06	-0.00271456	0.00288518	0.001288	-0.00298871	-0.00328253	-0.0253475	0.00980149	0.0177619	0.0534319	0.0220556	0.0199102	0.0229137	0.00937776	0.00145825	0.00782099	-0.0108411	-0.0311955	-0.00997117	-0.0103717	-0.00870631	-0.00966408	-0.0214404	-0.0114094	-0.010525	-0.012211	1.266e-05	-1.191e-05	2.144e-05	-2.785e-05	-5.44e-06	-3.768e-05
0.00145578	0	-0.00108222	-0.00137023	-0.00058265	-0.00166971	0.00035468	-0.00026499	0.0137839	0.00157008	-0.00668012	-0.00765664	-0.0307468	-0.00844158	-0.0114812	-0.00797596	0	0.0155457	-1.293e-05	-0.00301389	0.00100591	0.00033679	-0.00560366	-0.0054637	-0.0318542	0.0097362	0.0171571	0.0220556	0.0915476	0.0215697	0.0278344	0.00923166	0.00161269	0.0149557	-0.0108597	-0.011161	-0.0582129	-0.00953182	-0.00789802	-0.00956683	-0.0111045	-0.0413103	-0.0109002	-0.0145606	1.482e-05	-1.542e-05	-8.35e-06	-2.524e-05	-7.61e-06	-6.345e-05
0.00089061	0	-0.00070602	-0.00084469	-0.00067955	-0.00107748	0.00023546	-0.00010985	0.0179884	-0.00697998	-0.00885287	-0.00704774	-0.00936013	-0.021936	-0.0124288	-0.00752713	0	0.00956814	-1.21e-05	-0.00191028	0.0002916	0.00792839	-0.00404034	-0.00256504	-0.0296124	0.0142413	0.0179303	0.0199102	0.0215697	0.0556139	0.026113	0.00947528	0.00195833	0.00998353	-0.00858052	-0.0106536	-0.00956356	-0.0291017	-0.010202	-0.00972989	-0.0105384	-0.0109834	-0.0373229	-0.0130332	1.249e-05	-1.352e-05	1.95e-06	-3.474e-05	-2.376e-05	-5.57e-05
0.00230006	0	-0.00174163	-0.00210924	-0.00107716	-0.00269151	0.00052393	-0.00036838	0.0294146	-0.00840664	-0.00922869	-0.00704027	-0.0137522	-0.0166542	-0.0256291	-0.01726	0	0.0238141	-1.921e-05	-0.00504116	-0.00169428	-0.00094503	-0.00266208	-0.00583931	-0.0425535	0.0146688	0.0160595	0.0229137	0.0278344	0.026113	0.122711	0.00974047	-0.00146273	0.0245742	-0.00802771	-0.0106304	-0.00887786	-0.0063894	-0.0624818	-0.00916396	-0.012447	-0.0134042	-0.0118286	-0.0940871	1.881e-05	-1.915e-05	-1.247e-05	-5.166e-05	-1.091e-05	-0.00022463
1.158e-05	0	-4.822e-05	-5.802e-05	-0.00013296	-7.055e-05	7.222e-05	1.633e-05	0.00252733	-0.00078468	-0.00175117	-0.00156763	-0.00166531	-0.0022166	-0.00201611	-0.00018366	0	-8.542e-05	-2.11e-06	-0.00036908	0.00078052	-0.00106257	-0.00021677	-0.00026256	-0.00859516	0.00084959	0.00931703	0.00937776	0.00923166	0.00947528	0.00974047	0.0241265	-0.00130302	-0.00092188	-0.00025258	-0.000497	-0.00074117	-0.0003088	-0.00103584	-0.0236046	-0.0240458	-0.0242071	-0.0239023	-0.0241521	3.93e-06	-3.56e-06	6.17e-06	-2.13e-06	-2.47e-06	-5.41e-06
0.00012229	0	-8.508e-05	-7.36e-05	0.00011212	-7.584e-05	-1.771e-05	-1.301e-05	-0.00402695	0.00036322	0.00034115	-6.746e-05	0.00143812	0.00208183	0.00259609	0.00107035	0	0.0002558	5.6e-07	-0.00061784	0.00163931	0.00166204	-0.00045391	0.00254193	-0.00518377	0.00121621	0.00261649	0.00145825	0.00161269	0.00195833	-0.00146273	-0.00130302	0.00963244	0.00238777	-0.00113035	-0.00119069	-9.71e-05	-0.00244982	0.00077371	-0.00103336	0.00096587	0.00075882	0.00019075	0.00144606	6.06e-06	-6.48e-06	-3.43e-06	-2.233e-05	-8.26e-06	-7.2e-07
0.00303756	0	-0.00224643	-0.00269424	-0.0011763	-0.00342546	0.00051677	-0.00048303	0.0224675	-0.00362445	-0.000712	-0.00020399	-0.0085276	-0.00738345	-0.0128807	-0.0212891	0	0.0311517	-1.092e-05	-0.00672512	-0.00357446	0.00055221	-0.0137946	-0.00686595	-0.0331206	0.00289287	-0.00114075	0.00782099	0.0149557	0.00998353	0.0245742	-0.00092188	0.00238777	0.033391	3.412e-05	-0.00140321	0.00097216	0.00288747	0.00319748	0.00036993	-0.00275387	-0.00389327	-0.00229493	-0.0109861	1.279e-05	-1.478e-05	-3.197e-05	-5.5e-05	-2.99e-06	-9.823e-05
4.826e-05	0	-8.003e-05	-7.318e-05	-0.00015163	-8.725e-05	2.504e-05	3.052e-05	0.0073314	-0.00566248	-0.00493067	-0.0016272	-0.00220842	-0.00563404	-0.00425421	-0.00183226	0	0.00217086	2.99e-06	-0.00230222	-0.00454718	-0.00357194	-0.00273455	0.00031254	0.00859323	-0.0193618	-0.0338345	-0.0108411	-0.0108597	-0.00858052	-0.00802771	-0.00025258	-0.00113035	3.412e-05	0.102774	0.0230201	0.0228421	0.0235024	0.0209655	0.0117404	0.0004132	0.00047777	0.00053117	3.596e-05	1.56e-06	-1.88e-06	-3.63e-06	2.2e-07	-6.16e-06	5.8e-07
-7.134e-05	0	2.448e-05	5.694e-05	1.841e-05	8.412e-05	-3.4e-07	4.063e-05	0.00167617	-0.00064057	-0.00228151	-0.00356057	-0.00161801	-0.00230649	-0.00177943	0.00110068	0	0.00070993	3.54e-06	-0.0028846	-0.00273647	-0.0023675	-0.00197756	0.00098566	0.0117024	-0.0226459	-0.010375	-0.0311955	-0.011161	-0.0106536	-0.0106304	-0.000497	-0.00119069	-0.00140321	0.0230201	0.0653295	0.0231363	0.0232921	0.0224369	0.00078438	-0.00563172	0.00065531	0.000769	0.00081637	-3.68e-06	4.1e-06	2.09e-06	1.074e-05	-1.99e-06	9.43e-06
0.00047541	0	-0.00028699	-0.0003622	-5.06e-05	-0.00027551	9.7e-06	-0.00013865	-0.00076219	-0.00155146	-0.00263652	-0.00152348	-0.00267384	-0.00220511	-0.00028502	0.00388202	0	0.00107925	7.01e-06	-0.00038763	0.00599269	0.00208495	-0.00132428	0.00204547	0.00875763	-0.0217021	-0.0100412	-0.00997117	-0.0582129	-0.00956356	-0.00887786	-0.00074117	-9.71e-05	0.00097216	0.0228421	0.0231363	0.105063	0.0229498	0.0226619	0.00077854	0.00025032	0.0104286	0.00045373	0.00016855	2.515e-05	-2.383e-05	-2.694e-05	-6.423e-05	-2.817e-05	-1.645e-05
0.00043903	0	-0.00037569	-0.00041627	-0.00037467	-0.00050826	7.025e-05	-8.76e-05	0.00881416	-0.00316311	-0.00282498	-0.00187537	-0.0037113	-0.00746905	-0.00557671	-0.00440765	0	0.00468099	7e-07	-0.00285059	-0.00503327	-0.00287107	-0.00379544	-0.00059371	0.0072847	-0.0211864	-0.0107854	-0.0103717	-0.00953182	-0.0291017	-0.0063894	-0.0003088	-0.00244982	0.00288747	0.0235024	0.0232921	0.0229498	0.263473	0.0220022	0.00094092	0.0001955	0.00030893	0.0161356	-0.00102653	7.4e-07	5.8e-07	-6.87e-06	1.56e-06	3.64e-05	-6.99e-06
0.00053075	0	-0.00034608	-0.00043057	-5.828e-05	-0.00072877	6.522e-05	-7.715e-05	-0.00239551	0.00440694	-0.00110944	-0.00223818	-0.00185271	0.00058784	-0.0293923	0.00197123	0	0.00457984	4.4e-06	-0.00261017	-0.00072635	0.00026703	-0.00737405	0.00094566	0.00784052	-0.0245098	-0.010018	-0.00870631	-0.00789802	-0.010202	-0.0624818	-0.00103584	0.00077371	0.00319748	0.0209655	0.0224369	0.0226619	0.0220022	0.182386	0.00075357	0.00034773	-4.506e-05	0.00048286	0.0338745	-7.9e-07	1.69e-06	-6.97e-06	-1.12e-06	-5.9e-07	0.00012788
-6.147e-05	0	8.855e-05	9.374e-05	0.00011547	0.00010613	-6.779e-05	-7.76e-06	-0.00119866	0.00028521	0.00459489	0.00158852	0.00130287	0.00143725	0.00123725	-0.00017457	0	-3.815e-05	3.93e-06	0.00069608	-0.00176317	0.00093437	0.00041877	-0.00039288	0.00961292	-0.00090798	-0.034712	-0.00966408	-0.00956683	-0.00972989	-0.00916396	-0.0236046	-0.00103336	0.00036993	0.0117404	0.00078438	0.00077854	0.00094092	0.00075357	0.157363	0.0236099	0.0238149	0.0236543	0.0235796	-2.34e-06	1.24e-06	-1.306e-05	-4.34e-06	4.3e-07	6.6e-07
-0.00052157	0	0.00042817	0.00048899	0.0002357	0.00054173	-0.00018437	9.052e-05	-0.00162552	0.00066819	0.00191231	0.00047122	0.00145265	0.00220838	0.00165172	-0.00075565	0	-0.00370891	2.4e-06	0.00139252	-0.00228721	-0.00047299	0.00193485	0.00031272	0.0122504	-0.00093063	-0.00931572	-0.0214404	-0.0111045	-0.0105384	-0.012447	-0.0240458	0.00096587	-0.00275387	0.0004132	-0.00563172	0.00025032	0.0001955	0.00034773	0.0236099	0.0716479	0.0253151	0.0243849	0.0254709	-4.78e-06	4.56e-06	-1.246e-05	8.08e-06	8.8e-07	1.2e-05
-0.00095849	0	0.00068089	0.00089162	0.00035104	0.00091772	-0.0003764	0.00025109	0.00157371	0.0007992	0.00216487	0.00130346	-0.00151894	0.00174738	-7.499e-05	-0.00419305	0	-0.00809779	4.55e-06	0.00150363	-0.00058897	-0.00082978	0.00250138	0.00350513	0.0135494	-0.00111002	-0.00943904	-0.0114094	-0.0413103	-0.0109834	-0.0134042	-0.0242071	0.00075882	-0.00389327	0.00047777	0.00065531	0.0104286	0.00030893	-4.506e-05	0.0238149	0.0253151	0.15723	0.0249075	0.0261343	-3.18e-06	3.06e-06	-5.9e-06	-5.323e-05	-6.06e-06	8.39e-06
-0.00043696	0	0.00033806	0.00042548	0.0001504	0.00048707	-0.00019236	6.86e-05	-0.00184201	0.00064472	0.00183718	0.00151688	0.00152965	1.43e-06	0.00171158	-0.00025527	0	-0.00232166	2.74e-06	0.00105515	-0.00216287	-0.00069493	0.0018757	-0.0010071	0.0120394	-0.00105992	-0.00954775	-0.010525	-0.0109002	-0.0373229	-0.0118286	-0.0239023	0.00019075	-0.00229493	0.00053117	0.000769	0.00045373	0.0161356	0.00048286	0.0236543	0.0243849	0.0249075	0.0732697	0.0250552	-5.57e-06	5.43e-06	-4.3e-06	9.98e-06	1.843e-05	1.226e-05
-0.00117253	0	0.00092276	0.00112592	0.00062069	0.00153846	-0.00038964	0.000169	-0.0102963	0.00234947	0.00219722	0.00154828	0.00451987	0.00507405	0.00486143	0.0070004	0	-0.00961828	9.4e-06	0.00261817	-0.00079135	-0.00023597	0.00245488	0.00020386	0.0202613	-0.00185467	-0.0087301	-0.012211	-0.0145606	-0.0130332	-0.0940871	-0.0241521	0.00144606	-0.0109861	3.596e-05	0.00081637	0.00016855	-0.00102653	0.0338745	0.0235796	0.0254709	0.0261343	0.0250552	0.143438	-1.122e-05	1.023e-05	4.99e-06	2.255e-05	5.56e-06	0.00017331
1.51e-06	0	-2.5e-07	-4.6e-07	-4.4e-07	5.5e-07	-1.55e-06	-2.5e-06	1.411e-05	-5.83e-06	-9.65e-06	-8.11e-06	-2.589e-05	-1.044e-05	-1.028e-05	-4.92e-06	0	-9.344e-05	0	6.242e-05	0.000304	9.067e-05	4.244e-05	6.196e-05	-2.33e-05	5.18e-06	8.52e-06	1.266e-05	1.482e-05	1.249e-05	1.881e-05	3.93e-06	6.06e-06	1.279e-05	1.56e-06	-3.68e-06	2.515e-05	7.4e-07	-7.9e-07	-2.34e-06	-4.78e-06	-3.18e-06	-5.57e-06	-1.122e-05	0.00356762	-0.00335073	-0.00328717	-0.00327886	-0.00318827	-0.00281183
-1.7e-07	0	-5.3e-07	-3.6e-07	-9.2e-07	-1.03e-06	1.12e-06	1.12e-06	-1.476e-05	7.44e-06	7.77e-06	6.04e-06	2.502e-05	1.068e-05	9.15e-06	5.85e-06	0	9.787e-05	-1e-08	-6.871e-05	-0.00032382	-9.665e-05	-5.24e-05	-6.102e-05	2.552e-05	-7.06e-06	-7.04e-06	-1.191e-05	-1.542e-05	-1.352e-05	-1.915e-05	-3.56e-06	-6.48e-06	-1.478e-05	-1.88e-06	4.1e-06	-2.383e-05	5.8e-07	1.69e-06	1.24e-06	4.56e-06	3.06e-06	5.43e-06	1.023e-05	-0.00335073	0.00675658	0.00320938	0.00320596	0.00316597	0.00296867
-8.76e-06	0	7.95e-06	7e-06	5.91e-06	6.68e-06	6e-07	5.63e-06	-2.019e-05	-2.65e-06	-7.05e-06	-2.343e-05	2.468e-05	-4.5e-07	9.9e-06	2.932e-05	0	-5.269e-05	6e-08	-1.477e-05	-0.0002304	-9.45e-06	-3.251e-05	0.00010157	2.063e-05	4.41e-06	1.199e-05	2.144e-05	-8.35e-06	1.95e-06	-1.247e-05	6.17e-06	-3.43e-06	-3.197e-05	-3.63e-06	2.09e-06	-2.694e-05	-6.87e-06	-6.97e-06	-1.306e-05	-1.246e-05	-5.9e-06	-4.3e-06	4.99e-06	-0.00328717	0.00320938	0.00916476	0.00318431	0.00315896	0.00301402
1.345e-05	0	-1.607e-05	-1.641e-05	-1.962e-05	-1.671e-05	1.01e-06	5.59e-06	-3.628e-05	1.799e-05	1.724e-05	6.92e-06	5.165e-05	2.357e-05	2.123e-05	1.979e-05	0	0.00018751	5e-08	-0.00011324	-0.00048386	-0.00018575	-6.59e-05	-0.00018314	7.712e-05	-1.685e-05	-1.558e-05	-2.785e-05	-2.524e-05	-3.474e-05	-5.166e-05	-2.13e-06	-2.233e-05	-5.5e-05	2.2e-07	1.074e-05	-6.423e-05	1.56e-06	-1.12e-06	-4.34e-06	8.08e-06	-5.323e-05	9.98e-06	2.255e-05	-0.00327886	0.00320596	0.00318431	0.0184392	0.00315976	0.00302278
-1.269e-05	0	9.06e-06	8.8e-06	1.751e-05	4.95e-06	8.67e-06	3.15e-06	-3.189e-05	1.118e-05	1.763e-05	8.01e-06	3.314e-05	2.738e-05	1.741e-05	1.359e-05	0	0.00046882	-8e-08	-0.00019381	-0.00057115	-0.00045629	-0.00013217	-0.00043022	1.709e-05	-3.54e-06	-1.103e-05	-5.44e-06	-7.61e-06	-2.376e-05	-1.091e-05	-2.47e-06	-8.26e-06	-2.99e-06	-6.16e-06	-1.99e-06	-2.817e-05	3.64e-05	-5.9e-07	4.3e-07	8.8e-07	-6.06e-06	1.843e-05	5.56e-06	-0.00318827	0.00316597	0.00315896	0.00315976	0.0169494	0.00310773
-1.569e-05	0	1.357e-05	1.456e-05	9.72e-06	-5.54e-06	1.12e-06	3.9e-07	-0.00014281	3.18e-05	3.316e-05	2.461e-05	8.131e-05	6.724e-05	0.0001458	0.00010057	0	2.625e-05	2e-08	5.08e-06	-0.00029313	-4.143e-05	0.00013136	-0.00012724	0.00012282	-2.496e-05	-1.717e-05	-3.768e-05	-6.345e-05	-5.57e-05	-0.00022463	-5.41e-06	-7.2e-07	-9.823e-05	5.8e-07	9.43e-06	-1.645e-05	-6.99e-06	0.00012788	6.6e-07	1.2e-05	8.39e-06	1.226e-05	0.00017331	-0.00281183	0.00296867	0.00301402	0.00302278	0.00310773	0.0375208
-1.102e-05	0	7.22e-06	7.62e-06	1.203e-05	6.23e-06	2.88e-06	8.64e-06	-2.094e-05	-5.47e-06	3.4e-06	1.401e-05	1.363e-05	4.51e-06	2.203e-05	1.989e-05	0	-8.363e-05	1.3e-07	4.948e-05	0.00017555	5.799e-05	7.759e-05	4.79e-05	1.6e-05	3.1e-07	-5.25e-06	-1.703e-05	-1.234e-05	-6.66e-06	-2.325e-05	-7.41e-06	2.5e-07	-1.126e-05	-2.12e-06	8.08e-06	-4.3e-07	-3.56e-06	1.62e-06	1.093e-05	8.34e-06	7.8e-06	7.56e-06	2.156e-05	-0.00175376	0.00088199	0.000628	0.00058837	0.00017874	-0.00127096
0.0143468	0	-0.011313	-0.0133815	-0.00989908	-0.0150672	0.00390137	-0.00084293	-0.00104323	1.359e-05	-0.00023947	0.00022353	0.00017779	-0.00032304	0.00024542	0.00122628	0	0.00811758	-4.3e-07	-0.00615489	-0.00412076	-0.0013807	-0.00704331	0.00315252	-0.00311579	-2.364e-05	-0.00016077	0.00092242	0.00156136	0.00093867	0.0024025	-1.426e-05	0.00020286	0.00327762	1.322e-05	-3.178e-05	0.00055844	0.00035478	0.00076198	-4.555e-05	-0.00058408	-0.00118618	-0.00058153	-0.00125767	-1.45e-06	1.19e-06	2e-08	9.9e-07	-4.23e-06	-1.07e-05
4.93e-06	0	-4.72e-06	-4.85e-06	-6.46e-06	-3.74e-06	-5.8e-07	-1.95e-06	-3.175e-05	5.31e-06	4.35e-06	1.039e-05	1.113e-05	6.42e-06	2.034e-05	2.468e-05	0	-0.00075465	3.1e-07	0.00062521	0.00126949	0.00089894	0.00066731	0.00025365	5.94e-06	2.3e-06	8.38e-06	3.2e-06	1.61e-06	6.38e-06	1.07e-06	4.06e-06	1.62e-06	-1.126e-05	-7.46e-06	-4.98e-06	7.7e-07	-8.97e-06	-7.08e-06	-1.006e-05	-5.06e-06	-4.32e-06	-6.4e-06	-6.77e-06	2.1e-07	-2.3e-07	-4e-08	-3.8e-07	-6.7e-07	-1e-07
[truncated: 3 more columns]

## Sheet: Hessian
314.608	0	128.43	114.766	23.0003	12.0913	94.6607	111.077	0.452469	0.778463	0.00221154	-0.442309	0.51837	0.324603	0.222108	-5.75969	0	1.05795	0	0.331515	0.0285083	0.316105	0.0995696	0.272936	1.26561	0.725386	0	0.519713	0.451155	0.321562	0.0873753	0.210097	1.99481	-8.63608	-0.00221154	0.338366	0.287501	0.00221154	0.0875366	0.00196559	0.048654	0.0667713	0.205674	0.024327	0.0331732	0	0.00884618	-0.0395285	0.00442309	0.0176923
0	0	0	0	0	0	0	0	0	0	0	0	0	0	0	0	0	0	0	0	0	0	0	0	0	0	0	0	0	0	0	0	0	0	0	0	0	0	0	0	0	0	0	0	0	0	0	0	0	0
128.43	0	128.407	0	0	0	31.3753	43.5234	-0.426577	-0.150322	0	-0.374057	0	0	0	-2.58912	0	0.322915	-0.00026029	0.359218	-0.00265082	0.0022508	0	0.0964709	0.575743	0.332107	0	0.538362	0	0	0	0.048942	0.929898	-2.85612	0	0.332107	0	0	0	-0.00310708	0.0524379	0	0	0	-0.0279669	0	-0.0314627	-0.00249936	0	0
114.766	0	0	114.782	0	0	41.3342	34.2954	0.507122	0.442593	0	0	0.49528	0	0	-0.89524	0	0.0310645	0	0	0.0494042	0.00144651	0	0.0154996	0.455888	0.307793	0	0	0.48528	0	0	0.0696467	0.33026	-1.2469	0	0	0.305547	0	0	0	0	0.0665017	0	0	0.0112333	0	0	0.00642501	0	0
23.0003	0	0	0	22.7071	0	11.0423	10.5914	0.317731	0	0	0	0	0.311136	0	-1.07715	0	0.320652	0	0	0	0.304493	0	0.0463692	0.335124	0.0219967	0	0	0	0.342131	0	0.230965	0.26396	-1.84222	0	0	0	0.0164975	0	0	0	0	0.230965	0	-0.0164975	0	0	0	-0.0164975	0
12.0913	0	0	0	0	12.0934	7.89028	5.50802	0.229833	0.193203	0	0	0	0	0.231536	-0.247979	0	0.0954075	0	0	0	0	0.0934862	0.0502481	0.0889225	0.0897015	0	0	0	0	0.0908717	0.0258754	0.0810764	-0.0897015	0	0	0	0	0.0900049	0	0	0	0	0.0258754	0.00690012	0	0	0	0	0.00690012
94.6607	0	31.3753	41.3342	11.0423	7.89028	94.5496	28.1082	-0.0655043	-0.0310039	-0.00620079	-0.0372047	0.0594335	0.11186	0.104762	-1.39181	0	0.162693	0	0.0599684	0.00940381	0.00399235	0.0594541	0.0760513	0.176073	0.105413	0	0.0806102	0.0310039	0.17772	0.011909	0.23563	0.514665	-2.26949	0	0.0744094	0.0248031	0.00620079	0.02975	0	0.0806102	0.102785	0.198425	0.0620079	-0.0248031	0	0	0	-0.0434055	0
111.077	0	43.5234	34.2954	10.5914	5.50802	28.1082	110.92	-0.290091	-0.0434055	0	-0.15502	-0.00540305	-0.0152536	0.098942	-0.813193	0	0.0869926	-0.00046169	0.0224881	0.0235095	0.0119771	0.0542842	0.0570385	-0.279008	-0.086811	0.00486266	-0.0186024	0.0310039	0.0390117	0.00510386	-0.130216	-0.198425	-1.64941	0	-0.0310039	0.0310039	0.0186024	0.0074375	0	-0.0124016	-0.0183544	0.0434055	0.00620079	-0.0682086	0.00620079	-0.0496063	-0.035466	-0.00620079	0.00620079
0.452469	0	-0.426577	0.507122	0.317731	0.229833	-0.0655043	-0.290091	434.843	194.262	73.7044	76.8927	53.1667	84.381	17.4248	363.921	0	-0.688648	-0.00019907	-1.16195	0.12671	1.85397	0.0835935	-3.17464	299.434	134.422	46.8177	60.2386	34.2574	48.7809	8.19201	97.0734	167.913	234.643	14.7037	35.1678	20.9306	2.99448	5.0717	5.80175	20.1232	6.7111	29.2991	4.10271	-0.00133682	0.00267365	-0.00668411	0.0095576	0.0133682	0.00534729
0.778463	0	-0.150322	0.442593	0	0.193203	-0.0310039	-0.0434055	194.262	193.861	23.2529	48.5397	35.1576	3.51341	8.32277	152.474	0	-0.39063	-0.00046169	-0.0412282	0.0564229	0.0319388	0.0775489	-1.43071	134.41	134.476	14.7047	35.1274	20.9277	2.99089	5.07834	38.5255	76.7471	99.1382	14.7021	35.1274	20.9277	2.98258	5.07238	1.11326	13.7967	3.26709	0.94872	1.78583	0.142618	0.00620079	0.086811	-0.00443324	0	0
0.00221154	0	0	0	0	0	-0.00620079	0	73.7044	23.2529	73.7149	0	0	0	0	73.7035	0	-0.00020912	0.00092338	0	0	0	0	0.00950641	46.8206	14.7083	46.8225	0	0	0	0	5.79773	21.2811	46.8221	14.7145	0	0	0	0	5.80328	0	0	0	0	0.0186024	0.0124016	0	0	0	0
-0.442309	0	-0.374057	0	0	0	-0.0372047	-0.15502	76.8927	48.5397	0	76.4929	0	0	0	64.9668	0	-1.16729	0	-1.19187	0.00470191	-0.00399235	0	-1.6256	60.2292	35.1274	0	60.1848	0	0	0	20.134	38.1348	39.5114	0	35.1212	0	0	0	0	20.134	0	0	0	0.0806102	0	0.0744094	0.00443324	0	0
0.51837	0	0	0.49528	0	0	0.0594335	-0.00540305	53.1667	35.1576	0	0	53.2562	0	0	28.1568	0	0.133745	0	0	0.135201	0	0	-0.16981	34.2554	20.8666	0	0	34.1905	0	0	6.69437	16.6684	15.4473	0	0	20.8666	0	0	0	0	6.69471	0	0	0.0918518	0	0	-0.0115887	0	0
0.324603	0	0	0	0.311136	0	0.11186	-0.0152536	84.381	3.51341	0	0	0	84.185	0	66.4881	0	1.84864	0	0	0	1.85289	0	0.288418	48.7783	2.99987	0	0	0	48.7866	0	29.3022	19.8958	37.534	0	0	0	2.99987	0	0	0	0	29.3073	0	-0.0305072	0	0	0	-0.0305072	0
0.222108	0	0	0	0	0.231536	0.104762	0.098942	17.4248	8.32277	0	0	0	0	17.3936	7.01622	0	0.0834186	0	0	0	0	0.080067	-0.0713825	8.19456	5.0635	0	0	0	0	8.19181	4.09736	5.43599	2.54339	0	0	0	0	5.08559	0	0	0	0	4.09736	-0.0407408	0	0	0	0	-0.0349207
-5.75969	0	-2.58912	-0.89524	-1.07715	-0.247979	-1.39181	-0.813193	363.921	152.474	73.7035	64.9668	28.1568	66.4881	7.01622	349.314	0	-6.26698	0	-3.10672	-0.588956	0	-0.336828	-5.90187	253.37	107.722	46.806	47.332	16.6757	41.6578	3.14789	87.1107	136.121	232.996	14.6896	27.4766	8.29874	2.56469	1.37866	5.79595	17.7912	5.04558	25.9909	2.00692	-0.156383	-0.00521278	-0.0677661	0.0260881	-0.0364894	-0.0104256
0	0	0	0	0	0	0	0	0	0	0	0	0	0	0	0	0	0	0	0	0	0	0	0	0	0	0	0	0	0	0	0	0	0	0	0	0	0	0	0	0	0	0	0	0	0	0	0	0	0
1.05795	0	0.322915	0.0310645	0.320652	0.0954075	0.162693	0.0869926	-0.688648	-0.39063	-0.00020912	-1.16729	0.133745	1.84864	0.0834186	-6.26698	0	15.414	1.557e-05	7.28009	0.920805	2.33504	1.70969	9.30178	-1.44826	-0.367836	0	-0.387702	0.0982849	0.0485324	-0.284004	-0.529484	-0.0888746	-14.492	0.00020912	-0.110414	0.0562524	0.0075282	-0.00978214	0.00018586	-0.17043	0.0159699	0.134253	-0.133416	-0.00564615	-0.00083647	-0.00313675	-0.00119606	-0.00041823	0.00020912
0	0	-0.00026029	0	0	0	0	-0.00046169	-0.00019907	-0.00046169	0.00092338	0	0	0	0	0	0	1.557e-05	0	-0.00027906	0.00035009	-0.00029726	0	0.00035391	0.00020169	0	-0.00036206	0	0	0	0	0.00046169	-0.00046169	-0.00092338	0	0	0	0	0	0	0	0	0	0	0	0	0.00046169	0.00033008	0	0
0.331515	0	0.359218	0	0	0	0.0599684	0.0224881	-1.16195	-0.0412282	0	-1.19187	0	0	0	-3.10672	0	7.28009	-0.00027906	7.24949	0.00284203	-0.00241315	0	4.65433	-0.383953	-0.112441	0	-0.382298	0	0	0	-0.179905	0.206141	-5.88814	0	-0.104945	0	0	0	-0.0033312	-0.183653	0	0	0	-0.0149921	0	-0.0187401	0.00267964	0	0
0.0285083	0	-0.00265082	0.0494042	0	0	0.00940381	0.0235095	0.12671	0.0564229	0	0.00470191	0.135201	0	0	-0.588956	0	0.920805	0.00035009	0.00284203	0.855682	0	0	0.327986	0.105783	-0.0376152	0	0	0.00940381	0	0	-0.0282114	0.150461	-1.02502	0	-0.00470191	-0.0376152	0	0	0.004179	0	-0.00835062	0	0	-0.0611248	0	0	0.00336162	0	0
0.316105	0	0.0022508	0.00144651	0.304493	0	0.00399235	0.0119771	1.85397	0.0319388	0	-0.00399235	0	1.85289	0	0	0	2.33504	-0.00029726	-0.00241315	0	2.17975	0	0.878316	0.0505778	0.00399235	0	0	0.00399235	0.0474442	0	0.115778	0.439159	-2.85054	0	0.00399235	-0.00399235	0.0079847	0	-0.00354836	0	0	0.115778	0	0.0199618	0	0	0	0.0199618	0
0.0995696	0	0	0	0	0.0934862	0.0594541	0.0542842	0.0835935	0.0775489	0	0	0	0	0.080067	-0.336828	0	1.70969	0	0	0	0	1.71556	1.32761	-0.28344	-0.0103398	0	0	0	0	-0.285818	-0.137003	-0.224892	-0.938342	0	0	0	0	-0.00930156	0	0	0	0	-0.137003	-0.00516993	0	0	0	0	-0.00516993
0.272936	0	0.0964709	0.0154996	0.0463692	0.0502481	0.0760513	0.0570385	-3.17464	-1.43071	0.00950641	-1.6256	-0.16981	0.288418	-0.0713825	-5.90187	0	9.30178	0.00035391	4.65433	0.327986	0.878316	1.32761	8.39477	-1.45247	-0.508593	0	-0.565631	0.0808045	0.0398725	-0.152582	-0.418282	-1.63035	-8.27533	0	-0.275686	0.0380256	-0.00475321	-0.0313566	0	-0.209141	-0.0422087	0.123583	0.00475321	-0.0332724	-0.00475321	-0.0712981	0.0169915	0.0570385	0.00475321
1.26561	0	0.575743	0.455888	0.335124	0.0889225	0.176073	-0.279008	299.434	134.41	46.8206	60.2292	34.2554	48.7783	8.19456	253.37	0	-1.44826	0.00020169	-0.383953	0.105783	0.0505778	-0.28344	-1.45247	523.358	207.821	61.0873	101.122	51.7087	84.9899	38.6848	185.431	203.239	407.007	18.1599	55.8504	30.2386	4.52644	9.76024	8.79966	31.7677	9.60814	46.9479	22.5076	-0.0338602	-0.00406323	0.00406323	0.01162	-0.0162529	-0.00135441
0.725386	0	0.332107	0.307793	0.0219967	0.0897015	0.105413	-0.086811	134.422	134.476	14.7083	35.1274	20.8666	2.99987	5.0635	107.722	0	-0.367836	0	-0.112441	-0.0376152	0.00399235	-0.0103398	-0.508593	207.821	207.453	18.1426	55.7513	30.235	4.53836	9.75518	61.9396	78.5081	154.84	18.1621	55.7575	30.2474	4.54518	9.75057	1.53211	20.9152	4.61797	1.15955	3.54685	-0.142618	0.0186024	-0.0558071	0.0398992	-0.0186024	-0.0124016
0	0	0	0	0	0	0	0.00486266	46.8177	14.7047	46.8225	0	0	0	0	46.806	0	0	-0.00036206	0	0	0	0	0	61.0873	18.1426	61.1348	0	0	0	0	8.79655	15.259	61.0799	18.1523	0	0	0	0	8.79501	0	0	0	0	0	0	0	0	0	0
0.519713	0	0.538362	0	0	0	0.0806102	-0.0186024	60.2386	35.1274	0	60.1848	0	0	0	47.332	0	-0.387702	0	-0.382298	0	0	0	-0.565631	101.122	55.7513	0	100.602	0	0	0	31.7976	42.277	68.7047	0	55.7575	0	0	0	0	31.7976	0	0	0	-0.117815	0	-0.117815	0	0	0
0.451155	0	0	0.48528	0	0	0.0310039	0.0310039	34.2574	20.9277	0	0	34.1905	0	0	16.6757	0	0.0982849	0	0	0.00940381	0.00399235	0	0.0808045	51.7087	30.235	0	0	51.5905	0	0	9.57401	16.9715	23.3522	0	0	30.2412	0	0	0	0	9.6067	0	0	-0.0496063	0	0	0.0310327	0	0
0.321562	0	0	0	0.342131	0	0.17772	0.0390117	48.7809	2.99089	0	0	0	48.7866	0	41.6578	0	0.0485324	0	0	0	0.0474442	0	0.0398725	84.9899	4.53836	0	0	0	84.7944	0	46.9657	23.2683	65.804	0	0	0	4.53836	0	0	0	0	46.9657	0	-0.0173385	0	0	0	-0.0216731	0
0.0873753	0	0	0	0	0.0908717	0.011909	0.00510386	8.19201	5.07834	0	0	0	0	8.19181	3.14789	0	-0.284004	0	0	0	0	-0.285818	-0.152582	38.6848	9.75518	0	0	0	0	38.6789	22.5063	21.346	14.9509	0	0	0	0	9.76121	0	0	0	0	22.5063	0.00510386	0	0	0	0	0.00510386
0.210097	0	0.048942	0.0696467	0.230965	0.0258754	0.23563	-0.130216	97.0734	38.5255	5.79773	20.134	6.69437	29.3022	4.09736	87.1107	0	-0.529484	0.00046169	-0.179905	-0.0282114	0.115778	-0.137003	-0.418282	185.431	61.9396	8.79655	31.7976	9.57401	46.9657	22.5063	185.279	80.1762	155.206	1.53159	20.9214	4.62579	1.16575	3.55885	8.80136	31.7976	9.6067	46.8841	22.5027	-0.0558071	0.00620079	-0.00620079	0.035466	-0.0310039	-0.0248031
1.99481	0	0.929898	0.33026	0.26396	0.0810764	0.514665	-0.198425	167.913	76.7471	21.2811	38.1348	16.6684	19.8958	5.43599	136.121	0	-0.0888746	-0.00046169	0.206141	0.150461	0.439159	-0.224892	-1.63035	203.239	78.5081	15.259	42.277	16.9715	23.2683	21.346	80.1762	208.098	141.973	3.99331	23.2777	8.96634	1.69902	4.67447	3.82476	13.2015	3.0762	14.5098	11.6575	-0.111614	0.00620079	-0.0310039	0.0842316	0.0186024	-0.0124016
-8.63608	0	-2.85612	-1.2469	-1.84222	-0.0897015	-2.26949	-1.64941	234.643	99.1382	46.8221	39.5114	15.4473	37.534	2.54339	232.996	0	-14.492	-0.00092338	-5.88814	-1.02502	-2.85054	-0.938342	-8.27533	407.007	154.84	61.0799	68.7047	23.3522	65.804	14.9509	155.206	141.973	396.354	18.1621	38.3643	11.7257	2.93917	1.62881	8.80136	25.1876	6.58556	39.1208	12.6434	0.117815	0.0186024	0.0930118	0.0930981	-0.0558071	0.0434055
-0.00221154	0	0	0	0	0	0	0	14.7037	14.7021	14.7145	0	0	0	0	14.6896	0	0.00020912	0	0	0	0	0	0	18.1599	18.1621	18.1523	0	0	0	0	1.53159	3.99331	18.1621	18.2055	0	0	0	0	1.5266	0	0	0	0	0.00620079	0.00620079	0	0	0	0
0.338366	0	0.332107	0	0	0	0.0744094	-0.0310039	35.1678	35.1274	0	35.1212	0	0	0	27.4766	0	-0.110414	0	-0.104945	-0.00470191	0.00399235	0	-0.275686	55.8504	55.7575	0	55.7575	0	0	0	20.9214	23.2777	38.3643	0	55.3606	0	0	0	0	20.9214	0	0	0	-0.0682086	0	-0.0682086	-0.00443324	0	0
0.287501	0	0	0.305547	0	0	0.0248031	0.0310039	20.9306	20.9277	0	0	20.8666	0	0	8.29874	0	0.0562524	0	0	-0.0376152	-0.00399235	0	0.0380256	30.2386	30.2474	0	0	30.2412	0	0	4.62579	8.96634	11.7257	0	0	30.1606	0	0	0	0	4.62164	0	0	-0.086811	0	0	0.0443324	0	0
0.00221154	0	0	0	0.0164975	0	0.00620079	0.0186024	2.99448	2.98258	0	0	0	2.99987	0	2.56469	0	0.0075282	0	0	0	0.0079847	0	-0.00475321	4.52644	4.54518	0	0	0	4.53836	0	1.16575	1.69902	2.93917	0	0	0	4.51417	0	0	0	0	1.16575	0	-0.0124016	0	0	0	-0.0124016	0
0.0875366	0	0	0	0	0.0900049	0.02975	0.0074375	5.0717	5.07238	0	0	0	0	5.08559	1.37866	0	-0.00978214	0	0	0	0	-0.00930156	-0.0313566	9.76024	9.75057	0	0	0	0	9.76121	3.55885	4.67447	1.62881	0	0	0	0	9.77728	0	0	0	0	3.55885	-0.0223125	0	0	0	0	-0.0223125
0.00196559	0	-0.00310708	0	0	0	0	0	5.80175	1.11326	5.80328	0	0	0	0	5.79595	0	0.00018586	0	-0.0033312	0.004179	-0.00354836	0	0	8.79966	1.53211	8.79501	0	0	0	0	8.80136	3.82476	8.80136	1.5266	0	0	0	0	8.85609	0	0	0	0	0	0	0.00551119	0.00394022	0	0
0.048654	0	0.0524379	0	0	0	0.0806102	-0.0124016	20.1232	13.7967	0	20.134	0	0	0	17.7912	0	-0.17043	0	-0.183653	0	0	0	-0.209141	31.7677	20.9152	0	31.7976	0	0	0	31.7976	13.2015	25.1876	0	20.9214	0	0	0	0	31.7976	0	0	0	-0.0124016	0	-0.00620079	0	0	0
0.0667713	0	0	0.0665017	0	0	0.102785	-0.0183544	6.7111	3.26709	0	0	6.69471	0	0	5.04558	0	0.0159699	0	0	-0.00835062	0	0	-0.0422087	9.60814	4.61797	0	0	9.6067	0	0	9.6067	3.0762	6.58556	0	0	4.62164	0	0	0	0	9.52719	0	0	0.0220253	0	0	0.0341184	0	0
0.205674	0	0	0	0.230965	0	0.198425	0.0434055	29.2991	0.94872	0	0	0	29.3073	0	25.9909	0	0.134253	0	0	0	0.115778	0	0.123583	46.9479	1.15955	0	0	0	46.9657	0	46.8841	14.5098	39.1208	0	0	0	1.16575	0	0	0	0	46.9275	0	-0.0310039	0	0	0	-0.0310039	0
0.024327	0	0	0	0	0.0258754	0.0620079	0.00620079	4.10271	1.78583	0	0	0	0	4.09736	2.00692	0	-0.133416	0	0	0	0	-0.137003	0.00475321	22.5076	3.54685	0	0	0	0	22.5063	22.5027	11.6575	12.6434	0	0	0	0	3.55885	0	0	0	0	22.422	-0.0248031	0	0	0	0	-0.0248031
0.0331732	0	-0.0279669	0.0112333	-0.0164975	0.00690012	-0.0248031	-0.0682086	-0.00133682	0.142618	0.0186024	0.0806102	0.0918518	-0.0305072	-0.0407408	-0.156383	0	-0.00564615	0	-0.0149921	-0.0611248	0.0199618	-0.00516993	-0.0332724	-0.0338602	-0.142618	0	-0.117815	-0.0496063	-0.0173385	0.00510386	-0.0558071	-0.111614	0.117815	0.00620079	-0.0682086	-0.086811	-0.0124016	-0.0223125	0	-0.0124016	0.0220253	-0.0310039	-0.0248031	938.849	284.473	167.241	65.5632	72.8034	29.2305
0	0	0	0	0	0	0	0.00620079	0.00267365	0.00620079	0.0124016	0	0	0	0	-0.00521278	0	-0.00083647	0	0	0	0	0	-0.00475321	-0.00406323	0.0186024	0	0	0	0	0	0.00620079	0.00620079	0.0186024	0.00620079	0	0	0	0	0	0	0	0	0	284.473	284.492	0	0	0	0
0.00884618	0	-0.0314627	0	0	0	0	-0.0496063	-0.00668411	0.086811	0	0.0744094	0	0	0	-0.0677661	0	-0.00313675	0.00046169	-0.0187401	0	0	0	-0.0712981	0.00406323	-0.0558071	0	-0.117815	0	0	0	-0.00620079	-0.0310039	0.0930118	0	-0.0682086	0	0	0	0.00551119	-0.00620079	0	0	0	167.241	0	167.272	0	0	0
-0.0395285	0	-0.00249936	0.00642501	0	0	0	-0.035466	0.0095576	-0.00443324	0	0.00443324	-0.0115887	0	0	0.0260881	0	-0.00119606	0.00033008	0.00267964	0.00336162	0	0	0.0169915	0.01162	0.0398992	0	0	0.0310327	0	0	0.035466	0.0842316	0.0930981	0	-0.00443324	0.0443324	0	0	0.00394022	0	0.0341184	0	0	65.5632	0	0	65.5461	0	0
0.00442309	0	0	0	-0.0164975	0	-0.0434055	-0.00620079	0.0133682	0	0	0	0	-0.0305072	0	-0.0364894	0	-0.00041823	0	0	0	0.0199618	0	0.0570385	-0.0162529	-0.0186024	0	0	0	-0.0216731	0	-0.0310039	0.0186024	-0.0558071	0	0	0	-0.0124016	0	0	0	0	-0.0310039	0	72.8034	0	0	0	72.5244	0
0.0176923	0	0	0	0	0.00690012	0	0.00620079	0.00534729	0	0	0	0	0	-0.0349207	-0.0104256	0	0.00020912	0	0	0	0	-0.00516993	0.00475321	-0.00135441	-0.0124016	0	0	0	0	0.00510386	-0.0248031	-0.0124016	0.0434055	0	0	0	0	-0.0223125	0	0	0	0	-0.0248031	29.2305	0	0	0	0	29.2677
0.0375962	0	0.00349586	0	-0.0219967	0.00172503	-0.0310039	-0.086811	-0.00133682	0.0992126	0	-0.0248031	0.0324183	0.00508453	-0.0291006	-0.0886172	0	0.00188205	0.00092338	0	-0.0282114	0.0079847	-0.0103398	-0.0142596	-0.00812646	-0.00620079	0	-0.0124016	0	-0.0130039	0.011909	-0.00620079	-0.0310039	0.0124016	0.0124016	-0.0248031	-0.00620079	0	-0.0074375	-0.00551119	-0.00620079	0.00367088	-0.0124016	-0.0186024	180.871	35.1461	26.682	10.8304	16.2585	12.538
-37.8792	0	-12.9038	-6.60187	-3.70926	-0.470624	-15.5569	-12.9794	0.747388	0.231228	-0.00170021	0.0306037	0.171851	0.386176	0.0877707	-0.951915	0	-1.28827	-0.00012659	-0.24767	-0.00773535	-0.229881	-0.0822181	-0.977468	0.0995267	0.144518	0.0013333	0.066308	0.105413	0.124795	-0.0237905	-0.0408049	0.538965	-1.76991	0.00340041	0.057807	0.0833101	0.00170021	0.0101965	0	-0.0119014	0.0211371	0.112214	-0.0323039	0.0119014	0	-0.00850103	0.00729336	0.0102012	0
7.778e-05	0	0.00012295	0	0	0	0	-0.00087233	-4.702e-05	-0.00021808	0	-0.00021808	-0.00019003	0	0	0	0	0	-1.624e-05	0.00013182	0.00016537	0.00028082	0	0.00016717	-9.527e-05	0.00021808	0	0	0	0.00015245	0	0.00021808	-0.00021808	0.00043616	0	0.00021808	0	0	0	-0.00019383	0	0	0	0	0	0	0.00043616	0	0	0
[truncated: 3 more columns]

## Sheet: Hessian eigenvalues
-1.659e-05
0
0
1.589e-05
0.378293
1.06307
1.47994
2.31193
2.60247
3.44278
3.94094
4.48453
4.6425
4.72463
5.83287
6.651
9.08064
10.2004
11.2555
12.7251
14.1255
14.8298
15.0771
16.7062
19.0109
19.6089
24.7392
26.4686
27.5122
29.2099
30.6979
35.9227
43.0017
52.4797
58.0665
59.6504
68.9516
70.4301
74.0979
83.7425
101.29
107.94
123.426
132.14
146.865
148.983
166.22
227.219
256.612
371.824
496.911
1117.98
1721.26

## Sheet: Beta
Index	Value	Cl-	Cl+	SE
1	-2.80383	-3.18112	-2.42653	0.192496
2	-113.596	-113.596	-113.596	0
3	1.77375	1.38243	2.16507	0.199652
4	2.75999	2.35272	3.16727	0.207793
5	1.12759	0.579741	1.67543	0.279512
6	3.5946	2.909	4.2802	0.349796
7	-0.975331	-1.22979	-0.720873	0.129825
8	0.644814	0.41017	0.879458	0.119716
9	4.63845	4.09049	5.18641	0.279572
10	-0.351468	-0.648402	-0.054535	0.151497
11	-0.28571	-0.687465	0.116045	0.204977
12	-0.424955	-0.814503	-0.0354081	0.198749
13	-1.14765	-1.60441	-0.690885	0.233042
14	-1.21954	-1.6282	-0.810874	0.208502
15	-1.06541	-1.68958	-0.44123	0.318457
16	-1.18954	-1.63186	-0.747212	0.225675
17	-37.7682	-37.7682	-37.7682	0
18	29.6523	28.1736	31.131	0.754428
19	-13.4306	-13.4316	-13.4297	0.000486464
20	1.65442	0.279198	3.02963	0.701642
21	1.31878	-1.18859	3.82615	1.27927
22	1.55317	-0.333472	3.4398	0.962571
23	2.39879	0.499509	4.29807	0.969021
24	1.30455	0.056246	2.55285	0.636889
25	-4.57822	-5.02938	-4.12706	0.230182
26	-0.659786	-0.995692	-0.32388	0.171381
27	-1.27518	-1.75896	-0.791405	0.246826
28	-0.302376	-0.755437	0.150684	0.231153
29	0.450978	-0.142056	1.04401	0.302568
30	1.43052	0.968304	1.89274	0.235826
31	3.64476	2.95817	4.33135	0.350302
32	0.529597	0.225156	0.834038	0.155327
33	-0.306817	-0.499181	-0.114453	0.098145
34	0.655394	0.297239	1.01355	0.182732
35	0.772555	0.144211	1.4009	0.320584
36	0.670778	0.169809	1.17175	0.255596
37	0.412681	-0.222623	1.04799	0.324135
38	0.893166	-0.112895	1.89923	0.513297
39	-1.66744	-2.50449	-0.830387	0.427067
40	-1.12513	-1.90264	-0.347616	0.396689
41	-0.721791	-1.24643	-0.197155	0.267671
42	-1.68918	-2.46636	-0.911998	0.396522
43	-0.812811	-1.34335	-0.282271	0.270684
44	-0.647847	-1.39016	0.0944692	0.378733
45	0.438773	0.321703	0.555843	0.0597295
46	0.136293	-0.0248161	0.297402	0.0821984
47	0.804586	0.61695	0.992222	0.0957328
48	1.3987	1.13255	1.66485	0.135791
49	0.448532	0.193359	0.703704	0.13019
50	-0.334908	-0.714566	0.0447494	0.193703
51	0.872492	0.707856	1.03713	0.0839979
52	3.64708	3.27581	4.01834	0.189422
53	28.4333	28.4309	28.4357	0.00121785

[truncated: 1 more sheets: Parameters]
