# Supplementary material for: Newcastle disease virus transmission dynamics in wild peridomestic birds in the United Arab Emirates
Source: Sci Rep. 2021 Feb 10;11:3491. doi: 10.1038/s41598-020-79184-3 (PMC7876026; doi:10.1038/s41598-020-79184-3)
Supplement: Supplementary file 4 — Supplementary Data. [file 41598_2020_79184_MOESM4_ESM.txt]

Data
0000000000000200000000000000000000000000000000000000000000000 0 0 0 0 0 0 0 1 0 0 0 0 0 0 0 0 0 0 0 0 0 0 0 0 ;
0000000000000100000000000000000000000000000000000000000000000 0 0 1 0 0 0 0 0 0 0 0 0 0 0 0 0 0 0 0 0 0 0 0 0 ;
0000000000000200000000000000000000000000000000000000000000000 0 0 0 1 0 0 0 0 0 0 0 0 0 0 0 0 0 0 0 0 0 0 0 0 ;
0000000000000200000000000000000000000000000000000000000000000 0 0 0 1 0 0 0 0 0 0 0 0 0 0 0 0 0 0 0 0 0 0 0 0 ;
0000000000000200000000000000000000000000000000000000000000000 0 1 0 0 0 0 0 0 0 0 0 0 0 0 0 0 0 0 0 0 0 0 0 0 ;
0000000000000200000000000000000000000000000000000000000000000 0 1 0 0 0 0 0 0 0 0 0 0 0 0 0 0 0 0 0 0 0 0 0 0 ;
0000000000000200000000000000000000000000000000000000000000000 0 1 0 0 0 0 0 0 0 0 0 0 0 0 0 0 0 0 0 0 0 0 0 0 ;
0000000000000200000000000000000000000000000000000000000000000 0 1 0 0 0 0 0 0 0 0 0 0 0 0 0 0 0 0 0 0 0 0 0 0 ;
0000000000000100000000000000000000000000000000000000000000000 0 1 0 0 0 0 0 0 0 0 0 0 0 0 0 0 0 0 0 0 0 0 0 0 ;
0000000000000100000200000000000000000000000000000000000000000 0 1 0 0 0 0 0 0 0 0 0 0 0 0 0 0 0 0 0 0 0 0 0 0 ;
0000000000000300000000000000000000000000000000000000000000000 0 0 0 0 0 1 0 0 0 0 0 0 0 0 0 0 0 0 0 0 0 0 0 0 ;
0000000000000100000000000000000000000000000000000000000000000 0 1 0 0 0 0 0 0 0 0 0 0 0 0 0 0 0 0 0 0 0 0 0 0 ;
0000000000000200000000000000000000000000000000000000000000000 0 1 0 0 0 0 0 0 0 0 0 0 0 0 0 0 0 0 0 0 0 0 0 0 ;
0000000000000100000000000000000000000000000000000000000000000 0 1 0 0 0 0 0 0 0 0 0 0 0 0 0 0 0 0 0 0 0 0 0 0 ;
0000000000000100000000000000000000000000000000000000000000000 0 1 0 0 0 0 0 0 0 0 0 0 0 0 0 0 0 0 0 0 0 0 0 0 ;
0000000000000100000000000000000000000000000000000000000000000 0 1 0 0 0 0 0 0 0 0 0 0 0 0 0 0 0 0 0 0 0 0 0 0 ;
0000000000000100000000000000000000000000000000000000000000000 0 1 0 0 0 0 0 0 0 0 0 0 0 0 0 0 0 0 0 0 0 0 0 0 ;
0000000000000200000000000000000000000000000000000000000000000 0 1 0 0 0 0 0 0 0 0 0 0 0 0 0 0 0 0 0 0 0 0 0 0 ;
0000000000000200000000000000000000000000000000000000000000000 0 1 0 0 0 0 0 0 0 0 0 0 0 0 0 0 0 0 0 0 0 0 0 0 ;
0000000000000200000000000000000000000000000000000000000000000 0 1 0 0 0 0 0 0 0 0 0 0 0 0 0 0 0 0 0 0 0 0 0 0 ;
0000000000000210000000000000000000000000000000000000000000000 0 1 0 0 0 0 0 0 0 0 0 0 0 0 0 0 0 0 0 0 0 0 0 0 ;
0000000000000210000000000000000000000000000000000000000000000 0 1 0 0 0 0 0 0 0 0 0 0 0 0 0 0 0 0 0 0 0 0 0 0 ;
0000000000000200000000000000000000000000000000000000000000000 0 1 0 0 0 0 0 0 0 0 0 0 0 0 0 0 0 0 0 0 0 0 0 0 ;
0000000000000100000000000000000000000000000000000000000000000 0 1 0 0 0 0 0 0 0 0 0 0 0 0 0 0 0 0 0 0 0 0 0 0 ;
0000000000000200000000000000000000000000000000000000000000000 0 1 0 0 0 0 0 0 0 0 0 0 0 0 0 0 0 0 0 0 0 0 0 0 ;
0000000000000200000000000000000000000000000000000000000000000 0 1 0 0 0 0 0 0 0 0 0 0 0 0 0 0 0 0 0 0 0 0 0 0 ;
0000000000000200000000000000000000000000000000000000000000000 0 1 0 0 0 0 0 0 0 0 0 0 0 0 0 0 0 0 0 0 0 0 0 0 ;
0000000000000200000000000000000000000000000000000000000000000 0 1 0 0 0 0 0 0 0 0 0 0 0 0 0 0 0 0 0 0 0 0 0 0 ;
0000000000000200000000000000000000000000000000000000000000000 0 1 0 0 0 0 0 0 0 0 0 0 0 0 0 0 0 0 0 0 0 0 0 0 ;
0000000000000200000000000000000000000000000000000000000000000 0 1 0 0 0 0 0 0 0 0 0 0 0 0 0 0 0 0 0 0 0 0 0 0 ;
0000000000000200000000000000000000000000000000000000000000000 0 1 0 0 0 0 0 0 0 0 0 0 0 0 0 0 0 0 0 0 0 0 0 0 ;
0000000000000200000000000000000000000000000000000000000000000 0 1 0 0 0 0 0 0 0 0 0 0 0 0 0 0 0 0 0 0 0 0 0 0 ;
0000000000000120000000000000000000000000000000000000000000000 0 0 0 0 0 1 0 0 0 0 0 0 0 0 0 0 0 0 0 0 0 0 0 0 ;
0000000000000200000000000000000000000000000000000000000000000 0 1 0 0 0 0 0 0 0 0 0 0 0 0 0 0 0 0 0 0 0 0 0 0 ;
0000000000000100000000000000000000000000000000000000000000000 1 0 0 0 0 0 0 0 0 0 0 0 0 0 0 0 0 0 0 0 0 0 0 0 ;
0000000000000200000000000000000000000000000000000000000000000 0 1 0 0 0 0 0 0 0 0 0 0 0 0 0 0 0 0 0 0 0 0 0 0 ;
0000000000000200000000000000000000000000000000000000000000000 0 1 0 0 0 0 0 0 0 0 0 0 0 0 0 0 0 0 0 0 0 0 0 0 ;
0000000000000200000000000000000000000000000000000000000000000 0 1 0 0 0 0 0 0 0 0 0 0 0 0 0 0 0 0 0 0 0 0 0 0 ;
0000000000000100000000000000000000000000000000000000000000000 0 1 0 0 0 0 0 0 0 0 0 0 0 0 0 0 0 0 0 0 0 0 0 0 ;
0000000000000200000000000000000000000000000000000000000000000 1 0 0 0 0 0 0 0 0 0 0 0 0 0 0 0 0 0 0 0 0 0 0 0 ;
0000000000000200000000000000000000000000000000000000000000000 0 1 0 0 0 0 0 0 0 0 0 0 0 0 0 0 0 0 0 0 0 0 0 0 ;
0000000000000100000000000000000000000000200000000000000000000 0 1 0 0 0 0 0 0 0 0 0 0 0 0 0 0 0 0 0 0 0 0 0 0 ;
0000000000000300000000000000000000000000000000000000000000000 0 1 0 0 0 0 0 0 0 0 0 0 0 0 0 0 0 0 0 0 0 0 0 0 ;
0000000000000200000000000000000000000000000000000000000000000 0 1 0 0 0 0 0 0 0 0 0 0 0 0 0 0 0 0 0 0 0 0 0 0 ;
0000000000000100000000000000000000000000000000000000000000000 0 1 0 0 0 0 0 0 0 0 0 0 0 0 0 0 0 0 0 0 0 0 0 0 ;
0000000000000300000000000000000000000000000000000000000000000 0 1 0 0 0 0 0 0 0 0 0 0 0 0 0 0 0 0 0 0 0 0 0 0 ;
0000000000000200000000000000000000000000000000000000000000000 0 1 0 0 0 0 0 0 0 0 0 0 0 0 0 0 0 0 0 0 0 0 0 0 ;
0000000000000200000000000000000000000000000000000000000000000 0 1 0 0 0 0 0 0 0 0 0 0 0 0 0 0 0 0 0 0 0 0 0 0 ;
0000000000000120000000000000000000000000000000000000000000000 0 1 0 0 0 0 0 0 0 0 0 0 0 0 0 0 0 0 0 0 0 0 0 0 ;
0000000000000100000000000000000000000000000000000000000000000 0 1 0 0 0 0 0 0 0 0 0 0 0 0 0 0 0 0 0 0 0 0 0 0 ;
0000000000000100000000000000000000000000000000000000000000000 0 1 0 0 0 0 0 0 0 0 0 0 0 0 0 0 0 0 0 0 0 0 0 0 ;
0000000000000100000000000000000000000000000000000000000000000 0 1 0 0 0 0 0 0 0 0 0 0 0 0 0 0 0 0 0 0 0 0 0 0 ;
0000000000000200000000000000000000000000000000000000000000000 0 1 0 0 0 0 0 0 0 0 0 0 0 0 0 0 0 0 0 0 0 0 0 0 ;
0000000000000210000000000000000000000000000000000000000000000 0 1 0 0 0 0 0 0 0 0 0 0 0 0 0 0 0 0 0 0 0 0 0 0 ;
0000000000000200000000000000000000000000000000000000000000000 0 1 0 0 0 0 0 0 0 0 0 0 0 0 0 0 0 0 0 0 0 0 0 0 ;
0000000000000200000000000000000000000000000000000000000000000 0 1 0 0 0 0 0 0 0 0 0 0 0 0 0 0 0 0 0 0 0 0 0 0 ;
0000000000000200000000000000000000000000000000000000000000000 1 0 0 0 0 0 0 0 0 0 0 0 0 0 0 0 0 0 0 0 0 0 0 0 ;
0000000000000100000000000000000000000000000000000000000000000 0 1 0 0 0 0 0 0 0 0 0 0 0 0 0 0 0 0 0 0 0 0 0 0 ;
0000000000000010000000000000000000000000000000000000000000000 0 1 0 0 0 0 0 0 0 0 0 0 0 0 0 0 0 0 0 0 0 0 0 0 ;
0000000000000020000000000000000000000000000000000000000000000 0 1 0 0 0 0 0 0 0 0 0 0 0 0 0 0 0 0 0 0 0 0 0 0 ;
0000000000000020000000000000000000000000000000000000000000000 0 1 0 0 0 0 0 0 0 0 0 0 0 0 0 0 0 0 0 0 0 0 0 0 ;
0000000000000020000000000000000000000000000000000000000000000 0 1 0 0 0 0 0 0 0 0 0 0 0 0 0 0 0 0 0 0 0 0 0 0 ;
0000000000000030000000000000000000000000000000000000000000000 0 0 0 0 0 1 0 0 0 0 0 0 0 0 0 0 0 0 0 0 0 0 0 0 ;
0000000000000020000000000000000000000000000000000000000000000 0 1 0 0 0 0 0 0 0 0 0 0 0 0 0 0 0 0 0 0 0 0 0 0 ;
0000000000000020000000000000000000000000000000000000000000000 0 1 0 0 0 0 0 0 0 0 0 0 0 0 0 0 0 0 0 0 0 0 0 0 ;
0000000000000020000000000000000000000000000000000000000000000 0 1 0 0 0 0 0 0 0 0 0 0 0 0 0 0 0 0 0 0 0 0 0 0 ;
0000000000000020000000000000000000000000000000000000000000000 0 1 0 0 0 0 0 0 0 0 0 0 0 0 0 0 0 0 0 0 0 0 0 0 ;
0000000000000010000000000000000000000000000000000000000000000 0 0 0 0 0 1 0 0 0 0 0 0 0 0 0 0 0 0 0 0 0 0 0 0 ;
0000000000000020000000000000000000000000000000000000000000000 0 1 0 0 0 0 0 0 0 0 0 0 0 0 0 0 0 0 0 0 0 0 0 0 ;
0000000000000020000000000000000000000000000000000000000000000 0 1 0 0 0 0 0 0 0 0 0 0 0 0 0 0 0 0 0 0 0 0 0 0 ;
0000000000000020000000000000000000000000000000000000000000000 0 1 0 0 0 0 0 0 0 0 0 0 0 0 0 0 0 0 0 0 0 0 0 0 ;
0000000000000020000000000000000000000000000000000000000000000 0 0 0 0 0 1 0 0 0 0 0 0 0 0 0 0 0 0 0 0 0 0 0 0 ;
0000000000000020000000000000000000000000000000000000000000000 0 1 0 0 0 0 0 0 0 0 0 0 0 0 0 0 0 0 0 0 0 0 0 0 ;
0000000000000020000000000000000000000000000000000000000000000 0 1 0 0 0 0 0 0 0 0 0 0 0 0 0 0 0 0 0 0 0 0 0 0 ;
0000000000000020000000000000000000000000000000000000000000000 0 1 0 0 0 0 0 0 0 0 0 0 0 0 0 0 0 0 0 0 0 0 0 0 ;
0000000000000010000000000000000000000000000000000000000000000 0 1 0 0 0 0 0 0 0 0 0 0 0 0 0 0 0 0 0 0 0 0 0 0 ;
0000000000000020000000000000000000000000000000000000000000000 0 1 0 0 0 0 0 0 0 0 0 0 0 0 0 0 0 0 0 0 0 0 0 0 ;
0000000000000020000000000000000000000000000000000000000000000 1 0 0 0 0 0 0 0 0 0 0 0 0 0 0 0 0 0 0 0 0 0 0 0 ;
0000000000000020000000000000000000000000000000000000000000000 0 1 0 0 0 0 0 0 0 0 0 0 0 0 0 0 0 0 0 0 0 0 0 0 ;
0000000000000020000000000000000000000000000000000000000000000 0 1 0 0 0 0 0 0 0 0 0 0 0 0 0 0 0 0 0 0 0 0 0 0 ;
0000000000000020000000000000000000000000000000000000000000000 0 1 0 0 0 0 0 0 0 0 0 0 0 0 0 0 0 0 0 0 0 0 0 0 ;
0000000000000020000000000000000000000000000000000000000000000 0 1 0 0 0 0 0 0 0 0 0 0 0 0 0 0 0 0 0 0 0 0 0 0 ;
0000000000000010000000000000000000000000000000000000000000000 1 0 0 0 0 0 0 0 0 0 0 0 0 0 0 0 0 0 0 0 0 0 0 0 ;
0000000000000020000000000000000000000000000000000000000000000 0 1 0 0 0 0 0 0 0 0 0 0 0 0 0 0 0 0 0 0 0 0 0 0 ;
0000000000000010000000000000000000000000000000000000000000000 0 1 0 0 0 0 0 0 0 0 0 0 0 0 0 0 0 0 0 0 0 0 0 0 ;
0000000000000020000000000000000000000000000000000000000000000 0 1 0 0 0 0 0 0 0 0 0 0 0 0 0 0 0 0 0 0 0 0 0 0 ;
0000000000000020000000000000000000000000000000000000000000000 0 1 0 0 0 0 0 0 0 0 0 0 0 0 0 0 0 0 0 0 0 0 0 0 ;
0000000000000020000000000000000000000000000000000000000000000 0 1 0 0 0 0 0 0 0 0 0 0 0 0 0 0 0 0 0 0 0 0 0 0 ;
0000000000000020000000000000000000000000000000000000000000000 0 1 0 0 0 0 0 0 0 0 0 0 0 0 0 0 0 0 0 0 0 0 0 0 ;
0000000000000020000000000000000000000000000000000000000000000 0 1 0 0 0 0 0 0 0 0 0 0 0 0 0 0 0 0 0 0 0 0 0 0 ;
0000000000000020000000000000000000000000000000000000000000000 0 1 0 0 0 0 0 0 0 0 0 0 0 0 0 0 0 0 0 0 0 0 0 0 ;
0000000000000020000000000000000000000000000000000000000000000 0 1 0 0 0 0 0 0 0 0 0 0 0 0 0 0 0 0 0 0 0 0 0 0 ;
0000000000000020000000000000000000000000000000000000000000000 0 1 0 0 0 0 0 0 0 0 0 0 0 0 0 0 0 0 0 0 0 0 0 0 ;
0000000000000020000000000000000000000000000000000000000000000 0 1 0 0 0 0 0 0 0 0 0 0 0 0 0 0 0 0 0 0 0 0 0 0 ;
0000000000000020000000000000000000000000000000000000000000000 0 1 0 0 0 0 0 0 0 0 0 0 0 0 0 0 0 0 0 0 0 0 0 0 ;
0000000000000020000000000000000000000000000000000000000000000 0 1 0 0 0 0 0 0 0 0 0 0 0 0 0 0 0 0 0 0 0 0 0 0 ;
0000000000000020000000000000000000000000000000000000000000000 0 1 0 0 0 0 0 0 0 0 0 0 0 0 0 0 0 0 0 0 0 0 0 0 ;
0000000000000020000000000000000000000000000000000000000000000 0 1 0 0 0 0 0 0 0 0 0 0 0 0 0 0 0 0 0 0 0 0 0 0 ;
0000000000000020000000000000000000000000000000000000000000000 0 1 0 0 0 0 0 0 0 0 0 0 0 0 0 0 0 0 0 0 0 0 0 0 ;
0000000000000010000000000000000000000000000000000000000000000 0 1 0 0 0 0 0 0 0 0 0 0 0 0 0 0 0 0 0 0 0 0 0 0 ;
0010000000000000000000000000000000000000000000000000000000000 0 1 0 0 0 0 0 0 0 0 0 0 0 0 0 0 0 0 0 0 0 0 0 0 ;
0020000000000000000000000000000000000000000000000000000000000 0 1 0 0 0 0 0 0 0 0 0 0 0 0 0 0 0 0 0 0 0 0 0 0 ;
0020000000000000000000000000000000000000000000000000000000000 0 1 0 0 0 0 0 0 0 0 0 0 0 0 0 0 0 0 0 0 0 0 0 0 ;
0010000000000000000000000000000000000000000000000000000000000 0 1 0 0 0 0 0 0 0 0 0 0 0 0 0 0 0 0 0 0 0 0 0 0 ;
0020000000000000000000000000000000000000000000000000000000000 0 1 0 0 0 0 0 0 0 0 0 0 0 0 0 0 0 0 0 0 0 0 0 0 ;
0020000000000000000000000000000000000000000000000000000000000 0 1 0 0 0 0 0 0 0 0 0 0 0 0 0 0 0 0 0 0 0 0 0 0 ;
0010020000000000000000000000000000000000000000000000000000000 0 1 0 0 0 0 0 0 0 0 0 0 0 0 0 0 0 0 0 0 0 0 0 0 ;
0010000000000000000000000000000000000000000000000000000000000 0 1 0 0 0 0 0 0 0 0 0 0 0 0 0 0 0 0 0 0 0 0 0 0 ;
0020000000000000000000000000000000000000000000000000000000000 0 1 0 0 0 0 0 0 0 0 0 0 0 0 0 0 0 0 0 0 0 0 0 0 ;
0020000000000000000000000000000000000000000000000000000000000 0 1 0 0 0 0 0 0 0 0 0 0 0 0 0 0 0 0 0 0 0 0 0 0 ;
0010000000000000000000000000000000000000000000100000000000000 0 -1 0 0 0 0 0 0 0 0 0 0 0 0 0 0 0 0 0 0 0 0 0 0 ;
0010000000000000000000000000000000000000000000000000000000000 0 1 0 0 0 0 0 0 0 0 0 0 0 0 0 0 0 0 0 0 0 0 0 0 ;
0010000000000000000000002000000000000000000000000000000000000 0 1 0 0 0 0 0 0 0 0 0 0 0 0 0 0 0 0 0 0 0 0 0 0 ;
0010000000000000000000000000000000000000000000000000000000000 0 1 0 0 0 0 0 0 0 0 0 0 0 0 0 0 0 0 0 0 0 0 0 0 ;
0010000000000000000000000000000000000000000000000000000000000 1 0 0 0 0 0 0 0 0 0 0 0 0 0 0 0 0 0 0 0 0 0 0 0 ;
0010000000000000000000000000000000000000000000000000000000000 0 0 0 1 0 0 0 0 0 0 0 0 0 0 0 0 0 0 0 0 0 0 0 0 ;
0020000020020000000000000000000000000000000000000000000000000 0 0 0 1 0 0 0 0 0 0 0 0 0 0 0 0 0 0 0 0 0 0 0 0 ;
0010000000000000000000000000000000000000000000000000000000000 0 0 0 0 0 0 0 1 0 0 0 0 0 0 0 0 0 0 0 0 0 0 0 0 ;
0020000000000000000000000000000000000000000000000000000000000 0 0 0 0 0 0 0 1 0 0 0 0 0 0 0 0 0 0 0 0 0 0 0 0 ;
0010000000000000000000000000000000000000000000000000000000000 0 0 0 0 0 0 0 1 0 0 0 0 0 0 0 0 0 0 0 0 0 0 0 0 ;
0030000000000000000000000000000000000000000000000000000000000 0 0 0 1 0 0 0 0 0 0 0 0 0 0 0 0 0 0 0 0 0 0 0 0 ;
0010000000000000000000000000000000000000000000000000000000000 0 0 0 0 0 0 0 1 0 0 0 0 0 0 0 0 0 0 0 0 0 0 0 0 ;
0010000000000000000000000000000000000000000000000000000000000 0 0 0 0 0 0 0 1 0 0 0 0 0 0 0 0 0 0 0 0 0 0 0 0 ;
0020000000000000000000000000000000000000000000000000000000000 0 0 0 0 0 0 0 1 0 0 0 0 0 0 0 0 0 0 0 0 0 0 0 0 ;
0010000000000000000000000000000000000000000000000000000000000 0 0 0 0 0 1 0 0 0 0 0 0 0 0 0 0 0 0 0 0 0 0 0 0 ;
0010000000000000000000000000000000000000000000000000000000000 0 0 0 0 0 1 0 0 0 0 0 0 0 0 0 0 0 0 0 0 0 0 0 0 ;
0010000000000000000000000000000000000000000000000000000000000 0 0 0 0 0 1 0 0 0 0 0 0 0 0 0 0 0 0 0 0 0 0 0 0 ;
0010000000000000000000000000000000000000000000000000000000000 0 0 0 0 0 1 0 0 0 0 0 0 0 0 0 0 0 0 0 0 0 0 0 0 ;
0010000000000000000000000000000000000000000000000000000000000 0 1 0 0 0 0 0 0 0 0 0 0 0 0 0 0 0 0 0 0 0 0 0 0 ;
0020000000000000000000000000000000002000000000000000000000000 0 0 0 0 0 1 0 0 0 0 0 0 0 0 0 0 0 0 0 0 0 0 0 0 ;
0020000000000000000000000000000000000000000000000000000000000 0 0 0 0 0 1 0 0 0 0 0 0 0 0 0 0 0 0 0 0 0 0 0 0 ;
0020000000000000000000000000000000000000000000000000000000000 0 0 0 0 0 1 0 0 0 0 0 0 0 0 0 0 0 0 0 0 0 0 0 0 ;
0020000000000000000000000000000000000000000000000000000000000 0 0 0 0 0 1 0 0 0 0 0 0 0 0 0 0 0 0 0 0 0 0 0 0 ;
0020000000000000000000000000000000000000000000000000000000000 0 0 0 0 0 1 0 0 0 0 0 0 0 0 0 0 0 0 0 0 0 0 0 0 ;
0001000000000000000000000000000000000000000000000000000000000 0 0 0 0 0 1 0 0 0 0 0 0 0 0 0 0 0 0 0 0 0 0 0 0 ;
0002000000000000000000000000000000000000000000000000000000000 0 1 0 0 0 0 0 0 0 0 0 0 0 0 0 0 0 0 0 0 0 0 0 0 ;
0002000000000000000000000000000000000000000000000000000000000 0 1 0 0 0 0 0 0 0 0 0 0 0 0 0 0 0 0 0 0 0 0 0 0 ;
0002000000000000000000000000000000000000000000000000000000000 0 1 0 0 0 0 0 0 0 0 0 0 0 0 0 0 0 0 0 0 0 0 0 0 ;
0002000000000000000000000000000000000000000000000000000000000 0 1 0 0 0 0 0 0 0 0 0 0 0 0 0 0 0 0 0 0 0 0 0 0 ;
0002000000000000000000000000000000000000000000000000000000000 0 1 0 0 0 0 0 0 0 0 0 0 0 0 0 0 0 0 0 0 0 0 0 0 ;
0001000000000000000000000000000000000000000000000000000000000 0 1 0 0 0 0 0 0 0 0 0 0 0 0 0 0 0 0 0 0 0 0 0 0 ;
0002000000000000000000000000000000000000000000000000000000000 0 1 0 0 0 0 0 0 0 0 0 0 0 0 0 0 0 0 0 0 0 0 0 0 ;
0001000000000000000000000000000000000000000000000000000000000 0 1 0 0 0 0 0 0 0 0 0 0 0 0 0 0 0 0 0 0 0 0 0 0 ;
0001000000000000000000000000000000000000000000000000000000000 0 1 0 0 0 0 0 0 0 0 0 0 0 0 0 0 0 0 0 0 0 0 0 0 ;
0001000000000000000000000000000000000000000000000000000000000 0 1 0 0 0 0 0 0 0 0 0 0 0 0 0 0 0 0 0 0 0 0 0 0 ;
0002000000000000000000000000000000000000000000000000000000000 0 1 0 0 0 0 0 0 0 0 0 0 0 0 0 0 0 0 0 0 0 0 0 0 ;
0002000000000000000000000000000000000000000000000000000000000 0 1 0 0 0 0 0 0 0 0 0 0 0 0 0 0 0 0 0 0 0 0 0 0 ;
0001000000000000000000000000000000000000000000000000000000000 0 1 0 0 0 0 0 0 0 0 0 0 0 0 0 0 0 0 0 0 0 0 0 0 ;
0001000000000000000000000000000000000000000000000000000000000 0 1 0 0 0 0 0 0 0 0 0 0 0 0 0 0 0 0 0 0 0 0 0 0 ;
0002000000000000000000000000000000000000000000000000000000000 0 1 0 0 0 0 0 0 0 0 0 0 0 0 0 0 0 0 0 0 0 0 0 0 ;
0001000000000000000000000000000000000000000000000000000000000 0 1 0 0 0 0 0 0 0 0 0 0 0 0 0 0 0 0 0 0 0 0 0 0 ;
0002100000000000000000000000000000000000000000000000000000000 0 1 0 0 0 0 0 0 0 0 0 0 0 0 0 0 0 0 0 0 0 0 0 0 ;
0001000000000000000000000000000000000000000000000000000000000 0 1 0 0 0 0 0 0 0 0 0 0 0 0 0 0 0 0 0 0 0 0 0 0 ;
0002000000000000000000000000000000000000000000000000000000000 0 1 0 0 0 0 0 0 0 0 0 0 0 0 0 0 0 0 0 0 0 0 0 0 ;
0001000000000000000000000000000000000000000000000000000000000 0 1 0 0 0 0 0 0 0 0 0 0 0 0 0 0 0 0 0 0 0 0 0 0 ;
0001000000000000000000000000000000000000000000000000000000000 0 1 0 0 0 0 0 0 0 0 0 0 0 0 0 0 0 0 0 0 0 0 0 0 ;
0001000000000000000000000000000000000000000000000000000000000 0 1 0 0 0 0 0 0 0 0 0 0 0 0 0 0 0 0 0 0 0 0 0 0 ;
0001000000000000000000000000000000000000000000000000000000000 0 1 0 0 0 0 0 0 0 0 0 0 0 0 0 0 0 0 0 0 0 0 0 0 ;
0001000000000000000000000000000000000000000000000000000000000 0 1 0 0 0 0 0 0 0 0 0 0 0 0 0 0 0 0 0 0 0 0 0 0 ;
0001000000000000000000000000000000000000000000000000000000000 0 1 0 0 0 0 0 0 0 0 0 0 0 0 0 0 0 0 0 0 0 0 0 0 ;
0002000000000000000000000000000000000000000000000000000000000 0 1 0 0 0 0 0 0 0 0 0 0 0 0 0 0 0 0 0 0 0 0 0 0 ;
0001000000000000001000000000000000000000000000000000000000000 0 1 0 0 0 0 0 0 0 0 0 0 0 0 0 0 0 0 0 0 0 0 0 0 ;
0002000000000000000000000000000000000001000000000000000000000 0 1 0 0 0 0 0 0 0 0 0 0 0 0 0 0 0 0 0 0 0 0 0 0 ;
0002000000000000000000000000000000002000000000000000000000000 0 1 0 0 0 0 0 0 0 0 0 0 0 0 0 0 0 0 0 0 0 0 0 0 ;
0002000000000000000000000000000000000000000000000000000000000 0 1 0 0 0 0 0 0 0 0 0 0 0 0 0 0 0 0 0 0 0 0 0 0 ;
0002000000000000000000000000000000000000000000000000000000000 0 1 0 0 0 0 0 0 0 0 0 0 0 0 0 0 0 0 0 0 0 0 0 0 ;
0002000000000000000000000000000000000000000000000000000000000 0 1 0 0 0 0 0 0 0 0 0 0 0 0 0 0 0 0 0 0 0 0 0 0 ;
0001000000000000000000000000000000000000000000000000000000000 0 1 0 0 0 0 0 0 0 0 0 0 0 0 0 0 0 0 0 0 0 0 0 0 ;
0001000000000000000000000000000000020000000000000000000000000 0 1 0 0 0 0 0 0 0 0 0 0 0 0 0 0 0 0 0 0 0 0 0 0 ;
0002000000000000000000000000000000000000000000000000000000000 0 1 0 0 0 0 0 0 0 0 0 0 0 0 0 0 0 0 0 0 0 0 0 0 ;
0002000000000000000000000000000000000000000000000000000000000 0 1 0 0 0 0 0 0 0 0 0 0 0 0 0 0 0 0 0 0 0 0 0 0 ;
0002000000000000000000000000000000000000000000000000000000000 0 1 0 0 0 0 0 0 0 0 0 0 0 0 0 0 0 0 0 0 0 0 0 0 ;
0001000000000000000000000000000000000000000000000000000000000 0 1 0 0 0 0 0 0 0 0 0 0 0 0 0 0 0 0 0 0 0 0 0 0 ;
0002000000000000000000000000000000000000000000000000000000000 0 1 0 0 0 0 0 0 0 0 0 0 0 0 0 0 0 0 0 0 0 0 0 0 ;
0002000000000000000000000000000000000000000000000000000000000 0 1 0 0 0 0 0 0 0 0 0 0 0 0 0 0 0 0 0 0 0 0 0 0 ;
0002000000000000000000000000000000000000000000000000000000000 0 1 0 0 0 0 0 0 0 0 0 0 0 0 0 0 0 0 0 0 0 0 0 0 ;
0002000000000000000000000000000000000000000000000000000000000 0 1 0 0 0 0 0 0 0 0 0 0 0 0 0 0 0 0 0 0 0 0 0 0 ;
0002000000000000000000000000000000000000000000000000000000000 0 1 0 0 0 0 0 0 0 0 0 0 0 0 0 0 0 0 0 0 0 0 0 0 ;
0002000000000000000000000000000000000000000000000000000000000 0 1 0 0 0 0 0 0 0 0 0 0 0 0 0 0 0 0 0 0 0 0 0 0 ;
0002000000000000000000000000000000000000000000000000000000000 0 1 0 0 0 0 0 0 0 0 0 0 0 0 0 0 0 0 0 0 0 0 0 0 ;
0002000000000000000000000000000000200000000000000000000000000 0 0 0 0 0 1 0 0 0 0 0 0 0 0 0 0 0 0 0 0 0 0 0 0 ;
0002000000000000000000000000000000000000000000000000000000000 0 0 0 0 0 0 0 1 0 0 0 0 0 0 0 0 0 0 0 0 0 0 0 0 ;
0001000000000000000000000000000000000000000000000000000000000 0 0 0 0 0 0 0 1 0 0 0 0 0 0 0 0 0 0 0 0 0 0 0 0 ;
0002100000000000000000000000000000000000000000000000000000000 0 0 0 1 0 0 0 0 0 0 0 0 0 0 0 0 0 0 0 0 0 0 0 0 ;
0001000000000000000000000000000000000000000000000000000000000 0 0 0 1 0 0 0 0 0 0 0 0 0 0 0 0 0 0 0 0 0 0 0 0 ;
0002000000000000000000000000000000000000000000000000000000000 0 0 0 0 0 1 0 0 0 0 0 0 0 0 0 0 0 0 0 0 0 0 0 0 ;
0002000000000000000000000000000000000000000000000000000000000 0 0 0 0 0 1 0 0 0 0 0 0 0 0 0 0 0 0 0 0 0 0 0 0 ;
0001000000000000000000000000000000000000000000000000000000000 0 1 0 0 0 0 0 0 0 0 0 0 0 0 0 0 0 0 0 0 0 0 0 0 ;
0002000000000000000000000000000000000000000000000000000000000 0 1 0 0 0 0 0 0 0 0 0 0 0 0 0 0 0 0 0 0 0 0 0 0 ;
0001000000000000000000000000000000000000000000000000000000000 0 1 0 0 0 0 0 0 0 0 0 0 0 0 0 0 0 0 0 0 0 0 0 0 ;
0000200000000000000000000000000000000000000000000000000000000 0 0 0 0 0 0 0 1 0 0 0 0 0 0 0 0 0 0 0 0 0 0 0 0 ;
0000300000000000000000000000000000000000000000000000000000000 0 0 0 0 0 0 0 1 0 0 0 0 0 0 0 0 0 0 0 0 0 0 0 0 ;
0000200000000000000000000000000000000000000000000000000000000 0 0 0 0 0 0 0 1 0 0 0 0 0 0 0 0 0 0 0 0 0 0 0 0 ;
0000000200000000000000000000000000000000000000000000000000000 0 0 0 1 0 0 0 0 0 0 0 0 0 0 0 0 0 0 0 0 0 0 0 0 ;
0000000200000000000000000000000000000000000000000000000000000 0 0 0 1 0 0 0 0 0 0 0 0 0 0 0 0 0 0 0 0 0 0 0 0 ;
0000000200000000000000000000000000000000000000000000000000000 0 0 0 1 0 0 0 0 0 0 0 0 0 0 0 0 0 0 0 0 0 0 0 0 ;
0000000100000000000000000000000000000000000000000000000000000 0 0 0 0 0 0 0 1 0 0 0 0 0 0 0 0 0 0 0 0 0 0 0 0 ;
0000000200000000000000000000000000000000000000000000000000000 0 0 0 1 0 0 0 0 0 0 0 0 0 0 0 0 0 0 0 0 0 0 0 0 ;
0000000200000000000000000000000000000000000000000000000000000 0 0 0 0 0 0 0 1 0 0 0 0 0 0 0 0 0 0 0 0 0 0 0 0 ;
0000000200000000000000000000000000000000000000000000000000000 0 0 0 0 0 0 0 1 0 0 0 0 0 0 0 0 0 0 0 0 0 0 0 0 ;
0000000200000000000000000000000000000000000000000000000000000 0 0 0 0 0 0 0 1 0 0 0 0 0 0 0 0 0 0 0 0 0 0 0 0 ;
0000000200000000000000000000000000000000000000000000000000000 0 0 0 0 0 0 0 1 0 0 0 0 0 0 0 0 0 0 0 0 0 0 0 0 ;
0000000100000000000000000000000000000000000000000000000000000 0 0 0 0 0 0 0 1 0 0 0 0 0 0 0 0 0 0 0 0 0 0 0 0 ;
0000000300000000000000000000000000000000000000000000000000000 0 0 0 0 0 0 0 1 0 0 0 0 0 0 0 0 0 0 0 0 0 0 0 0 ;
0000000200000000000000000000000000000000000000000000000000000 0 0 0 0 0 0 0 1 0 0 0 0 0 0 0 0 0 0 0 0 0 0 0 0 ;
0000000200000000000000000000000000000000000000000000000000000 0 0 0 0 0 0 0 1 0 0 0 0 0 0 0 0 0 0 0 0 0 0 0 0 ;
0000000200000001200000000000000000000000000000000000000000000 0 0 0 0 0 0 0 1 0 0 0 0 0 0 0 0 0 0 0 0 0 0 0 0 ;
0000000100000000000000000000000000000000000000000000000000000 0 0 0 0 0 0 0 1 0 0 0 0 0 0 0 0 0 0 0 0 0 0 0 0 ;
0000000100000000000000000000000000000000000000000000000000000 0 0 0 0 0 0 0 1 0 0 0 0 0 0 0 0 0 0 0 0 0 0 0 0 ;
0000000100000000000000000000000000000000000000000000000000000 0 1 0 0 0 0 0 0 0 0 0 0 0 0 0 0 0 0 0 0 0 0 0 0 ;
0000000200000000000000000000000000000000000000000000000000000 0 1 0 0 0 0 0 0 0 0 0 0 0 0 0 0 0 0 0 0 0 0 0 0 ;
0000000200000000000000000000000000000000000000000000000000000 0 1 0 0 0 0 0 0 0 0 0 0 0 0 0 0 0 0 0 0 0 0 0 0 ;
0000000200000000000000000000000000000000000000000000000000000 0 1 0 0 0 0 0 0 0 0 0 0 0 0 0 0 0 0 0 0 0 0 0 0 ;
0000000200000000000000000000000000000000000000000000000000000 0 1 0 0 0 0 0 0 0 0 0 0 0 0 0 0 0 0 0 0 0 0 0 0 ;
0000000100000000000000000000000000000000000000000000000000000 0 1 0 0 0 0 0 0 0 0 0 0 0 0 0 0 0 0 0 0 0 0 0 0 ;
0000000200000000000000000000000000000000000000000000000000000 0 0 0 0 0 0 0 1 0 0 0 0 0 0 0 0 0 0 0 0 0 0 0 0 ;
0000000300000000000000000000000000000000000000000000000000000 0 0 0 1 0 0 0 0 0 0 0 0 0 0 0 0 0 0 0 0 0 0 0 0 ;
0000000100000000000000000000000000000000000000000000000000000 0 0 0 1 0 0 0 0 0 0 0 0 0 0 0 0 0 0 0 0 0 0 0 0 ;
0000000200000000000000000000000000000000000000000000000000000 0 0 0 0 0 0 0 1 0 0 0 0 0 0 0 0 0 0 0 0 0 0 0 0 ;
0000000200000000000000000000000000000000000000000000000000000 0 0 0 0 0 0 0 1 0 0 0 0 0 0 0 0 0 0 0 0 0 0 0 0 ;
0000000200000000000000000000000000000000000000000000000000000 0 0 0 0 0 0 0 1 0 0 0 0 0 0 0 0 0 0 0 0 0 0 0 0 ;
0000000100000000000000000000000000000000000000000000000000000 0 0 0 0 0 0 0 1 0 0 0 0 0 0 0 0 0 0 0 0 0 0 0 0 ;
0000000100000000000000000000000000000000000000000000000000000 0 0 0 1 0 0 0 0 0 0 0 0 0 0 0 0 0 0 0 0 0 0 0 0 ;
0000000100000000000000000000000000000000000000000000000000000 0 0 0 1 0 0 0 0 0 0 0 0 0 0 0 0 0 0 0 0 0 0 0 0 ;
0000000200000000000000000000000000000000000000000000000000000 0 0 0 1 0 0 0 0 0 0 0 0 0 0 0 0 0 0 0 0 0 0 0 0 ;
0000000200000000000000000000000000000000000000000000000000000 0 0 0 1 0 0 0 0 0 0 0 0 0 0 0 0 0 0 0 0 0 0 0 0 ;
0000000300000000000000000000000000000000000000000000000000000 0 0 0 0 0 0 0 1 0 0 0 0 0 0 0 0 0 0 0 0 0 0 0 0 ;
0000000200000000000000000000000000000000000000000000000000000 0 0 0 1 0 0 0 0 0 0 0 0 0 0 0 0 0 0 0 0 0 0 0 0 ;
0000000200000000000000000000000000000000000000000000000000000 0 0 0 0 0 0 0 1 0 0 0 0 0 0 0 0 0 0 0 0 0 0 0 0 ;
0000000010000000000000000000000000000000000000000000000000000 0 0 0 0 0 0 0 1 0 0 0 0 0 0 0 0 0 0 0 0 0 0 0 0 ;
0000000010000000000000000000000000000000000000000000000000000 0 0 0 1 0 0 0 0 0 0 0 0 0 0 0 0 0 0 0 0 0 0 0 0 ;
0000000020000000000000000000000000000000000000000000000000000 0 0 0 1 0 0 0 0 0 0 0 0 0 0 0 0 0 0 0 0 0 0 0 0 ;
0000000020000000000000000000000000000000000000000000000000000 0 0 0 0 0 0 0 1 0 0 0 0 0 0 0 0 0 0 0 0 0 0 0 0 ;
0000000020000000000000000000000000000000000000000000000000000 0 0 0 1 0 0 0 0 0 0 0 0 0 0 0 0 0 0 0 0 0 0 0 0 ;
0000000020000000000000000000000000000000000000000000000000000 0 0 0 1 0 0 0 0 0 0 0 0 0 0 0 0 0 0 0 0 0 0 0 0 ;
0000000010000000000000000000000000000000000000000000000000000 0 0 0 0 0 0 0 1 0 0 0 0 0 0 0 0 0 0 0 0 0 0 0 0 ;
0000000020000000000000000000000000000000000000000000000000000 0 0 0 1 0 0 0 0 0 0 0 0 0 0 0 0 0 0 0 0 0 0 0 0 ;
0000000010000000000000000000000000000000000000000000000000000 0 0 0 0 0 0 0 1 0 0 0 0 0 0 0 0 0 0 0 0 0 0 0 0 ;
0000000020000000000000000000000000000000000000000000000000000 0 0 0 1 0 0 0 0 0 0 0 0 0 0 0 0 0 0 0 0 0 0 0 0 ;
0000000020000000000000000000000000000000000000000000000000000 0 0 0 0 0 0 0 1 0 0 0 0 0 0 0 0 0 0 0 0 0 0 0 0 ;
0000000020000000000000000000000000000000000000000000000000000 0 0 0 0 0 0 0 1 0 0 0 0 0 0 0 0 0 0 0 0 0 0 0 0 ;
0000000020000000000000000000000000000000000000000000000000000 0 0 0 0 0 0 0 1 0 0 0 0 0 0 0 0 0 0 0 0 0 0 0 0 ;
0000000020000000000000000000000000000000000000000000000000000 0 0 0 1 0 0 0 0 0 0 0 0 0 0 0 0 0 0 0 0 0 0 0 0 ;
0000000020000000000000000000000000000000000000000000000000000 0 0 0 0 0 0 0 1 0 0 0 0 0 0 0 0 0 0 0 0 0 0 0 0 ;
0000000020000000000000000000000000000000000000000000000000000 0 0 0 1 0 0 0 0 0 0 0 0 0 0 0 0 0 0 0 0 0 0 0 0 ;
0000000010000000000000000000000000000000000000000000000000000 0 0 0 1 0 0 0 0 0 0 0 0 0 0 0 0 0 0 0 0 0 0 0 0 ;
0000000010000000000000000000000000000000000000000000000000000 0 0 0 0 0 0 0 1 0 0 0 0 0 0 0 0 0 0 0 0 0 0 0 0 ;
0000000010000000000000000000000000000000000000000000000000000 0 0 0 1 0 0 0 0 0 0 0 0 0 0 0 0 0 0 0 0 0 0 0 0 ;
0000000020000000000000000000000000000000000000000000000000000 0 0 0 1 0 0 0 0 0 0 0 0 0 0 0 0 0 0 0 0 0 0 0 0 ;
0000000020000000000000000000000000000000000000000000000000000 0 0 0 0 0 0 0 1 0 0 0 0 0 0 0 0 0 0 0 0 0 0 0 0 ;
0000000010000000000000000000000000000000000000000000000000000 0 0 0 1 0 0 0 0 0 0 0 0 0 0 0 0 0 0 0 0 0 0 0 0 ;
0000000010000000000000000000000000000000000000000000000000000 0 0 0 1 0 0 0 0 0 0 0 0 0 0 0 0 0 0 0 0 0 0 0 0 ;
0000000020000000000000000000000000000000000000000000000000000 0 0 0 1 0 0 0 0 0 0 0 0 0 0 0 0 0 0 0 0 0 0 0 0 ;
0000000020000000000000000000000000000000000000000000000000000 0 0 0 1 0 0 0 0 0 0 0 0 0 0 0 0 0 0 0 0 0 0 0 0 ;
0000000020000000000000000000000000000000000000000000000000000 0 0 0 0 0 0 0 1 0 0 0 0 0 0 0 0 0 0 0 0 0 0 0 0 ;
0000000010000000000000000000000000000000000000000000000000000 0 0 0 1 0 0 0 0 0 0 0 0 0 0 0 0 0 0 0 0 0 0 0 0 ;
0000000010000000000000000000000000000000000000000000000000000 0 0 0 1 0 0 0 0 0 0 0 0 0 0 0 0 0 0 0 0 0 0 0 0 ;
0000000020000000000000000000000000000000000000000000000000000 0 0 0 1 0 0 0 0 0 0 0 0 0 0 0 0 0 0 0 0 0 0 0 0 ;
0000000010000000000000000000000000000000000000000000000000000 0 0 0 0 0 0 0 1 0 0 0 0 0 0 0 0 0 0 0 0 0 0 0 0 ;
0000000010000000000000000000000000000000000000000000000000000 0 0 0 0 0 0 0 1 0 0 0 0 0 0 0 0 0 0 0 0 0 0 0 0 ;
0000000020000000000000000000000000000000000000000000000000000 0 0 0 0 0 0 0 1 0 0 0 0 0 0 0 0 0 0 0 0 0 0 0 0 ;
0000000020000000000000000000000000000000000000000000000000000 0 0 0 1 0 0 0 0 0 0 0 0 0 0 0 0 0 0 0 0 0 0 0 0 ;
0000000020000000000000000000000000000000000000000000000000000 0 0 0 0 0 0 0 1 0 0 0 0 0 0 0 0 0 0 0 0 0 0 0 0 ;
0000000020000000000000000000000000000000000000000000000000000 0 0 0 0 0 0 0 1 0 0 0 0 0 0 0 0 0 0 0 0 0 0 0 0 ;
0000000010000000000000000000000000000000000000000000000000000 0 0 0 1 0 0 0 0 0 0 0 0 0 0 0 0 0 0 0 0 0 0 0 0 ;
0000000010000000000000000000000000000000000000000000000000000 0 0 0 0 0 0 0 1 0 0 0 0 0 0 0 0 0 0 0 0 0 0 0 0 ;
0000000020000000000000000000000000000000000000000000000000000 0 0 0 0 0 0 0 1 0 0 0 0 0 0 0 0 0 0 0 0 0 0 0 0 ;
0000000020000000000000000000000000000000000000000000000000000 0 0 0 1 0 0 0 0 0 0 0 0 0 0 0 0 0 0 0 0 0 0 0 0 ;
0000000020000000000000000000000000000000000000000000000000000 0 0 0 1 0 0 0 0 0 0 0 0 0 0 0 0 0 0 0 0 0 0 0 0 ;
0000000010000000000000000000000000000000000000000000000000000 0 0 0 0 0 0 0 1 0 0 0 0 0 0 0 0 0 0 0 0 0 0 0 0 ;
0000000020000000000000000000000000000000000000000000000000000 0 1 0 0 0 0 0 0 0 0 0 0 0 0 0 0 0 0 0 0 0 0 0 0 ;
0000000020000000000000000000000000000000000000000000000000000 0 0 0 0 0 1 0 0 0 0 0 0 0 0 0 0 0 0 0 0 0 0 0 0 ;
0000000020000000000000000000000000000000000000000000000000000 0 0 0 1 0 0 0 0 0 0 0 0 0 0 0 0 0 0 0 0 0 0 0 0 ;
0000000020000000000000000000000000000000000000000000000000000 0 0 0 1 0 0 0 0 0 0 0 0 0 0 0 0 0 0 0 0 0 0 0 0 ;
0000000020000000000000000000000000000000000000000000000000000 0 0 0 1 0 0 0 0 0 0 0 0 0 0 0 0 0 0 0 0 0 0 0 0 ;
0000000010000000000000000000000000000000000000000000000000000 0 0 0 0 0 0 0 1 0 0 0 0 0 0 0 0 0 0 0 0 0 0 0 0 ;
0000000020000000000000000000000000000000000000000000000000000 0 0 0 0 0 0 0 1 0 0 0 0 0 0 0 0 0 0 0 0 0 0 0 0 ;
0000000020000000000000000000000000000000000000000000000000000 0 0 0 0 0 0 0 1 0 0 0 0 0 0 0 0 0 0 0 0 0 0 0 0 ;
0000000020000000000000000000000000000000000000000000000000000 0 0 0 1 0 0 0 0 0 0 0 0 0 0 0 0 0 0 0 0 0 0 0 0 ;
0000000020000000000000000000000000000000000000000000000000000 0 0 0 1 0 0 0 0 0 0 0 0 0 0 0 0 0 0 0 0 0 0 0 0 ;
0000000020000000000000000000000000000000000000000000000000000 0 0 0 1 0 0 0 0 0 0 0 0 0 0 0 0 0 0 0 0 0 0 0 0 ;
0000000020000000000000000000000000000000000000000000000000000 0 0 0 0 0 0 0 1 0 0 0 0 0 0 0 0 0 0 0 0 0 0 0 0 ;
0000000020000000000000000000000000000000000000000000000000000 0 0 0 1 0 0 0 0 0 0 0 0 0 0 0 0 0 0 0 0 0 0 0 0 ;
0000000020000000000000000000000000000000000000000000000000000 0 0 0 0 0 0 0 1 0 0 0 0 0 0 0 0 0 0 0 0 0 0 0 0 ;
0000000010000000000000000000000000000000000000000000000000000 0 0 0 0 0 0 0 1 0 0 0 0 0 0 0 0 0 0 0 0 0 0 0 0 ;
0000000020000000000000000000000000000000000000000000000000000 0 0 0 1 0 0 0 0 0 0 0 0 0 0 0 0 0 0 0 0 0 0 0 0 ;
0000000010000000000000000000000000000000000000000000000000000 0 0 0 1 0 0 0 0 0 0 0 0 0 0 0 0 0 0 0 0 0 0 0 0 ;
0000000020000000000000000000000000000000000000000000000000000 0 0 0 1 0 0 0 0 0 0 0 0 0 0 0 0 0 0 0 0 0 0 0 0 ;
0000000020000000000000000000000000000000000000000000000000000 0 0 0 1 0 0 0 0 0 0 0 0 0 0 0 0 0 0 0 0 0 0 0 0 ;
0000000010000000000000000000000000000000000000000000000000000 0 0 0 1 0 0 0 0 0 0 0 0 0 0 0 0 0 0 0 0 0 0 0 0 ;
0000000000100000000000000000000000000000000000000000000000000 0 0 0 1 0 0 0 0 0 0 0 0 0 0 0 0 0 0 0 0 0 0 0 0 ;
0000000000200000000000000000000000000000000000000000000000000 0 0 0 1 0 0 0 0 0 0 0 0 0 0 0 0 0 0 0 0 0 0 0 0 ;
0000000000200000000000000000000000000000000000000000000000000 0 0 0 1 0 0 0 0 0 0 0 0 0 0 0 0 0 0 0 0 0 0 0 0 ;
0000000000200000000000000000000000000000000000000000000000000 0 1 0 0 0 0 0 0 0 0 0 0 0 0 0 0 0 0 0 0 0 0 0 0 ;
0000000000200000000000000000200000000000000000000000000000000 1 0 0 0 0 0 0 0 0 0 0 0 0 0 0 0 0 0 0 0 0 0 0 0 ;
0000000000200000000000000000000000000000000000000000000000000 0 1 0 0 0 0 0 0 0 0 0 0 0 0 0 0 0 0 0 0 0 0 0 0 ;
0000000000200000000000000000000000000000000000000000000000000 1 0 0 0 0 0 0 0 0 0 0 0 0 0 0 0 0 0 0 0 0 0 0 0 ;
0000000000200000000000000000000000000000000000000000000000000 0 1 0 0 0 0 0 0 0 0 0 0 0 0 0 0 0 0 0 0 0 0 0 0 ;
0000000000100000000000000000000000000000000000000000000000000 1 0 0 0 0 0 0 0 0 0 0 0 0 0 0 0 0 0 0 0 0 0 0 0 ;
0000000000200000000000000000000000000000000000000000000000000 0 0 0 0 0 0 0 1 0 0 0 0 0 0 0 0 0 0 0 0 0 0 0 0 ;
0000000000200000000000000000000000000000000000000000000000000 0 0 0 0 0 0 0 1 0 0 0 0 0 0 0 0 0 0 0 0 0 0 0 0 ;
0000000000100000000000000000000000000000000000000000000000000 0 0 0 1 0 0 0 0 0 0 0 0 0 0 0 0 0 0 0 0 0 0 0 0 ;
0000000000200000000000000000002000000000000000000000000000000 0 0 0 0 0 0 0 1 0 0 0 0 0 0 0 0 0 0 0 0 0 0 0 0 ;
0000000000100000000000000000000000000000000000000000000000000 0 0 0 0 0 1 0 0 0 0 0 0 0 0 0 0 0 0 0 0 0 0 0 0 ;
0000000000200000000000000000000000000000000000000000000000000 0 1 0 0 0 0 0 0 0 0 0 0 0 0 0 0 0 0 0 0 0 0 0 0 ;
0000000000200000000000000000000000000000000000000000000000000 0 1 0 0 0 0 0 0 0 0 0 0 0 0 0 0 0 0 0 0 0 0 0 0 ;
0000000000200000000000000000000000000000000000000000030000000 0 0 0 0 0 0 0 1 0 0 0 0 0 0 0 0 0 0 0 0 0 0 0 0 ;
0000000000200000000000100000000000000000000000000000000000000 0 0 0 0 0 0 0 1 0 0 0 0 0 0 0 0 0 0 0 0 0 0 0 0 ;
0000000000110000000000000000000000000000000000000000000000000 0 0 0 1 0 0 0 0 0 0 0 0 0 0 0 0 0 0 0 0 0 0 0 0 ;
0000000000200000000000000000000000000000000000000000000000000 0 0 0 1 0 0 0 0 0 0 0 0 0 0 0 0 0 0 0 0 0 0 0 0 ;
0000000000100000000000000000000000000000000000000000000000000 0 0 0 1 0 0 0 0 0 0 0 0 0 0 0 0 0 0 0 0 0 0 0 0 ;
0000000000100000000000000000000000000000000000000000000000000 0 0 0 0 0 0 0 1 0 0 0 0 0 0 0 0 0 0 0 0 0 0 0 0 ;
0000000000200000000000000000000000000000000000000000000000000 0 0 1 0 0 0 0 0 0 0 0 0 0 0 0 0 0 0 0 0 0 0 0 0 ;
0000000000300000000000000000000000000000000000000000000000000 0 0 0 0 0 0 0 1 0 0 0 0 0 0 0 0 0 0 0 0 0 0 0 0 ;
0000000000210000000000000000000000000000000000000000000000000 0 0 0 0 0 0 0 1 0 0 0 0 0 0 0 0 0 0 0 0 0 0 0 0 ;
0000000000100000000000000000000000000000000000000000000000000 0 0 0 0 0 0 0 1 0 0 0 0 0 0 0 0 0 0 0 0 0 0 0 0 ;
0000000000110000000000000000000000000000000000000000000000000 0 0 0 0 0 0 0 1 0 0 0 0 0 0 0 0 0 0 0 0 0 0 0 0 ;
0000000000300000000000000000000000000000000000000000000000000 0 0 0 0 0 0 0 1 0 0 0 0 0 0 0 0 0 0 0 0 0 0 0 0 ;
0000000000210000000000000000000000000000000000000000000000000 0 0 0 0 0 0 0 1 0 0 0 0 0 0 0 0 0 0 0 0 0 0 0 0 ;
0000000000200000000000000000000000000000000000000000000000000 0 0 0 0 0 0 0 1 0 0 0 0 0 0 0 0 0 0 0 0 0 0 0 0 ;
0000000000100000000000000000000000000000000010000000000000000 0 0 0 0 0 0 0 1 0 0 0 0 0 0 0 0 0 0 0 0 0 0 0 0 ;
0000000000210000000000000000000000000000000000000000000000000 0 0 0 1 0 0 0 0 0 0 0 0 0 0 0 0 0 0 0 0 0 0 0 0 ;
0000000000200000000000000000000000000000000000000000000000000 0 0 0 1 0 0 0 0 0 0 0 0 0 0 0 0 0 0 0 0 0 0 0 0 ;
0000000000100000000000000000000000000000000000000000000000000 0 0 0 1 0 0 0 0 0 0 0 0 0 0 0 0 0 0 0 0 0 0 0 0 ;
0000000000200000000000000000000000000000000000000000000000000 0 0 0 0 0 0 0 1 0 0 0 0 0 0 0 0 0 0 0 0 0 0 0 0 ;
0000000000200000000000000000000000000000000000000000000000000 0 0 0 1 0 0 0 0 0 0 0 0 0 0 0 0 0 0 0 0 0 0 0 0 ;
0000000000100000000000000000000000000000000000000000000000000 0 0 0 1 0 0 0 0 0 0 0 0 0 0 0 0 0 0 0 0 0 0 0 0 ;
0000000000200000000000000000000000000000000000000000000000000 0 0 0 1 0 0 0 0 0 0 0 0 0 0 0 0 0 0 0 0 0 0 0 0 ;
0000000000310000000000000000000000030000000000000000000000000 0 0 0 0 0 0 0 1 0 0 0 0 0 0 0 0 0 0 0 0 0 0 0 0 ;
0000000000200100000000000000000000000000000000000000000000000 0 0 0 0 0 0 0 1 0 0 0 0 0 0 0 0 0 0 0 0 0 0 0 0 ;
0000000000100000000000000000000000000000000000000000000000000 0 0 0 1 0 0 0 0 0 0 0 0 0 0 0 0 0 0 0 0 0 0 0 0 ;
0000000000200000000000000000000000000000000000000000000000000 0 0 0 1 0 0 0 0 0 0 0 0 0 0 0 0 0 0 0 0 0 0 0 0 ;
0000000000100000000000000000000000000000000000000000000000000 0 0 0 1 0 0 0 0 0 0 0 0 0 0 0 0 0 0 0 0 0 0 0 0 ;
0000000000110000000000000000000000000000000000000000000000000 0 0 0 1 0 0 0 0 0 0 0 0 0 0 0 0 0 0 0 0 0 0 0 0 ;
0000000000100000000000000000000000000000000000000000000000000 0 0 0 1 0 0 0 0 0 0 0 0 0 0 0 0 0 0 0 0 0 0 0 0 ;
0000000000200000000000000000000000000000000000000000000000000 0 0 0 0 0 0 0 1 0 0 0 0 0 0 0 0 0 0 0 0 0 0 0 0 ;
0000000000100000000000000000000000000000000000000000000000000 0 0 0 0 0 0 0 1 0 0 0 0 0 0 0 0 0 0 0 0 0 0 0 0 ;
0000000000200000000000000000000000000000000000000000000000000 0 0 0 0 0 0 0 1 0 0 0 0 0 0 0 0 0 0 0 0 0 0 0 0 ;
0000000000300000000000000000000000000000000000000000000000000 0 0 0 0 0 0 0 1 0 0 0 0 0 0 0 0 0 0 0 0 0 0 0 0 ;
0000000000200000000000000000000000000000000000000000000000000 0 0 0 1 0 0 0 0 0 0 0 0 0 0 0 0 0 0 0 0 0 0 0 0 ;
0000000000200000000000000000000000000000000000000000000000000 0 0 0 0 0 0 0 1 0 0 0 0 0 0 0 0 0 0 0 0 0 0 0 0 ;
0000000000100000000000000000000000000000000000000000000000000 0 0 0 0 0 0 0 1 0 0 0 0 0 0 0 0 0 0 0 0 0 0 0 0 ;
0000000000200000000000000000000000000000000000000000000000000 0 0 0 1 0 0 0 0 0 0 0 0 0 0 0 0 0 0 0 0 0 0 0 0 ;
0000000000100000000000000000000000000000000000000000000000000 0 0 0 0 0 0 0 1 0 0 0 0 0 0 0 0 0 0 0 0 0 0 0 0 ;
0000000000200000000000000000000000000000000000000000000000000 0 0 0 0 0 0 0 1 0 0 0 0 0 0 0 0 0 0 0 0 0 0 0 0 ;
0000000000100000000000000000000000000000000000000000000000000 1 0 0 0 0 0 0 0 0 0 0 0 0 0 0 0 0 0 0 0 0 0 0 0 ;
0000000000200000000000000000000000000000000000000000000000000 1 0 0 0 0 0 0 0 0 0 0 0 0 0 0 0 0 0 0 0 0 0 0 0 ;
0000000000100000000000000000000000000000000000000000000000000 0 1 0 0 0 0 0 0 0 0 0 0 0 0 0 0 0 0 0 0 0 0 0 0 ;
0000000000200000000000000000000000000000000000000000000000000 0 1 0 0 0 0 0 0 0 0 0 0 0 0 0 0 0 0 0 0 0 0 0 0 ;
0000000000200000000000000000000000000000000000000000000000000 0 1 0 0 0 0 0 0 0 0 0 0 0 0 0 0 0 0 0 0 0 0 0 0 ;
0000000000200000000000000000000000000000000000000020000000000 0 1 0 0 0 0 0 0 0 0 0 0 0 0 0 0 0 0 0 0 0 0 0 0 ;
0000000000200000000000000000000000000000000000000000000000000 0 1 0 0 0 0 0 0 0 0 0 0 0 0 0 0 0 0 0 0 0 0 0 0 ;
0000000000020000000000000000000000000000000000000000000000000 0 0 0 1 0 0 0 0 0 0 0 0 0 0 0 0 0 0 0 0 0 0 0 0 ;
0000000000020000000000000000000200000000000000000000000000000 0 0 0 0 0 0 0 1 0 0 0 0 0 0 0 0 0 0 0 0 0 0 0 0 ;
0000000000020000000000000000000000000000000000000000000000000 0 0 0 0 0 0 0 1 0 0 0 0 0 0 0 0 0 0 0 0 0 0 0 0 ;
0000000000020000000000000000000000000000000000000000000000000 0 0 0 0 0 0 0 1 0 0 0 0 0 0 0 0 0 0 0 0 0 0 0 0 ;
0000000000012000000000000000000000000000000000000000000000000 0 0 0 1 0 0 0 0 0 0 0 0 0 0 0 0 0 0 0 0 0 0 0 0 ;
0000000000020000000000000000000000000000000000000000000000000 0 0 0 1 0 0 0 0 0 0 0 0 0 0 0 0 0 0 0 0 0 0 0 0 ;
0000000000020000000000000000000000000000000000000000000000000 0 0 0 0 0 0 0 1 0 0 0 0 0 0 0 0 0 0 0 0 0 0 0 0 ;
0000000000020000000000000000000000000000000000000000000000000 0 0 0 0 0 0 0 1 0 0 0 0 0 0 0 0 0 0 0 0 0 0 0 0 ;
0000000000020000000000000000000000000000000000000000000000000 0 0 0 1 0 0 0 0 0 0 0 0 0 0 0 0 0 0 0 0 0 0 0 0 ;
0000000000010000000000000000000000000000000000000000000000000 0 0 0 0 0 0 0 1 0 0 0 0 0 0 0 0 0 0 0 0 0 0 0 0 ;
0000000000010000000000000000000000000000000000000000000000000 0 0 0 1 0 0 0 0 0 0 0 0 0 0 0 0 0 0 0 0 0 0 0 0 ;
0000000000010000000000000000000000000000000000000000000000000 0 0 0 1 0 0 0 0 0 0 0 0 0 0 0 0 0 0 0 0 0 0 0 0 ;
0000000000020000000000000000000000000000000000000000000000000 0 0 0 1 0 0 0 0 0 0 0 0 0 0 0 0 0 0 0 0 0 0 0 0 ;
0000000000020000000000000000000000000000000000000000000000000 0 0 0 1 0 0 0 0 0 0 0 0 0 0 0 0 0 0 0 0 0 0 0 0 ;
0000000000020000000000000000000000000000000000000000000000000 0 0 0 1 0 0 0 0 0 0 0 0 0 0 0 0 0 0 0 0 0 0 0 0 ;
0000000000020000000000000000000000000000000000000000000000000 0 0 0 0 0 0 0 1 0 0 0 0 0 0 0 0 0 0 0 0 0 0 0 0 ;
0000000000010000000000000000200000000000000000000000000000000 0 0 0 0 0 0 0 1 0 0 0 0 0 0 0 0 0 0 0 0 0 0 0 0 ;
0000000000020000000000000000000000000000000000000000000000000 0 0 0 1 0 0 0 0 0 0 0 0 0 0 0 0 0 0 0 0 0 0 0 0 ;
0000000000010000000000000000000000000000000000000000000000000 0 0 0 1 0 0 0 0 0 0 0 0 0 0 0 0 0 0 0 0 0 0 0 0 ;
0000000000020000000000000000000000000000000000000000000000000 0 0 0 1 0 0 0 0 0 0 0 0 0 0 0 0 0 0 0 0 0 0 0 0 ;
0000000000030000000000000000000000000000000000000000000000000 0 0 0 0 0 0 0 1 0 0 0 0 0 0 0 0 0 0 0 0 0 0 0 0 ;
0000000000020000000000000000000000000000000000000000000000000 0 0 0 1 0 0 0 0 0 0 0 0 0 0 0 0 0 0 0 0 0 0 0 0 ;
0000000000020000000000000000000000000000000000000000000000000 0 0 0 1 0 0 0 0 0 0 0 0 0 0 0 0 0 0 0 0 0 0 0 0 ;
0000000000010000000000000000000000000000000000000000000000000 0 0 0 0 0 0 0 1 0 0 0 0 0 0 0 0 0 0 0 0 0 0 0 0 ;
0000000000010000000000000000000000000000000000000000000000000 0 0 0 0 0 0 0 1 0 0 0 0 0 0 0 0 0 0 0 0 0 0 0 0 ;
0000000000010000000000000000000000000000000000000000000000000 0 0 0 0 0 0 0 1 0 0 0 0 0 0 0 0 0 0 0 0 0 0 0 0 ;
0000000000020000000000000000000000000000000000000000000000000 0 0 0 1 0 0 0 0 0 0 0 0 0 0 0 0 0 0 0 0 0 0 0 0 ;
0000000000020000000000000000000000000000000000000000000000000 0 0 0 1 0 0 0 0 0 0 0 0 0 0 0 0 0 0 0 0 0 0 0 0 ;
0000000000030000000000000000000000000000000000000000000000000 0 0 0 0 0 0 0 1 0 0 0 0 0 0 0 0 0 0 0 0 0 0 0 0 ;
0000000000020000000000000000000000000000000000000000000000000 0 0 0 1 0 0 0 0 0 0 0 0 0 0 0 0 0 0 0 0 0 0 0 0 ;
0000000000110000000000000000000000000000000000000000000000000 0 0 0 0 0 0 0 1 0 0 0 0 0 0 0 0 0 0 0 0 0 0 0 0 ;
0000000000010000000000000000000000000000000000000000000000000 0 0 0 0 0 0 0 1 0 0 0 0 0 0 0 0 0 0 0 0 0 0 0 0 ;
0000000000010000000000000000000000000000000000000000000000000 0 0 0 1 0 0 0 0 0 0 0 0 0 0 0 0 0 0 0 0 0 0 0 0 ;
0000000000020000000000000000000000000000000000000000000000000 0 0 0 1 0 0 0 0 0 0 0 0 0 0 0 0 0 0 0 0 0 0 0 0 ;
0000000000020000000000000000000000000000000000000000000000000 0 0 0 0 0 0 0 1 0 0 0 0 0 0 0 0 0 0 0 0 0 0 0 0 ;
0000000000020000000000000000000000000000000000000000000000000 0 0 0 0 0 0 0 1 0 0 0 0 0 0 0 0 0 0 0 0 0 0 0 0 ;
2000000000000000000000000000000000000000000000000000000000000 0 1 0 0 0 0 0 0 0 0 0 0 0 0 0 0 0 0 0 0 0 0 0 0 ;
0100000000000000000000000000000000000000000000000000000000000 0 0 0 0 0 0 0 1 0 0 0 0 0 0 0 0 0 0 0 0 0 0 0 0 ;
0200000000000000000000000000000000000000000000000000000000000 0 0 0 0 0 0 0 1 0 0 0 0 0 0 0 0 0 0 0 0 0 0 0 0 ;
0100000000000000000000000000000000000000000000000000000000000 0 0 0 0 0 0 0 1 0 0 0 0 0 0 0 0 0 0 0 0 0 0 0 0 ;
0100000000000000000000000000000000000000000000000000000000000 0 0 0 0 0 1 0 0 0 0 0 0 0 0 0 0 0 0 0 0 0 0 0 0 ;
0100000000000000000000000000000000000000000000000000000000000 0 0 0 0 0 1 0 0 0 0 0 0 0 0 0 0 0 0 0 0 0 0 0 0 ;
0020000000000000000000000000000000000000000000000000000000000 0 1 0 0 0 0 0 0 0 0 0 0 0 0 0 0 0 0 0 0 0 0 0 0 ;
0010000000010000000000000010000000000000000000000000000000000 0 0 0 0 0 1 0 0 0 0 0 0 0 0 0 0 0 0 0 0 0 0 0 0 ;
0010000000000000000000000000000000000000000000000000000000000 0 0 0 0 0 1 0 0 0 0 0 0 0 0 0 0 0 0 0 0 0 0 0 0 ;
0020000000000000000000000000000000000000000000000000000000000 0 0 0 0 0 1 0 0 0 0 0 0 0 0 0 0 0 0 0 0 0 0 0 0 ;
0010000000000000000000000000000000000000000000000000000000000 0 0 0 0 0 1 0 0 0 0 0 0 0 0 0 0 0 0 0 0 0 0 0 0 ;
0020000000000000000000000000000000000000000000000000000000000 0 0 0 0 0 1 0 0 0 0 0 0 0 0 0 0 0 0 0 0 0 0 0 0 ;
0020000000000000000000000000000000000000000000000000000000000 0 0 0 0 0 1 0 0 0 0 0 0 0 0 0 0 0 0 0 0 0 0 0 0 ;
0020000000000000000000000000000000000000000000000000000000000 0 0 0 0 0 1 0 0 0 0 0 0 0 0 0 0 0 0 0 0 0 0 0 0 ;
0020000000000000000000000000000000000000000000000000000000000 0 1 0 0 0 0 0 0 0 0 0 0 0 0 0 0 0 0 0 0 0 0 0 0 ;
0010000000000000000000000000000000000000000000000000000000000 0 1 0 0 0 0 0 0 0 0 0 0 0 0 0 0 0 0 0 0 0 0 0 0 ;
0020000000000000000000000000000000000000000000000000000000000 0 1 0 0 0 0 0 0 0 0 0 0 0 0 0 0 0 0 0 0 0 0 0 0 ;
0010000000000000000000000000000000000000000000000000000000000 0 1 0 0 0 0 0 0 0 0 0 0 0 0 0 0 0 0 0 0 0 0 0 0 ;
0020000000000000000000000000000000000000000000000000000000000 0 1 0 0 0 0 0 0 0 0 0 0 0 0 0 0 0 0 0 0 0 0 0 0 ;
0010000000000000000000000000000000000000000000000000000000000 0 1 0 0 0 0 0 0 0 0 0 0 0 0 0 0 0 0 0 0 0 0 0 0 ;
0010000000000000000000000000000000000000000000000000000000000 0 1 0 0 0 0 0 0 0 0 0 0 0 0 0 0 0 0 0 0 0 0 0 0 ;
0010000000000000000000000000000000000000000000000000000000000 0 1 0 0 0 0 0 0 0 0 0 0 0 0 0 0 0 0 0 0 0 0 0 0 ;
0020000000000000000000000000000000000000000000000000000000000 0 1 0 0 0 0 0 0 0 0 0 0 0 0 0 0 0 0 0 0 0 0 0 0 ;
0010000000000000000000000000000000000000000000000000000000000 0 1 0 0 0 0 0 0 0 0 0 0 0 0 0 0 0 0 0 0 0 0 0 0 ;
0020000000000000000000000000000000000000000000000000000000000 0 1 0 0 0 0 0 0 0 0 0 0 0 0 0 0 0 0 0 0 0 0 0 0 ;
0010000000000000000000000000000000000000000000000000000000000 0 0 0 0 0 1 0 0 0 0 0 0 0 0 0 0 0 0 0 0 0 0 0 0 ;
0010000000000000000000000000000000000000000000000000000000000 0 1 0 0 0 0 0 0 0 0 0 0 0 0 0 0 0 0 0 0 0 0 0 0 ;
0020000000000000000000000000000000000000000000000000000000000 0 1 0 0 0 0 0 0 0 0 0 0 0 0 0 0 0 0 0 0 0 0 0 0 ;
0010000000000000000000000000000000000000000000000000000000000 0 1 0 0 0 0 0 0 0 0 0 0 0 0 0 0 0 0 0 0 0 0 0 0 ;
0020000000000000000000000000000000000000000000000000000000000 0 1 0 0 0 0 0 0 0 0 0 0 0 0 0 0 0 0 0 0 0 0 0 0 ;
0020000000000000000000000000000000000000000000000000000000000 0 1 0 0 0 0 0 0 0 0 0 0 0 0 0 0 0 0 0 0 0 0 0 0 ;
0020000000000000000000000000000000000000000000000000000000000 0 1 0 0 0 0 0 0 0 0 0 0 0 0 0 0 0 0 0 0 0 0 0 0 ;
0010000000000000000000000000000000000000000000000000000000000 0 1 0 0 0 0 0 0 0 0 0 0 0 0 0 0 0 0 0 0 0 0 0 0 ;
0020000000000000000000000000000000000000000000000000000000000 0 1 0 0 0 0 0 0 0 0 0 0 0 0 0 0 0 0 0 0 0 0 0 0 ;
0010000000000000000000000000000000000000000000000000000000000 0 1 0 0 0 0 0 0 0 0 0 0 0 0 0 0 0 0 0 0 0 0 0 0 ;
0010000000000000000000000000000000000000000000000000000000000 0 1 0 0 0 0 0 0 0 0 0 0 0 0 0 0 0 0 0 0 0 0 0 0 ;
0020000000000000000000000000000000000000000000000000000000000 0 1 0 0 0 0 0 0 0 0 0 0 0 0 0 0 0 0 0 0 0 0 0 0 ;
0010000000000000000000000000000000000000000000000000000000000 0 1 0 0 0 0 0 0 0 0 0 0 0 0 0 0 0 0 0 0 0 0 0 0 ;
0010000000000000000000000000000000000000000000000000000000000 0 0 0 0 0 1 0 0 0 0 0 0 0 0 0 0 0 0 0 0 0 0 0 0 ;
0020000000000000000000000000000000000000000000000000000000000 0 1 0 0 0 0 0 0 0 0 0 0 0 0 0 0 0 0 0 0 0 0 0 0 ;
0011000000000000000000000000000000000000000000000000000000000 0 0 0 0 0 1 0 0 0 0 0 0 0 0 0 0 0 0 0 0 0 0 0 0 ;
0010000000000000000000000000000000000000000000000000000000000 0 1 0 0 0 0 0 0 0 0 0 0 0 0 0 0 0 0 0 0 0 0 0 0 ;
0020000000000000000000000000000000000000000000000000000000000 0 1 0 0 0 0 0 0 0 0 0 0 0 0 0 0 0 0 0 0 0 0 0 0 ;
0010000000000000000000000000000000000000000000000000000000000 0 1 0 0 0 0 0 0 0 0 0 0 0 0 0 0 0 0 0 0 0 0 0 0 ;
0020000000000000000000000000000000000000000000000000000000000 0 1 0 0 0 0 0 0 0 0 0 0 0 0 0 0 0 0 0 0 0 0 0 0 ;
0010000000000000000000000000000000000000000000000000000000000 0 1 0 0 0 0 0 0 0 0 0 0 0 0 0 0 0 0 0 0 0 0 0 0 ;
0010000000000000000000000000000000000000000000000000000000000 0 1 0 0 0 0 0 0 0 0 0 0 0 0 0 0 0 0 0 0 0 0 0 0 ;
0020000000000000000000000000000000000000000000000000000000000 0 1 0 0 0 0 0 0 0 0 0 0 0 0 0 0 0 0 0 0 0 0 0 0 ;
0020000000000000002000000000000000000000000000000000000000000 0 1 0 0 0 0 0 0 0 0 0 0 0 0 0 0 0 0 0 0 0 0 0 0 ;
0010000000000000010000000000000000000000000000000000000000000 0 1 0 0 0 0 0 0 0 0 0 0 0 0 0 0 0 0 0 0 0 0 0 0 ;
0020000000000000000000000000000000000000000000000000000000000 0 1 0 0 0 0 0 0 0 0 0 0 0 0 0 0 0 0 0 0 0 0 0 0 ;
0010000000000000000000000000000000000000000000000000000000000 0 0 0 0 0 1 0 0 0 0 0 0 0 0 0 0 0 0 0 0 0 0 0 0 ;
0010010000000000000000000000000000000000000000000000000000000 0 0 0 0 0 1 0 0 0 0 0 0 0 0 0 0 0 0 0 0 0 0 0 0 ;
0020000000000000000000000000000000000000000000000000000000000 0 0 0 0 0 1 0 0 0 0 0 0 0 0 0 0 0 0 0 0 0 0 0 0 ;
0020000000000000000000000000000000000000000000000000000000000 0 0 0 0 0 1 0 0 0 0 0 0 0 0 0 0 0 0 0 0 0 0 0 0 ;
0010000000000000000000000000000000000000000000000000000020010 0 0 0 0 0 1 0 0 0 0 0 0 0 0 0 0 0 0 0 0 0 0 0 0 ;
0010000000000000000000000000000000000000000000000000000000000 0 0 0 0 0 1 0 0 0 0 0 0 0 0 0 0 0 0 0 0 0 0 0 0 ;
0010010000000000000000000000000000000000000000000000000000000 0 1 0 0 0 0 0 0 0 0 0 0 0 0 0 0 0 0 0 0 0 0 0 0 ;
0010000000000000001000000000000000000000000000000000000000000 0 0 0 0 0 1 0 0 0 0 0 0 0 0 0 0 0 0 0 0 0 0 0 0 ;
0020000000000000000000000000000000000000000000000000000000000 0 1 0 0 0 0 0 0 0 0 0 0 0 0 0 0 0 0 0 0 0 0 0 0 ;
0020000000000000000000000000000000000000000000000000000000000 0 1 0 0 0 0 0 0 0 0 0 0 0 0 0 0 0 0 0 0 0 0 0 0 ;
0010000000000000000000000000000000000000000000000000000000000 0 1 0 0 0 0 0 0 0 0 0 0 0 0 0 0 0 0 0 0 0 0 0 0 ;
0030000000000000000000000000000000000000000000000000000000000 0 1 0 0 0 0 0 0 0 0 0 0 0 0 0 0 0 0 0 0 0 0 0 0 ;
0010000000000000000000000000000000000000000000000000000000000 0 1 0 0 0 0 0 0 0 0 0 0 0 0 0 0 0 0 0 0 0 0 0 0 ;
0020000000000000000000000000000000000000000000000000000000000 0 1 0 0 0 0 0 0 0 0 0 0 0 0 0 0 0 0 0 0 0 0 0 0 ;
0010000000000000000000000000000000000000000000000000000000000 0 1 0 0 0 0 0 0 0 0 0 0 0 0 0 0 0 0 0 0 0 0 0 0 ;
0010000000000000000000000000000000000000000000000000000000000 0 1 0 0 0 0 0 0 0 0 0 0 0 0 0 0 0 0 0 0 0 0 0 0 ;
0010000000000000000000000000000000000000000000000000000000000 0 1 0 0 0 0 0 0 0 0 0 0 0 0 0 0 0 0 0 0 0 0 0 0 ;
0020000000000000000000000000000000000000000000000000000000000 0 1 0 0 0 0 0 0 0 0 0 0 0 0 0 0 0 0 0 0 0 0 0 0 ;
0010000000000000000000000000000000000000000000000000000000000 0 1 0 0 0 0 0 0 0 0 0 0 0 0 0 0 0 0 0 0 0 0 0 0 ;
0020000000000000000000000000000000000000000000000000000000000 0 0 0 0 0 1 0 0 0 0 0 0 0 0 0 0 0 0 0 0 0 0 0 0 ;
0010000000000000000000000000000000000000000000000000000000000 0 1 0 0 0 0 0 0 0 0 0 0 0 0 0 0 0 0 0 0 0 0 0 0 ;
0020000000000000000000000000000000000000000000000000000000000 0 1 0 0 0 0 0 0 0 0 0 0 0 0 0 0 0 0 0 0 0 0 0 0 ;
0010000000000000000000000000000000000000000000000000000000000 0 1 0 0 0 0 0 0 0 0 0 0 0 0 0 0 0 0 0 0 0 0 0 0 ;
0020000000000000000000000000000000000000000000000000000000000 0 1 0 0 0 0 0 0 0 0 0 0 0 0 0 0 0 0 0 0 0 0 0 0 ;
0010000000000000000000000000000000000000000000000000000000000 0 0 0 0 0 1 0 0 0 0 0 0 0 0 0 0 0 0 0 0 0 0 0 0 ;
0010000000000000000000000000000000000000000000000000000000000 0 1 0 0 0 0 0 0 0 0 0 0 0 0 0 0 0 0 0 0 0 0 0 0 ;
0020000000000000000000000000000000000000000000000000000000000 0 1 0 0 0 0 0 0 0 0 0 0 0 0 0 0 0 0 0 0 0 0 0 0 ;
0010000000000000021000000000000000000000000000000000000000000 0 0 0 0 0 1 0 0 0 0 0 0 0 0 0 0 0 0 0 0 0 0 0 0 ;
0010000000000000000000000000000000000000000000000000000000000 0 1 0 0 0 0 0 0 0 0 0 0 0 0 0 0 0 0 0 0 0 0 0 0 ;
0010000000000000000000000000000000000000000000000000000000000 0 1 0 0 0 0 0 0 0 0 0 0 0 0 0 0 0 0 0 0 0 0 0 0 ;
0020000000000000000000000000000000000000000000000000000000000 0 1 0 0 0 0 0 0 0 0 0 0 0 0 0 0 0 0 0 0 0 0 0 0 ;
0010000000000000000000000000000000000000000000000000000000000 0 1 0 0 0 0 0 0 0 0 0 0 0 0 0 0 0 0 0 0 0 0 0 0 ;
0010000000000000000000000000000000000000000000000000000000000 0 1 0 0 0 0 0 0 0 0 0 0 0 0 0 0 0 0 0 0 0 0 0 0 ;
0020000000010000000000000000000000000000000000000000000000000 0 1 0 0 0 0 0 0 0 0 0 0 0 0 0 0 0 0 0 0 0 0 0 0 ;
0020000000000000000000000000000000000000000000000000000000000 0 1 0 0 0 0 0 0 0 0 0 0 0 0 0 0 0 0 0 0 0 0 0 0 ;
0010000000000000000000000000000000000000000000000000000000000 0 1 0 0 0 0 0 0 0 0 0 0 0 0 0 0 0 0 0 0 0 0 0 0 ;
0020000000000000000000000000000000000000000000000000000000000 0 1 0 0 0 0 0 0 0 0 0 0 0 0 0 0 0 0 0 0 0 0 0 0 ;
0010000000000000000000000000000000000000000000000000000000000 0 1 0 0 0 0 0 0 0 0 0 0 0 0 0 0 0 0 0 0 0 0 0 0 ;
0010000000000000000000000000000000000000000000000000000000000 0 1 0 0 0 0 0 0 0 0 0 0 0 0 0 0 0 0 0 0 0 0 0 0 ;
0010000000000000000000000000000000000000000000000000000000000 0 1 0 0 0 0 0 0 0 0 0 0 0 0 0 0 0 0 0 0 0 0 0 0 ;
0010000000000000000000000000000000000000000000000000000000000 0 1 0 0 0 0 0 0 0 0 0 0 0 0 0 0 0 0 0 0 0 0 0 0 ;
0010000000000000000000000000000000000000000000000000000000000 0 1 0 0 0 0 0 0 0 0 0 0 0 0 0 0 0 0 0 0 0 0 0 0 ;
0000000000020200000000000000000000000000000000001000000000000 0 0 0 0 0 0 0 1 0 0 0 0 0 0 0 0 0 0 0 0 0 0 0 0 ;
0000000000020000000000000000000000000000000000000000000000000 0 0 0 0 0 0 0 1 0 0 0 0 0 0 0 0 0 0 0 0 0 0 0 0 ;
0000000000010000000000000000000000000000000000000000000000000 0 0 0 0 0 0 0 1 0 0 0 0 0 0 0 0 0 0 0 0 0 0 0 0 ;
0000000000020000000000000000000000000000000000000000000000000 0 0 0 0 0 0 0 1 0 0 0 0 0 0 0 0 0 0 0 0 0 0 0 0 ;
0000000000030000000000000000000000000000000000000000000000000 0 0 0 0 0 0 0 1 0 0 0 0 0 0 0 0 0 0 0 0 0 0 0 0 ;
0000000000020000000000000000000000000000000000000000000000000 0 0 0 1 0 0 0 0 0 0 0 0 0 0 0 0 0 0 0 0 0 0 0 0 ;
0000000000020000000000000000000000000000000000000000000000000 0 0 0 0 0 0 0 1 0 0 0 0 0 0 0 0 0 0 0 0 0 0 0 0 ;
0000000000020000000000000000000000000000000000000000000000000 0 1 0 0 0 0 0 0 0 0 0 0 0 0 0 0 0 0 0 0 0 0 0 0 ;
0000000000020000000000000000000000000000000000000000000000000 0 1 0 0 0 0 0 0 0 0 0 0 0 0 0 0 0 0 0 0 0 0 0 0 ;
0000000000010000000000000000000000000000000000000000000000000 0 1 0 0 0 0 0 0 0 0 0 0 0 0 0 0 0 0 0 0 0 0 0 0 ;
0000000000020000000000000000000000000000000000000000000000000 0 1 0 0 0 0 0 0 0 0 0 0 0 0 0 0 0 0 0 0 0 0 0 0 ;
0000000000010000000000000000000000000000000000000000000000000 0 1 0 0 0 0 0 0 0 0 0 0 0 0 0 0 0 0 0 0 0 0 0 0 ;
0000000000010000000000000000000000000000000000000000000000000 0 1 0 0 0 0 0 0 0 0 0 0 0 0 0 0 0 0 0 0 0 0 0 0 ;
0000000000020000000000000000000000000000000000000000000000000 0 1 0 0 0 0 0 0 0 0 0 0 0 0 0 0 0 0 0 0 0 0 0 0 ;
0000000000020000000000000000000000000000000000000000000000000 0 1 0 0 0 0 0 0 0 0 0 0 0 0 0 0 0 0 0 0 0 0 0 0 ;
0000000000020000000000000000000000000000000000000000000000000 0 1 0 0 0 0 0 0 0 0 0 0 0 0 0 0 0 0 0 0 0 0 0 0 ;
0000000000010000000000000000000000000000000000000000000000000 0 1 0 0 0 0 0 0 0 0 0 0 0 0 0 0 0 0 0 0 0 0 0 0 ;
0000000000010000000000000000000000000000000000000000000000000 0 0 0 0 0 1 0 0 0 0 0 0 0 0 0 0 0 0 0 0 0 0 0 0 ;
0000000000020000000000000000000000000000000000000000000000000 0 0 0 0 0 1 0 0 0 0 0 0 0 0 0 0 0 0 0 0 0 0 0 0 ;
0000000000010000000000000000000000000000000000000000000000000 1 0 0 0 0 0 0 0 0 0 0 0 0 0 0 0 0 0 0 0 0 0 0 0 ;
0000000000020000000000000000000000000000000000000000000000000 1 0 0 0 0 0 0 0 0 0 0 0 0 0 0 0 0 0 0 0 0 0 0 0 ;
0000000000020000000000000000000000000000000000000000000000000 0 0 0 0 0 1 0 0 0 0 0 0 0 0 0 0 0 0 0 0 0 0 0 0 ;
0000000000010000000000000000000000000000000000000000000000000 1 0 0 0 0 0 0 0 0 0 0 0 0 0 0 0 0 0 0 0 0 0 0 0 ;
0000000000010000000000000000000000000000000000000000000000000 1 0 0 0 0 0 0 0 0 0 0 0 0 0 0 0 0 0 0 0 0 0 0 0 ;
0000000000020000000000000000000000000000000000000000000000000 0 0 0 0 0 1 0 0 0 0 0 0 0 0 0 0 0 0 0 0 0 0 0 0 ;
0000000000020000000000000000000000000000000000000000000000000 0 1 0 0 0 0 0 0 0 0 0 0 0 0 0 0 0 0 0 0 0 0 0 0 ;
0000000000020000000000000000000000000000000000000000000000000 0 0 0 0 0 1 0 0 0 0 0 0 0 0 0 0 0 0 0 0 0 0 0 0 ;
0000000000010000000000000000000000000000000000000000000000000 0 0 1 0 0 0 0 0 0 0 0 0 0 0 0 0 0 0 0 0 0 0 0 0 ;
0000000000010000000000000000000000000000000000000000000000000 0 0 1 0 0 0 0 0 0 0 0 0 0 0 0 0 0 0 0 0 0 0 0 0 ;
0000000000020000000000000000000000000000000000000000000000000 0 0 0 0 0 1 0 0 0 0 0 0 0 0 0 0 0 0 0 0 0 0 0 0 ;
0000000000002000000000000000000000000000000000000000000000000 0 1 0 0 0 0 0 0 0 0 0 0 0 0 0 0 0 0 0 0 0 0 0 0 ;
0000000000002000000000000000000000000000000000000000000000000 0 1 0 0 0 0 0 0 0 0 0 0 0 0 0 0 0 0 0 0 0 0 0 0 ;
0000000000001000000000000000000000000000000000000000000000000 0 1 0 0 0 0 0 0 0 0 0 0 0 0 0 0 0 0 0 0 0 0 0 0 ;
0000000000002000000000000000000000000000000000000000000000000 0 1 0 0 0 0 0 0 0 0 0 0 0 0 0 0 0 0 0 0 0 0 0 0 ;
0000000000001000000000000000000000000000000000000000000000000 0 1 0 0 0 0 0 0 0 0 0 0 0 0 0 0 0 0 0 0 0 0 0 0 ;
0000000000002000000000000000000000000000000000000000000000000 0 1 0 0 0 0 0 0 0 0 0 0 0 0 0 0 0 0 0 0 0 0 0 0 ;
0000000000002000000000000000000000000000000000000000000000000 0 1 0 0 0 0 0 0 0 0 0 0 0 0 0 0 0 0 0 0 0 0 0 0 ;
0000000000001000000000000000000000000000000000000000000000000 1 0 0 0 0 0 0 0 0 0 0 0 0 0 0 0 0 0 0 0 0 0 0 0 ;
0000000000002000000000000000000000000000000000000000000000000 0 1 0 0 0 0 0 0 0 0 0 0 0 0 0 0 0 0 0 0 0 0 0 0 ;
0000000000002000000000000000000000000000000000000000000000000 0 1 0 0 0 0 0 0 0 0 0 0 0 0 0 0 0 0 0 0 0 0 0 0 ;
0000000000002000000000000000000000000000000000000000000000000 0 1 0 0 0 0 0 0 0 0 0 0 0 0 0 0 0 0 0 0 0 0 0 0 ;
0000000000002000000000000000000000000000000000000000000000000 0 1 0 0 0 0 0 0 0 0 0 0 0 0 0 0 0 0 0 0 0 0 0 0 ;
0000000000001000000000000000000000000000000000000000000000000 0 1 0 0 0 0 0 0 0 0 0 0 0 0 0 0 0 0 0 0 0 0 0 0 ;
0000000000002000000000000000000000000000000000000000000000000 0 1 0 0 0 0 0 0 0 0 0 0 0 0 0 0 0 0 0 0 0 0 0 0 ;
0000000000002000000000000000000000000000000000000000000000000 0 1 0 0 0 0 0 0 0 0 0 0 0 0 0 0 0 0 0 0 0 0 0 0 ;
0000000000002000000000000000000000000000000000000000000000000 0 1 0 0 0 0 0 0 0 0 0 0 0 0 0 0 0 0 0 0 0 0 0 0 ;
0000000000002000000000000000000000000000000000000000000000000 0 1 0 0 0 0 0 0 0 0 0 0 0 0 0 0 0 0 0 0 0 0 0 0 ;
0000000000001000000000000000000000000000000000000000000000000 0 1 0 0 0 0 0 0 0 0 0 0 0 0 0 0 0 0 0 0 0 0 0 0 ;
0000000000001000000000000000000000000000000000000000000000000 0 1 0 0 0 0 0 0 0 0 0 0 0 0 0 0 0 0 0 0 0 0 0 0 ;
0000000000002000000000000000000000000000000000000000000000000 0 1 0 0 0 0 0 0 0 0 0 0 0 0 0 0 0 0 0 0 0 0 0 0 ;
0000000000002000000000000000000000000000000000000000000000000 0 1 0 0 0 0 0 0 0 0 0 0 0 0 0 0 0 0 0 0 0 0 0 0 ;
0000000000002000000000000000000000000000000000000000000000000 0 0 0 0 0 1 0 0 0 0 0 0 0 0 0 0 0 0 0 0 0 0 0 0 ;
0000000000002000000000000000000000000000000000000000000000000 1 0 0 0 0 0 0 0 0 0 0 0 0 0 0 0 0 0 0 0 0 0 0 0 ;
0000000000002000000000000000000000000000000000000000000000000 1 0 0 0 0 0 0 0 0 0 0 0 0 0 0 0 0 0 0 0 0 0 0 0 ;
0000000000001000000000000000000000000000000000000000000000000 0 0 0 0 1 0 0 0 0 0 0 0 0 0 0 0 0 0 0 0 0 0 0 0 ;
0000000000001000000000000000000000000000000000000000000000000 0 1 0 0 0 0 0 0 0 0 0 0 0 0 0 0 0 0 0 0 0 0 0 0 ;
0000000000002000000000000000000000000000000000000000000000000 0 1 0 0 0 0 0 0 0 0 0 0 0 0 0 0 0 0 0 0 0 0 0 0 ;
0000000000002000000000000000000000000000000000000000000000000 0 1 0 0 0 0 0 0 0 0 0 0 0 0 0 0 0 0 0 0 0 0 0 0 ;
0000000000002000000000000000000000000000000000000000000000000 0 1 0 0 0 0 0 0 0 0 0 0 0 0 0 0 0 0 0 0 0 0 0 0 ;
0000000000002000000000000000000000000000000000000000000000000 1 0 0 0 0 0 0 0 0 0 0 0 0 0 0 0 0 0 0 0 0 0 0 0 ;
0000000000002000001000000000000000000000000000000000000000000 0 1 0 0 0 0 0 0 0 0 0 0 0 0 0 0 0 0 0 0 0 0 0 0 ;
0000000000002000000000000000000000000000000000000000000000000 0 0 0 0 0 1 0 0 0 0 0 0 0 0 0 0 0 0 0 0 0 0 0 0 ;
0000000000001000000000000000000000000000000000000000000000000 0 1 0 0 0 0 0 0 0 0 0 0 0 0 0 0 0 0 0 0 0 0 0 0 ;
0000000000002000000000000000000000000000000000000000000000000 0 1 0 0 0 0 0 0 0 0 0 0 0 0 0 0 0 0 0 0 0 0 0 0 ;
0000000000002000000000000000000000000000000000000000000000000 0 1 0 0 0 0 0 0 0 0 0 0 0 0 0 0 0 0 0 0 0 0 0 0 ;
0000000000002000000000000020000000000000000000000000000000000 0 1 0 0 0 0 0 0 0 0 0 0 0 0 0 0 0 0 0 0 0 0 0 0 ;
0000000000002000000000000000000000000000000000000000000000000 0 1 0 0 0 0 0 0 0 0 0 0 0 0 0 0 0 0 0 0 0 0 0 0 ;
0000000000001000000000000000000000000000000000000000000000000 0 1 0 0 0 0 0 0 0 0 0 0 0 0 0 0 0 0 0 0 0 0 0 0 ;
0000000000001000000000000000000000000000000000000000000000000 0 1 0 0 0 0 0 0 0 0 0 0 0 0 0 0 0 0 0 0 0 0 0 0 ;
0000000000002000000000000000000000000000000000000000000000000 0 1 0 0 0 0 0 0 0 0 0 0 0 0 0 0 0 0 0 0 0 0 0 0 ;
0000000000002000000000000000000000000000000000000000000000000 0 1 0 0 0 0 0 0 0 0 0 0 0 0 0 0 0 0 0 0 0 0 0 0 ;
0000000000002000000000000000000000000000000000000000000000000 0 1 0 0 0 0 0 0 0 0 0 0 0 0 0 0 0 0 0 0 0 0 0 0 ;
0000000000002000000000000000000000000000000000000000000000000 0 1 0 0 0 0 0 0 0 0 0 0 0 0 0 0 0 0 0 0 0 0 0 0 ;
0000000000002000000000000000000000000000000000000000000000000 0 1 0 0 0 0 0 0 0 0 0 0 0 0 0 0 0 0 0 0 0 0 0 0 ;
0000000000002000000000000000000000000000000000000000000000000 0 1 0 0 0 0 0 0 0 0 0 0 0 0 0 0 0 0 0 0 0 0 0 0 ;
0000000000001000000000200000000000000000000000000000000000000 0 1 0 0 0 0 0 0 0 0 0 0 0 0 0 0 0 0 0 0 0 0 0 0 ;
0000000000002000000000000000000000000000000000000000000000000 0 0 0 1 0 0 0 0 0 0 0 0 0 0 0 0 0 0 0 0 0 0 0 0 ;
0000000000001000000000000000000000000000000000000000000000000 0 0 0 1 0 0 0 0 0 0 0 0 0 0 0 0 0 0 0 0 0 0 0 0 ;
0000000000002000000000000000000000000000000000000000000000000 0 0 0 1 0 0 0 0 0 0 0 0 0 0 0 0 0 0 0 0 0 0 0 0 ;
0000000000001000000000000000000000000000000000000000000000000 0 0 0 1 0 0 0 0 0 0 0 0 0 0 0 0 0 0 0 0 0 0 0 0 ;
0000000000001000000000000000000000000000000000000000000000000 0 0 0 1 0 0 0 0 0 0 0 0 0 0 0 0 0 0 0 0 0 0 0 0 ;
0000000000001000000000000002000000000000000000000000000000000 0 0 0 0 0 0 0 1 0 0 0 0 0 0 0 0 0 0 0 0 0 0 0 0 ;
0000000000002000000000000000000000000000000000000000000000000 0 0 0 0 0 0 0 1 0 0 0 0 0 0 0 0 0 0 0 0 0 0 0 0 ;
0000000000001000000000000000000000000000000000000000000000000 0 0 0 0 0 0 0 1 0 0 0 0 0 0 0 0 0 0 0 0 0 0 0 0 ;
0000000000003000000000000000000000000000000000000000000000000 0 0 0 1 0 0 0 0 0 0 0 0 0 0 0 0 0 0 0 0 0 0 0 0 ;
0000000000002000000000000000000000000000000000000000000000000 0 0 0 0 0 0 0 1 0 0 0 0 0 0 0 0 0 0 0 0 0 0 0 0 ;
0000000000003000000000000000000000030000000000000000000000000 0 0 0 0 0 0 0 1 0 0 0 0 0 0 0 0 0 0 0 0 0 0 0 0 ;
0000000000000200000000000000000000000000000000000000000000000 0 0 0 1 0 0 0 0 0 0 0 0 0 0 0 0 0 0 0 0 0 0 0 0 ;
0000000000000100000000000000000000000000000000000000000000000 0 0 0 0 0 0 0 1 0 0 0 0 0 0 0 0 0 0 0 0 0 0 0 0 ;
0000000000000100000000000000000000000000000000000000000000000 0 0 0 0 0 0 0 1 0 0 0 0 0 0 0 0 0 0 0 0 0 0 0 0 ;
0000000000000100000000000000000000000000000000000000000000000 1 0 0 0 0 0 0 0 0 0 0 0 0 0 0 0 0 0 0 0 0 0 0 0 ;
0000000000000200000000000000000000000000000000000000000000000 1 0 0 0 0 0 0 0 0 0 0 0 0 0 0 0 0 0 0 0 0 0 0 0 ;
0000000000000200000000000000000000000000000000000000000000000 0 0 0 1 0 0 0 0 0 0 0 0 0 0 0 0 0 0 0 0 0 0 0 0 ;
0000000000000200000000000000000000000000000000000000000000000 0 0 0 1 0 0 0 0 0 0 0 0 0 0 0 0 0 0 0 0 0 0 0 0 ;
0000000000000101000000000000000000000000000000000000000000000 0 0 0 0 0 0 0 1 0 0 0 0 0 0 0 0 0 0 0 0 0 0 0 0 ;
0000000000000000100000000000000000000000000000000000000000000 0 0 0 0 0 0 1 0 0 0 0 0 0 0 0 0 0 0 0 0 0 0 0 0 ;
0000000000000000200000000000000000000000000000000000000000000 0 0 0 0 0 0 1 0 0 0 0 0 0 0 0 0 0 0 0 0 0 0 0 0 ;
0000000000000000100000000001000000000000000000000000000000000 0 0 0 0 0 0 -1 0 0 0 0 0 0 0 0 0 0 0 0 0 0 0 0 0 ;
0000000000000000100000000000000000000000000000000000000000000 1 0 0 0 0 0 0 0 0 0 0 0 0 0 0 0 0 0 0 0 0 0 0 0 ;
0000000000000000220000000000000000000000000000000000000000000 0 0 0 0 0 0 1 0 0 0 0 0 0 0 0 0 0 0 0 0 0 0 0 0 ;
0000000000000000100000000000000000000000000000000000000000000 0 0 0 0 0 0 1 0 0 0 0 0 0 0 0 0 0 0 0 0 0 0 0 0 ;
0000000000000000100000000000000000000000000000000000000000000 0 0 0 0 0 0 1 0 0 0 0 0 0 0 0 0 0 0 0 0 0 0 0 0 ;
0000000000000000200000000000000000000000000000000000000000000 0 0 0 0 0 0 0 1 0 0 0 0 0 0 0 0 0 0 0 0 0 0 0 0 ;
0000000000000000100000000000000000000000000000000000000000000 0 0 0 0 0 0 0 1 0 0 0 0 0 0 0 0 0 0 0 0 0 0 0 0 ;
0000000000000000100000000000000000000000000000000000000000000 0 0 0 0 0 0 0 1 0 0 0 0 0 0 0 0 0 0 0 0 0 0 0 0 ;
0000000000000000200000000000000000000000000000000000000000000 0 0 0 0 0 0 1 0 0 0 0 0 0 0 0 0 0 0 0 0 0 0 0 0 ;
0000000000000000200000000000000000000000000000000000000000000 0 0 0 0 0 0 0 1 0 0 0 0 0 0 0 0 0 0 0 0 0 0 0 0 ;
0000000000000000200000000000000000000000000000000000000000000 0 0 0 0 0 0 1 0 0 0 0 0 0 0 0 0 0 0 0 0 0 0 0 0 ;
0000000000000000200000000000000000000000000000000000000000000 0 0 0 0 0 0 1 0 0 0 0 0 0 0 0 0 0 0 0 0 0 0 0 0 ;
0000000000000000100000000000000000000000000000000000000000000 0 0 0 0 0 0 0 1 0 0 0 0 0 0 0 0 0 0 0 0 0 0 0 0 ;
0000000000000000200000000000000000000000000000000000000000000 0 0 0 0 0 0 0 1 0 0 0 0 0 0 0 0 0 0 0 0 0 0 0 0 ;
0000000000000000200000000000000000000000000000000000000000000 0 0 0 0 0 0 0 1 0 0 0 0 0 0 0 0 0 0 0 0 0 0 0 0 ;
0000000000000000100000000000000000000000000000000000000000000 0 0 0 0 0 0 0 1 0 0 0 0 0 0 0 0 0 0 0 0 0 0 0 0 ;
0000000000000000100000000000000000000000000000000000000000000 0 0 0 0 0 0 0 1 0 0 0 0 0 0 0 0 0 0 0 0 0 0 0 0 ;
0000000000000000100000000000000000000000000000000000000000000 0 0 0 0 0 0 0 1 0 0 0 0 0 0 0 0 0 0 0 0 0 0 0 0 ;
0000000000000000010000000000000000000000000000000000000000000 0 0 0 1 0 0 0 0 0 0 0 0 0 0 0 0 0 0 0 0 0 0 0 0 ;
0000000000000000010000000000000000000000000000000000000000000 0 0 0 1 0 0 0 0 0 0 0 0 0 0 0 0 0 0 0 0 0 0 0 0 ;
0000000000000000010000000000000000000000000000000000000000000 0 0 0 1 0 0 0 0 0 0 0 0 0 0 0 0 0 0 0 0 0 0 0 0 ;
0000000000000000010000000000000000000000000000000000000000000 0 0 0 0 0 0 0 1 0 0 0 0 0 0 0 0 0 0 0 0 0 0 0 0 ;
0000000000000000020000000000000000000000000000000000000000000 0 0 0 1 0 0 0 0 0 0 0 0 0 0 0 0 0 0 0 0 0 0 0 0 ;
0000000000000000010000000000000000000000000000000000000000000 0 0 0 1 0 0 0 0 0 0 0 0 0 0 0 0 0 0 0 0 0 0 0 0 ;
0000000000000000020000000000000000000000000000000000000000000 0 0 0 1 0 0 0 0 0 0 0 0 0 0 0 0 0 0 0 0 0 0 0 0 ;
0000000000000000010000000000000000000000000000000000000000000 0 0 0 1 0 0 0 0 0 0 0 0 0 0 0 0 0 0 0 0 0 0 0 0 ;
0000000000000000020000000000000000000000000000000000000000000 0 0 0 1 0 0 0 0 0 0 0 0 0 0 0 0 0 0 0 0 0 0 0 0 ;
0000000000000000020000000000000000000000000000000000000000000 0 0 0 1 0 0 0 0 0 0 0 0 0 0 0 0 0 0 0 0 0 0 0 0 ;
0000000000000000010000000000000000000000000000000000000000000 0 0 0 1 0 0 0 0 0 0 0 0 0 0 0 0 0 0 0 0 0 0 0 0 ;
0000000000000000010000000000000000000000000000000000000000000 0 0 0 0 0 0 0 1 0 0 0 0 0 0 0 0 0 0 0 0 0 0 0 0 ;
0000000000000000010000000000000000000000000000000000000000000 0 0 0 1 0 0 0 0 0 0 0 0 0 0 0 0 0 0 0 0 0 0 0 0 ;
0000000000000000010000000000000000000000000000000000000000000 0 0 0 1 0 0 0 0 0 0 0 0 0 0 0 0 0 0 0 0 0 0 0 0 ;
0000000000000000010000000000000000000000000000000000000000000 0 0 0 1 0 0 0 0 0 0 0 0 0 0 0 0 0 0 0 0 0 0 0 0 ;
0000000000000000010000000000000000000000000000000000000000000 0 0 0 1 0 0 0 0 0 0 0 0 0 0 0 0 0 0 0 0 0 0 0 0 ;
0000000000000000010000000000000000000000000000000000000000000 0 0 0 1 0 0 0 0 0 0 0 0 0 0 0 0 0 0 0 0 0 0 0 0 ;
0000000000000000010000000000000000000000000000000000000000000 0 0 0 1 0 0 0 0 0 0 0 0 0 0 0 0 0 0 0 0 0 0 0 0 ;
0000000000000000010000000000000000000000000000000000000000000 0 0 0 1 0 0 0 0 0 0 0 0 0 0 0 0 0 0 0 0 0 0 0 0 ;
0000000000000000010000000000000000000000000000000000000000000 0 0 0 1 0 0 0 0 0 0 0 0 0 0 0 0 0 0 0 0 0 0 0 0 ;
0000000000000000010000000000000000000000000000000000000000000 0 0 0 1 0 0 0 0 0 0 0 0 0 0 0 0 0 0 0 0 0 0 0 0 ;
0000000000000000010000000000000000000000000000000000000000000 0 0 0 0 0 0 0 1 0 0 0 0 0 0 0 0 0 0 0 0 0 0 0 0 ;
0000000000000000020000000000000000000000000000000000000000000 0 0 0 0 0 0 0 1 0 0 0 0 0 0 0 0 0 0 0 0 0 0 0 0 ;
0000000000000000010000000000000000000000000000000000000000000 0 0 0 1 0 0 0 0 0 0 0 0 0 0 0 0 0 0 0 0 0 0 0 0 ;
0000000000000000010000000000000000000000000000000000000000000 0 0 0 1 0 0 0 0 0 0 0 0 0 0 0 0 0 0 0 0 0 0 0 0 ;
0000000000000000010000000000000000000000000000000000000000000 0 0 0 0 0 0 0 1 0 0 0 0 0 0 0 0 0 0 0 0 0 0 0 0 ;
0000000000000000010000000000000000000000000000000000000000000 0 0 0 0 0 0 0 1 0 0 0 0 0 0 0 0 0 0 0 0 0 0 0 0 ;
0000000000000000010000000000000000000000000000000000000000000 0 0 1 0 0 0 0 0 0 0 0 0 0 0 0 0 0 0 0 0 0 0 0 0 ;
0000000000000000010000000000000000000000000000000000000000000 0 0 0 1 0 0 0 0 0 0 0 0 0 0 0 0 0 0 0 0 0 0 0 0 ;
0000000000000000020000000000000000000000000000000000000000000 0 0 0 0 0 0 0 1 0 0 0 0 0 0 0 0 0 0 0 0 0 0 0 0 ;
0000000000000000010000000000000000000000000000000000000000000 0 0 1 0 0 0 0 0 0 0 0 0 0 0 0 0 0 0 0 0 0 0 0 0 ;
0000000000000000010000000000020000000000000000000000000000000 0 0 0 0 0 0 0 1 0 0 0 0 0 0 0 0 0 0 0 0 0 0 0 0 ;
0000000000000000010000000000000000000000000000000000000000000 0 0 0 1 0 0 0 0 0 0 0 0 0 0 0 0 0 0 0 0 0 0 0 0 ;
0000000000000000010000000000000000000000000000000000000000000 0 0 0 1 0 0 0 0 0 0 0 0 0 0 0 0 0 0 0 0 0 0 0 0 ;
0000000000000000010000000000000000000000000000000000000000000 0 0 0 0 0 0 0 1 0 0 0 0 0 0 0 0 0 0 0 0 0 0 0 0 ;
0000000000000000010000000000000000000000000000000000000000000 0 0 0 0 0 0 0 1 0 0 0 0 0 0 0 0 0 0 0 0 0 0 0 0 ;
0000000000000000020000000000000000000000000000000000000000000 0 0 0 1 0 0 0 0 0 0 0 0 0 0 0 0 0 0 0 0 0 0 0 0 ;
0000000000000000020000000000000000000000000000000000000000000 0 0 0 1 0 0 0 0 0 0 0 0 0 0 0 0 0 0 0 0 0 0 0 0 ;
0000000000000000020000000000000000000000000000000000000000000 0 0 0 1 0 0 0 0 0 0 0 0 0 0 0 0 0 0 0 0 0 0 0 0 ;
0000000000000000010000000000000000000000000000000000000000000 0 0 0 0 0 0 0 1 0 0 0 0 0 0 0 0 0 0 0 0 0 0 0 0 ;
0000000000000000020000000000000000000000000000000000000000000 0 0 0 1 0 0 0 0 0 0 0 0 0 0 0 0 0 0 0 0 0 0 0 0 ;
0000000000000000020000000000000000000000000000000000000000000 0 0 0 1 0 0 0 0 0 0 0 0 0 0 0 0 0 0 0 0 0 0 0 0 ;
0000000000000000030000000000000000000000000000000000000000000 0 0 0 1 0 0 0 0 0 0 0 0 0 0 0 0 0 0 0 0 0 0 0 0 ;
0000000000000000020000000000000000000000000000000000000000000 0 0 0 1 0 0 0 0 0 0 0 0 0 0 0 0 0 0 0 0 0 0 0 0 ;
0000000000000000010000000000000000000000000000000000000000000 0 0 0 0 0 0 0 1 0 0 0 0 0 0 0 0 0 0 0 0 0 0 0 0 ;
0000000000000000020000000000000000000000000000000000000000000 0 0 0 1 0 0 0 0 0 0 0 0 0 0 0 0 0 0 0 0 0 0 0 0 ;
0000000000000000020000000000000000000000000000000000000000000 0 0 0 0 0 0 0 1 0 0 0 0 0 0 0 0 0 0 0 0 0 0 0 0 ;
0000000000000000010000000000000000000000000000000000000000000 0 0 0 0 0 0 1 0 0 0 0 0 0 0 0 0 0 0 0 0 0 0 0 0 ;
0000000000000000020000000000000000000000000000000000000000000 0 0 0 1 0 0 0 0 0 0 0 0 0 0 0 0 0 0 0 0 0 0 0 0 ;
0000000000000000020000000000000000000000000000000000000000000 0 0 0 1 0 0 0 0 0 0 0 0 0 0 0 0 0 0 0 0 0 0 0 0 ;
0000000000000000020000000000000000000000000000000000000000000 0 0 0 0 0 0 0 1 0 0 0 0 0 0 0 0 0 0 0 0 0 0 0 0 ;
0000000000000000020000000000000000000000000000000000000000000 0 0 0 1 0 0 0 0 0 0 0 0 0 0 0 0 0 0 0 0 0 0 0 0 ;
0000000000000000010000000000000000000000000000000000000000000 0 0 1 0 0 0 0 0 0 0 0 0 0 0 0 0 0 0 0 0 0 0 0 0 ;
0000000000000000010000000000000000000000000000000000000000000 0 0 0 0 0 0 1 0 0 0 0 0 0 0 0 0 0 0 0 0 0 0 0 0 ;
0000000000000000020000000000000000000000000000000000000000000 0 0 0 1 0 0 0 0 0 0 0 0 0 0 0 0 0 0 0 0 0 0 0 0 ;
0000000000000000010000000000000000000000000000000000000000000 0 0 0 1 0 0 0 0 0 0 0 0 0 0 0 0 0 0 0 0 0 0 0 0 ;
0000000000000000020000000000000000000000000000000000000000000 0 0 0 0 0 0 0 1 0 0 0 0 0 0 0 0 0 0 0 0 0 0 0 0 ;
0000000000000000010000000000000000000000000000000000000000000 0 0 0 1 0 0 0 0 0 0 0 0 0 0 0 0 0 0 0 0 0 0 0 0 ;
0000000000000000020000000000000000000000000000000000000000000 0 0 0 1 0 0 0 0 0 0 0 0 0 0 0 0 0 0 0 0 0 0 0 0 ;
0000000000000000010000000000000000000000000000000000000000000 0 0 0 0 0 0 0 1 0 0 0 0 0 0 0 0 0 0 0 0 0 0 0 0 ;
0000000000000000020000000000000000000000000000000000000000000 0 0 0 1 0 0 0 0 0 0 0 0 0 0 0 0 0 0 0 0 0 0 0 0 ;
0000000000000000020000000000000000000000000000000000000000000 0 0 0 1 0 0 0 0 0 0 0 0 0 0 0 0 0 0 0 0 0 0 0 0 ;
0000000000000000010000000000000000000000000000000000000000000 0 0 0 1 0 0 0 0 0 0 0 0 0 0 0 0 0 0 0 0 0 0 0 0 ;
0000000000000000010000000000000000000000000000000000000000000 0 0 0 1 0 0 0 0 0 0 0 0 0 0 0 0 0 0 0 0 0 0 0 0 ;
0000000000000000010000000000000000000000000000000000000000000 0 0 0 1 0 0 0 0 0 0 0 0 0 0 0 0 0 0 0 0 0 0 0 0 ;
0000000000000000010000000000000000000000000000000000000000000 0 0 0 1 0 0 0 0 0 0 0 0 0 0 0 0 0 0 0 0 0 0 0 0 ;
0000000000000000010000000000000000000000000000000000000000000 0 0 0 0 0 0 1 0 0 0 0 0 0 0 0 0 0 0 0 0 0 0 0 0 ;
0000000000000000020000000000000000000000000000000000000000000 0 0 0 0 0 0 1 0 0 0 0 0 0 0 0 0 0 0 0 0 0 0 0 0 ;
0000000000000000010000000000000000000020000000000000000000000 0 0 0 0 0 0 1 0 0 0 0 0 0 0 0 0 0 0 0 0 0 0 0 0 ;
0000000000000000020000000000000000000000000000000000000000000 0 0 0 0 0 0 1 0 0 0 0 0 0 0 0 0 0 0 0 0 0 0 0 0 ;
0000000000000000020000000000000000000000000000000000000000000 0 0 0 1 0 0 0 0 0 0 0 0 0 0 0 0 0 0 0 0 0 0 0 0 ;
0000000000000000020000000000000000000000000000000000000000000 0 0 0 1 0 0 0 0 0 0 0 0 0 0 0 0 0 0 0 0 0 0 0 0 ;
0000000000000000020000000000000000000000000000000000000000000 0 0 0 1 0 0 0 0 0 0 0 0 0 0 0 0 0 0 0 0 0 0 0 0 ;
0000000000000000020000000000000000000000000000000000000000000 0 0 0 0 0 0 0 1 0 0 0 0 0 0 0 0 0 0 0 0 0 0 0 0 ;
0000000000000000020000000000000000000000000000000000000000000 0 0 0 1 0 0 0 0 0 0 0 0 0 0 0 0 0 0 0 0 0 0 0 0 ;
0000000000000000020000000000000000000000000000000000000000000 0 0 1 0 0 0 0 0 0 0 0 0 0 0 0 0 0 0 0 0 0 0 0 0 ;
0000000000000000010000000000000000000000000000000000000000000 0 0 0 1 0 0 0 0 0 0 0 0 0 0 0 0 0 0 0 0 0 0 0 0 ;
0000000000000000020000000000000000000000000000000000000000000 0 0 0 1 0 0 0 0 0 0 0 0 0 0 0 0 0 0 0 0 0 0 0 0 ;
0000000000000000020000000000000000000000000000000000000000000 0 0 0 1 0 0 0 0 0 0 0 0 0 0 0 0 0 0 0 0 0 0 0 0 ;
0000000000000000020000000000000000000000000000000000000000000 0 0 0 0 0 0 0 1 0 0 0 0 0 0 0 0 0 0 0 0 0 0 0 0 ;
0000000000000000020000000000000000000000000000000000000000000 0 1 0 0 0 0 0 0 0 0 0 0 0 0 0 0 0 0 0 0 0 0 0 0 ;
0000000000000000010000000000000000000000000000000000000000000 0 1 0 0 0 0 0 0 0 0 0 0 0 0 0 0 0 0 0 0 0 0 0 0 ;
0000000000000000010000000000000000000000000000000000000000000 0 1 0 0 0 0 0 0 0 0 0 0 0 0 0 0 0 0 0 0 0 0 0 0 ;
0000000000000000020000000000000000000000000000000000000000000 0 1 0 0 0 0 0 0 0 0 0 0 0 0 0 0 0 0 0 0 0 0 0 0 ;
0000000000000000020000000000000000000000000000000000000000000 0 1 0 0 0 0 0 0 0 0 0 0 0 0 0 0 0 0 0 0 0 0 0 0 ;
0000000000000000020000000000000000000000000000000000000000000 0 1 0 0 0 0 0 0 0 0 0 0 0 0 0 0 0 0 0 0 0 0 0 0 ;
0000000000000000020000000000000000000000000000000000000000000 0 1 0 0 0 0 0 0 0 0 0 0 0 0 0 0 0 0 0 0 0 0 0 0 ;
0000000000000000010000000000000000000000000000000000000000000 0 1 0 0 0 0 0 0 0 0 0 0 0 0 0 0 0 0 0 0 0 0 0 0 ;
0000000000000000021000000000000000000000000000000000000000000 0 1 0 0 0 0 0 0 0 0 0 0 0 0 0 0 0 0 0 0 0 0 0 0 ;
0000000000000000020000000000000000000000000000000000000000000 0 1 0 0 0 0 0 0 0 0 0 0 0 0 0 0 0 0 0 0 0 0 0 0 ;
0000000000000000020000000000000000000000000000000000000000000 0 0 0 0 0 1 0 0 0 0 0 0 0 0 0 0 0 0 0 0 0 0 0 0 ;
0000000000000000020000000000000000000000000000000000000000000 0 1 0 0 0 0 0 0 0 0 0 0 0 0 0 0 0 0 0 0 0 0 0 0 ;
0000000000000000020000000000000000000000000000000000000000000 0 1 0 0 0 0 0 0 0 0 0 0 0 0 0 0 0 0 0 0 0 0 0 0 ;
0000000000000000021000000000000000000000000000000000000000000 0 1 0 0 0 0 0 0 0 0 0 0 0 0 0 0 0 0 0 0 0 0 0 0 ;
0000000000000000020000000000000000000000000000000000000000000 0 0 0 0 0 1 0 0 0 0 0 0 0 0 0 0 0 0 0 0 0 0 0 0 ;
0000000000000000020000000000000000000000000000000000000000000 0 0 0 0 0 1 0 0 0 0 0 0 0 0 0 0 0 0 0 0 0 0 0 0 ;
0000000000000000020000000000000000000000000000000000000000000 0 0 0 0 0 1 0 0 0 0 0 0 0 0 0 0 0 0 0 0 0 0 0 0 ;
0000000000000000020000000000000000000000000000000000000000000 0 1 0 0 0 0 0 0 0 0 0 0 0 0 0 0 0 0 0 0 0 0 0 0 ;
0000000000000000010000000000000000000000000000000000000000000 0 1 0 0 0 0 0 0 0 0 0 0 0 0 0 0 0 0 0 0 0 0 0 0 ;
0000000000000000020000000000000000000000000000000000000000000 0 1 0 0 0 0 0 0 0 0 0 0 0 0 0 0 0 0 0 0 0 0 0 0 ;
0000000000000000020000000000000000000000000000000000000000000 0 1 0 0 0 0 0 0 0 0 0 0 0 0 0 0 0 0 0 0 0 0 0 0 ;
0000000000000000002000000000000000000000000000000000000000000 0 1 0 0 0 0 0 0 0 0 0 0 0 0 0 0 0 0 0 0 0 0 0 0 ;
0000000000000000002000000000000000000000000000000000000000000 0 1 0 0 0 0 0 0 0 0 0 0 0 0 0 0 0 0 0 0 0 0 0 0 ;
0000000000000000002000000000000000000000000000000000000000000 0 1 0 0 0 0 0 0 0 0 0 0 0 0 0 0 0 0 0 0 0 0 0 0 ;
0000000000000000002000000000000000000000000000000000000000000 0 1 0 0 0 0 0 0 0 0 0 0 0 0 0 0 0 0 0 0 0 0 0 0 ;
0000000000000000002000000000000000000000000000000000000000000 0 1 0 0 0 0 0 0 0 0 0 0 0 0 0 0 0 0 0 0 0 0 0 0 ;
0000000000000000002000000000000000000000000000000000000000000 0 0 0 0 0 1 0 0 0 0 0 0 0 0 0 0 0 0 0 0 0 0 0 0 ;
0000000000000000002000000000000000000000000000000000000000000 0 1 0 0 0 0 0 0 0 0 0 0 0 0 0 0 0 0 0 0 0 0 0 0 ;
0000000000000000001000000000000000000000000000000000000000000 0 1 0 0 0 0 0 0 0 0 0 0 0 0 0 0 0 0 0 0 0 0 0 0 ;
0000000000000000001000000000000000000000000000000000000000000 0 1 0 0 0 0 0 0 0 0 0 0 0 0 0 0 0 0 0 0 0 0 0 0 ;
0000000000000000002000000000000000000000000000000000000000000 0 1 0 0 0 0 0 0 0 0 0 0 0 0 0 0 0 0 0 0 0 0 0 0 ;
0000000000000000001000000000000000000000000000000000000000000 0 1 0 0 0 0 0 0 0 0 0 0 0 0 0 0 0 0 0 0 0 0 0 0 ;
0000000000000000002000000000000000000000000000000000000000000 0 1 0 0 0 0 0 0 0 0 0 0 0 0 0 0 0 0 0 0 0 0 0 0 ;
0000000000000000002000000000000000000000000000000000000000000 0 1 0 0 0 0 0 0 0 0 0 0 0 0 0 0 0 0 0 0 0 0 0 0 ;
0000000000000000002000000000000000000000000000000000000000000 0 1 0 0 0 0 0 0 0 0 0 0 0 0 0 0 0 0 0 0 0 0 0 0 ;
0000000000000000002000000000000000000000000000000000000000000 1 0 0 0 0 0 0 0 0 0 0 0 0 0 0 0 0 0 0 0 0 0 0 0 ;
0000000000000000002000000000000000000000000000000000000000000 0 1 0 0 0 0 0 0 0 0 0 0 0 0 0 0 0 0 0 0 0 0 0 0 ;
0000000000000000001000000000000000000000000000000000000000000 0 1 0 0 0 0 0 0 0 0 0 0 0 0 0 0 0 0 0 0 0 0 0 0 ;
0000000000000000002000000000000000000000000000000000000000000 0 1 0 0 0 0 0 0 0 0 0 0 0 0 0 0 0 0 0 0 0 0 0 0 ;
0000000000000000002000000000000000000000000000000000000000000 0 1 0 0 0 0 0 0 0 0 0 0 0 0 0 0 0 0 0 0 0 0 0 0 ;
0000000000000000002000000000000000000000000000000000000000000 0 1 0 0 0 0 0 0 0 0 0 0 0 0 0 0 0 0 0 0 0 0 0 0 ;
0000000000000000002000000000000000000000000000000000000000000 1 0 0 0 0 0 0 0 0 0 0 0 0 0 0 0 0 0 0 0 0 0 0 0 ;
0000000000000000002000000000000000000000000000000000000000000 0 1 0 0 0 0 0 0 0 0 0 0 0 0 0 0 0 0 0 0 0 0 0 0 ;
0000000000000000002000000000000000000000000000000000000000200 0 0 0 0 1 0 0 0 0 0 0 0 0 0 0 0 0 0 0 0 0 0 0 0 ;
0000000000000000002000000000000000000000000000000000000000000 1 0 0 0 0 0 0 0 0 0 0 0 0 0 0 0 0 0 0 0 0 0 0 0 ;
0000000000000000002000020000100000000000000000000000000000000 0 0 0 0 1 0 0 0 0 0 0 0 0 0 0 0 0 0 0 0 0 0 0 0 ;
0000000000000000002000000000000000000000000000000000000000000 0 0 0 0 0 1 0 0 0 0 0 0 0 0 0 0 0 0 0 0 0 0 0 0 ;
0000000000000000002000000000000000000000000000000000000000000 0 1 0 0 0 0 0 0 0 0 0 0 0 0 0 0 0 0 0 0 0 0 0 0 ;
0000000000000000002000000000000000000000000000000000000000000 0 1 0 0 0 0 0 0 0 0 0 0 0 0 0 0 0 0 0 0 0 0 0 0 ;
0000000000000000002000000000000000000000200000000000000000000 0 1 0 0 0 0 0 0 0 0 0 0 0 0 0 0 0 0 0 0 0 0 0 0 ;
0000000000000000002000000000000000000000000000000000000000000 0 1 0 0 0 0 0 0 0 0 0 0 0 0 0 0 0 0 0 0 0 0 0 0 ;
0000000000000000001000000000000000000000000000000000000000000 1 0 0 0 0 0 0 0 0 0 0 0 0 0 0 0 0 0 0 0 0 0 0 0 ;
0000000000000000001000000000000000000000000000000000000000000 0 1 0 0 0 0 0 0 0 0 0 0 0 0 0 0 0 0 0 0 0 0 0 0 ;
0000000000000000002000000000000000000000000000000000000000000 0 1 0 0 0 0 0 0 0 0 0 0 0 0 0 0 0 0 0 0 0 0 0 0 ;
0000000000000000002000000000000000000000000000000000000000000 0 1 0 0 0 0 0 0 0 0 0 0 0 0 0 0 0 0 0 0 0 0 0 0 ;
0000000000000000002000000000000000000000000000000000000000000 1 0 0 0 0 0 0 0 0 0 0 0 0 0 0 0 0 0 0 0 0 0 0 0 ;
0000000000000000002000000000000000000000000000010000000000000 0 -1 0 0 0 0 0 0 0 0 0 0 0 0 0 0 0 0 0 0 0 0 0 0 ;
0000000000000000001000000000000000000000000000000000000000000 0 1 0 0 0 0 0 0 0 0 0 0 0 0 0 0 0 0 0 0 0 0 0 0 ;
0000000000000000001000000000000000000000000000000000000000000 0 1 0 0 0 0 0 0 0 0 0 0 0 0 0 0 0 0 0 0 0 0 0 0 ;
0000000000000000002000000000000000000000000000000000000000000 0 1 0 0 0 0 0 0 0 0 0 0 0 0 0 0 0 0 0 0 0 0 0 0 ;
0000000000000000002000000000000000000000000000000000000000000 0 0 0 0 0 1 0 0 0 0 0 0 0 0 0 0 0 0 0 0 0 0 0 0 ;
0000000000000000001000000000000000000000000000000000000000000 0 1 0 0 0 0 0 0 0 0 0 0 0 0 0 0 0 0 0 0 0 0 0 0 ;
0000000000000000002000000000000000000000000000000000000000000 0 1 0 0 0 0 0 0 0 0 0 0 0 0 0 0 0 0 0 0 0 0 0 0 ;
0000000000000000001000000000000000000000000000000000000000000 0 0 0 0 0 0 1 0 0 0 0 0 0 0 0 0 0 0 0 0 0 0 0 0 ;
0000000000000000001000000000000000000000000000000000000000000 0 1 0 0 0 0 0 0 0 0 0 0 0 0 0 0 0 0 0 0 0 0 0 0 ;
0000000000000000001000000000000000000000000000000000000000000 0 1 0 0 0 0 0 0 0 0 0 0 0 0 0 0 0 0 0 0 0 0 0 0 ;
0000000000000000001000000000000000000000000000000000000000000 0 1 0 0 0 0 0 0 0 0 0 0 0 0 0 0 0 0 0 0 0 0 0 0 ;
0000000000000000001000000000000000000000000000000000000000000 0 1 0 0 0 0 0 0 0 0 0 0 0 0 0 0 0 0 0 0 0 0 0 0 ;
0000000000000000001000000000000000000000000000000000000000000 0 1 0 0 0 0 0 0 0 0 0 0 0 0 0 0 0 0 0 0 0 0 0 0 ;
0000000000000000001000000000000000000000000000000000000000000 0 1 0 0 0 0 0 0 0 0 0 0 0 0 0 0 0 0 0 0 0 0 0 0 ;
0000000000000000001000000000000000000000000000000000000000000 0 1 0 0 0 0 0 0 0 0 0 0 0 0 0 0 0 0 0 0 0 0 0 0 ;
0000000000000000001000000000000000000000000000000000000000000 0 1 0 0 0 0 0 0 0 0 0 0 0 0 0 0 0 0 0 0 0 0 0 0 ;
0000000000000000001000000000000000000000000000000000000000000 0 1 0 0 0 0 0 0 0 0 0 0 0 0 0 0 0 0 0 0 0 0 0 0 ;
0000000000000000001000000000000000000000000000000000000000000 0 1 0 0 0 0 0 0 0 0 0 0 0 0 0 0 0 0 0 0 0 0 0 0 ;
0000000000000000001000000000000000000000000000000000000000000 0 1 0 0 0 0 0 0 0 0 0 0 0 0 0 0 0 0 0 0 0 0 0 0 ;
0000000000000000001000000000000000000000000000000000000000000 0 1 0 0 0 0 0 0 0 0 0 0 0 0 0 0 0 0 0 0 0 0 0 0 ;
0000000000000000001000000000000000000000000000000000000000000 0 1 0 0 0 0 0 0 0 0 0 0 0 0 0 0 0 0 0 0 0 0 0 0 ;
0000000000000000001000000000000000000000000000000000000000000 0 1 0 0 0 0 0 0 0 0 0 0 0 0 0 0 0 0 0 0 0 0 0 0 ;
0000000000000000001000000000000000000000000000000000000000000 1 0 0 0 0 0 0 0 0 0 0 0 0 0 0 0 0 0 0 0 0 0 0 0 ;
0000000000000000001000000000000000000000000000000000000000000 0 1 0 0 0 0 0 0 0 0 0 0 0 0 0 0 0 0 0 0 0 0 0 0 ;
0000000000000000001000000000000000000000000000000000000000000 0 1 0 0 0 0 0 0 0 0 0 0 0 0 0 0 0 0 0 0 0 0 0 0 ;
0000000000000000001000000000000000000000000000000000000000000 0 1 0 0 0 0 0 0 0 0 0 0 0 0 0 0 0 0 0 0 0 0 0 0 ;
0000000000000000001000000000000000000000000000000000000000000 0 1 0 0 0 0 0 0 0 0 0 0 0 0 0 0 0 0 0 0 0 0 0 0 ;
0000000000000000001000000000000000020000000000000000000000000 1 0 0 0 0 0 0 0 0 0 0 0 0 0 0 0 0 0 0 0 0 0 0 0 ;
0000000000000000001000000000000000000000000000000000000000000 0 1 0 0 0 0 0 0 0 0 0 0 0 0 0 0 0 0 0 0 0 0 0 0 ;
0000000000000000001000000000000000000000000000000000000000000 0 1 0 0 0 0 0 0 0 0 0 0 0 0 0 0 0 0 0 0 0 0 0 0 ;
0000000000000000001000000000000000000000000000000000000000000 0 1 0 0 0 0 0 0 0 0 0 0 0 0 0 0 0 0 0 0 0 0 0 0 ;
0000000000000000001000000000000000000000000000000000000000000 0 1 0 0 0 0 0 0 0 0 0 0 0 0 0 0 0 0 0 0 0 0 0 0 ;
0000000000000000001000000000000000000000000000000000000000000 0 1 0 0 0 0 0 0 0 0 0 0 0 0 0 0 0 0 0 0 0 0 0 0 ;
0000000000000000001000000000000000000000000000000000000000000 0 0 0 0 0 1 0 0 0 0 0 0 0 0 0 0 0 0 0 0 0 0 0 0 ;
0000000000000000001000000000000000000000000000000000000000000 0 1 0 0 0 0 0 0 0 0 0 0 0 0 0 0 0 0 0 0 0 0 0 0 ;
0000000000000000001000000000000000000000000000000000000000000 0 1 0 0 0 0 0 0 0 0 0 0 0 0 0 0 0 0 0 0 0 0 0 0 ;
0000000000000000001000000000000000000000000000000000000000000 1 0 0 0 0 0 0 0 0 0 0 0 0 0 0 0 0 0 0 0 0 0 0 0 ;
0000000000000000001000000000000000000000000000000000000000000 0 1 0 0 0 0 0 0 0 0 0 0 0 0 0 0 0 0 0 0 0 0 0 0 ;
0000000000000000001000000000000000000000000000000000000000000 0 1 0 0 0 0 0 0 0 0 0 0 0 0 0 0 0 0 0 0 0 0 0 0 ;
0000000000000000001000000000000000000000000000000000000000000 0 1 0 0 0 0 0 0 0 0 0 0 0 0 0 0 0 0 0 0 0 0 0 0 ;
0000000000000000001000000000000000000000000000000000000000000 0 1 0 0 0 0 0 0 0 0 0 0 0 0 0 0 0 0 0 0 0 0 0 0 ;
0000000000000000001000000000000000000000000000000000000000000 0 1 0 0 0 0 0 0 0 0 0 0 0 0 0 0 0 0 0 0 0 0 0 0 ;
0000000000000000001000000000000000000000000000000000000000000 1 0 0 0 0 0 0 0 0 0 0 0 0 0 0 0 0 0 0 0 0 0 0 0 ;
0000000000000000001000000000000000000000000000000000000000000 0 1 0 0 0 0 0 0 0 0 0 0 0 0 0 0 0 0 0 0 0 0 0 0 ;
0000020000000000000000000000000000000000000000000000000000000 0 0 0 0 0 0 0 1 0 0 0 0 0 0 0 0 0 0 0 0 0 0 0 0 ;
0000010000000000000000000000000000000000000000000000000000000 0 0 0 0 0 0 0 1 0 0 0 0 0 0 0 0 0 0 0 0 0 0 0 0 ;
0000020000000000000000000000000000000000000000000000000000000 0 0 0 0 0 0 0 1 0 0 0 0 0 0 0 0 0 0 0 0 0 0 0 0 ;
0000010000000000000000000000000000000000000000000000000000000 0 0 0 1 0 0 0 0 0 0 0 0 0 0 0 0 0 0 0 0 0 0 0 0 ;
0000010000000000000000000000000000000000000000000000000000000 1 0 0 0 0 0 0 0 0 0 0 0 0 0 0 0 0 0 0 0 0 0 0 0 ;
0000020000000000000000000000000000000000000000000000000000000 0 0 0 0 0 1 0 0 0 0 0 0 0 0 0 0 0 0 0 0 0 0 0 0 ;
0000020000000000000000000000000000000000000000000000000000000 0 0 0 0 0 1 0 0 0 0 0 0 0 0 0 0 0 0 0 0 0 0 0 0 ;
0000020000000000000000000000000000000000000000000000000000000 0 0 0 0 0 1 0 0 0 0 0 0 0 0 0 0 0 0 0 0 0 0 0 0 ;
0000020000000000002000000000000000002000000000000000000000000 0 0 0 0 0 1 0 0 0 0 0 0 0 0 0 0 0 0 0 0 0 0 0 0 ;
0000020000000000000000000000000000000000000000000000000000000 0 0 0 0 0 1 0 0 0 0 0 0 0 0 0 0 0 0 0 0 0 0 0 0 ;
0000002000000000000000000000000000000000000000000000000000000 0 0 0 0 0 1 0 0 0 0 0 0 0 0 0 0 0 0 0 0 0 0 0 0 ;
0000002000000000000000000000000000000000000000000000000000000 0 0 0 1 0 0 0 0 0 0 0 0 0 0 0 0 0 0 0 0 0 0 0 0 ;
0000002000000000000000000000000000000000000000000000000000000 0 0 0 0 0 0 0 1 0 0 0 0 0 0 0 0 0 0 0 0 0 0 0 0 ;
0000002000000000000000000000000000000000000000000000000000000 0 0 0 1 0 0 0 0 0 0 0 0 0 0 0 0 0 0 0 0 0 0 0 0 ;
0000001000000000000000000000000000000000000000000000000000000 0 0 0 1 0 0 0 0 0 0 0 0 0 0 0 0 0 0 0 0 0 0 0 0 ;
0000002000000000000000000000000000000000000000000000000000000 0 0 0 0 0 0 0 1 0 0 0 0 0 0 0 0 0 0 0 0 0 0 0 0 ;
0000002000000000000000000000000000000000000000000000000000000 0 0 0 1 0 0 0 0 0 0 0 0 0 0 0 0 0 0 0 0 0 0 0 0 ;
0000001000000000000000000000000000000000000000000000000000000 0 0 0 0 0 0 0 1 0 0 0 0 0 0 0 0 0 0 0 0 0 0 0 0 ;
0000002000000000000000000000000000000000000000000000000000000 0 0 0 0 0 0 0 1 0 0 0 0 0 0 0 0 0 0 0 0 0 0 0 0 ;
0000002000000000000000000000000000000000000000000000000000000 0 0 0 1 0 0 0 0 0 0 0 0 0 0 0 0 0 0 0 0 0 0 0 0 ;
0000001000000000000000000000000000000000002000000000000000000 0 0 0 0 0 0 0 1 0 0 0 0 0 0 0 0 0 0 0 0 0 0 0 0 ;
0000002000000000000000000000000000000000000000000000000000000 0 0 0 0 0 0 0 1 0 0 0 0 0 0 0 0 0 0 0 0 0 0 0 0 ;
0000002000000000000000000000000000000000000000000000000000000 0 0 0 1 0 0 0 0 0 0 0 0 0 0 0 0 0 0 0 0 0 0 0 0 ;
0000001100000000000000000000000000000000000000000000000000000 0 0 0 1 0 0 0 0 0 0 0 0 0 0 0 0 0 0 0 0 0 0 0 0 ;
0000001000000000000000000000000000000000000000000000000000000 0 0 0 0 0 0 0 1 0 0 0 0 0 0 0 0 0 0 0 0 0 0 0 0 ;
0000002000000000000000000000000000000000000000000000000000000 0 0 0 0 0 0 0 1 0 0 0 0 0 0 0 0 0 0 0 0 0 0 0 0 ;
0000002100000000000000000000000000000000000000000000000000000 0 0 0 0 0 0 0 1 0 0 0 0 0 0 0 0 0 0 0 0 0 0 0 0 ;
0000002000000000000000000000000000000000000000000000000000000 0 0 0 0 0 0 0 1 0 0 0 0 0 0 0 0 0 0 0 0 0 0 0 0 ;
0000001000000000000000000000000000000000000000000000000000000 0 0 0 1 0 0 0 0 0 0 0 0 0 0 0 0 0 0 0 0 0 0 0 0 ;
0000002000000000000000000000000000000000000000000000000000000 0 0 0 1 0 0 0 0 0 0 0 0 0 0 0 0 0 0 0 0 0 0 0 0 ;
0000002000000000000000000000000000000000000000000000000000000 0 0 0 1 0 0 0 0 0 0 0 0 0 0 0 0 0 0 0 0 0 0 0 0 ;
0000001000000000000000000000000000000000000000000000000000000 0 0 0 1 0 0 0 0 0 0 0 0 0 0 0 0 0 0 0 0 0 0 0 0 ;
0000002000000000000000000000000000000000000000000000000000000 0 0 0 1 0 0 0 0 0 0 0 0 0 0 0 0 0 0 0 0 0 0 0 0 ;
0000002100000000000000000000000000000000000000000000000000000 0 0 0 1 0 0 0 0 0 0 0 0 0 0 0 0 0 0 0 0 0 0 0 0 ;
0000001000000000000000000000000000000000000000000000000000000 0 0 0 1 0 0 0 0 0 0 0 0 0 0 0 0 0 0 0 0 0 0 0 0 ;
0000002000000000000000000000000000000000000000000000000000000 0 0 0 1 0 0 0 0 0 0 0 0 0 0 0 0 0 0 0 0 0 0 0 0 ;
0000001000000000000000000000000000000000000000000000000000000 0 0 0 0 0 0 0 1 0 0 0 0 0 0 0 0 0 0 0 0 0 0 0 0 ;
0000002000000000000000000000000000000000000000000000000000000 0 0 0 0 0 0 0 1 0 0 0 0 0 0 0 0 0 0 0 0 0 0 0 0 ;
0000002020000000000000000000000000000000000000000000000000000 0 0 0 0 0 0 0 1 0 0 0 0 0 0 0 0 0 0 0 0 0 0 0 0 ;
0000002000000000000000000000000000000000000000000000000000000 0 0 0 0 0 0 0 1 0 0 0 0 0 0 0 0 0 0 0 0 0 0 0 0 ;
0000001000000000000000000000000000000000000000000000000000000 0 0 0 1 0 0 0 0 0 0 0 0 0 0 0 0 0 0 0 0 0 0 0 0 ;
0000002000000000000000000000000000000000000000000000000000000 0 0 0 0 0 0 0 1 0 0 0 0 0 0 0 0 0 0 0 0 0 0 0 0 ;
0000002000000000000000000000000000000000000000000000000000000 0 0 0 0 0 0 0 1 0 0 0 0 0 0 0 0 0 0 0 0 0 0 0 0 ;
0000002000000000000000000000000000000000000000000000000000000 0 0 0 0 0 0 0 1 0 0 0 0 0 0 0 0 0 0 0 0 0 0 0 0 ;
0000002000000000000000000000000000000000000000000000000000000 0 0 0 0 0 0 0 1 0 0 0 0 0 0 0 0 0 0 0 0 0 0 0 0 ;
0000001000020000000000000000000000000000000000000000000000000 0 0 0 0 0 0 0 1 0 0 0 0 0 0 0 0 0 0 0 0 0 0 0 0 ;
0000001000000000000000000000000000000000000000000000000000000 0 0 0 0 0 0 0 1 0 0 0 0 0 0 0 0 0 0 0 0 0 0 0 0 ;
0000002100000000000000000000000000000000000000000000000000000 0 0 0 1 0 0 0 0 0 0 0 0 0 0 0 0 0 0 0 0 0 0 0 0 ;
0000002000000000001000000000000000000000000000000000000000000 0 1 0 0 0 0 0 0 0 0 0 0 0 0 0 0 0 0 0 0 0 0 0 0 ;
0000002000000000000000000000000000000000000000000000000000000 0 1 0 0 0 0 0 0 0 0 0 0 0 0 0 0 0 0 0 0 0 0 0 0 ;
0000002000000000000000000000000000000000000000000000000000000 0 1 0 0 0 0 0 0 0 0 0 0 0 0 0 0 0 0 0 0 0 0 0 0 ;
0000001000000000000000000000000000000000000000000000000000000 0 1 0 0 0 0 0 0 0 0 0 0 0 0 0 0 0 0 0 0 0 0 0 0 ;
0000001000000000000000000000000000000000000000000000000000000 0 0 0 0 0 1 0 0 0 0 0 0 0 0 0 0 0 0 0 0 0 0 0 0 ;
0000001000000000000000000000000000000000000000000000000000000 0 1 0 0 0 0 0 0 0 0 0 0 0 0 0 0 0 0 0 0 0 0 0 0 ;
0000002000000000000000000000000000000000000000000000000000000 0 1 0 0 0 0 0 0 0 0 0 0 0 0 0 0 0 0 0 0 0 0 0 0 ;
0000002000000000000000000000000000000000000000000000000000000 0 0 0 0 0 1 0 0 0 0 0 0 0 0 0 0 0 0 0 0 0 0 0 0 ;
0000002000000000000000000000000000000000000000000000000000000 0 1 0 0 0 0 0 0 0 0 0 0 0 0 0 0 0 0 0 0 0 0 0 0 ;
0000002000000000000000000000000000000000000000000000000000000 0 0 0 1 0 0 0 0 0 0 0 0 0 0 0 0 0 0 0 0 0 0 0 0 ;
0000002010000000000000000000000000000000000000000000000000000 0 0 0 1 0 0 0 0 0 0 0 0 0 0 0 0 0 0 0 0 0 0 0 0 ;
0000000200000000000000000000000000000000000000000000000000000 0 0 0 1 0 0 0 0 0 0 0 0 0 0 0 0 0 0 0 0 0 0 0 0 ;
0000000200000000000000000000000000000000000000000000000000000 0 0 0 1 0 0 0 0 0 0 0 0 0 0 0 0 0 0 0 0 0 0 0 0 ;
0000000200000000000000000000000000000000000000000000000000000 0 0 0 1 0 0 0 0 0 0 0 0 0 0 0 0 0 0 0 0 0 0 0 0 ;
0000000200000000000000000000000000000000000000000000000000000 0 0 0 0 0 0 0 1 0 0 0 0 0 0 0 0 0 0 0 0 0 0 0 0 ;
0000000200000000000000000000000000000000000000000000000000000 0 0 0 1 0 0 0 0 0 0 0 0 0 0 0 0 0 0 0 0 0 0 0 0 ;
0000000200000000000000000000000000000000000000000000000000000 0 0 0 1 0 0 0 0 0 0 0 0 0 0 0 0 0 0 0 0 0 0 0 0 ;
0000000100000000000000000000000000000000000000000000000000000 0 0 0 0 0 0 0 1 0 0 0 0 0 0 0 0 0 0 0 0 0 0 0 0 ;
0000000200000000000000000000000000000000000000000000000000000 0 0 0 0 0 0 0 1 0 0 0 0 0 0 0 0 0 0 0 0 0 0 0 0 ;
0000000200000000000000000000000000000000000000000000000000000 0 0 0 1 0 0 0 0 0 0 0 0 0 0 0 0 0 0 0 0 0 0 0 0 ;
0000000200000000000000000000000000000000000000000000000000000 0 0 0 1 0 0 0 0 0 0 0 0 0 0 0 0 0 0 0 0 0 0 0 0 ;
0000000200000000000000000000000000000000000000000000000000000 0 0 0 0 0 0 0 1 0 0 0 0 0 0 0 0 0 0 0 0 0 0 0 0 ;
0000000200000000000000000000000000000000000000000000000000000 0 0 0 0 0 0 0 1 0 0 0 0 0 0 0 0 0 0 0 0 0 0 0 0 ;
0000000200000000000000000000000000000000000000000000000000000 0 0 0 0 0 0 0 1 0 0 0 0 0 0 0 0 0 0 0 0 0 0 0 0 ;
0000000200000000000000000000000000000000000000000000000000000 0 0 0 1 0 0 0 0 0 0 0 0 0 0 0 0 0 0 0 0 0 0 0 0 ;
0000000200000000000000000000000000000000000000000000000000000 0 0 0 0 0 0 0 1 0 0 0 0 0 0 0 0 0 0 0 0 0 0 0 0 ;
0000000200000000000000000000000000000000000000000000000000000 0 0 0 1 0 0 0 0 0 0 0 0 0 0 0 0 0 0 0 0 0 0 0 0 ;
0000000200000000000000000000000000000000000000000000000000000 0 0 0 1 0 0 0 0 0 0 0 0 0 0 0 0 0 0 0 0 0 0 0 0 ;
0000000100000000000000000000000000000000000000000000000000000 0 0 0 1 0 0 0 0 0 0 0 0 0 0 0 0 0 0 0 0 0 0 0 0 ;
0000000100000000000000000000000000000000000000000000000000000 0 0 0 1 0 0 0 0 0 0 0 0 0 0 0 0 0 0 0 0 0 0 0 0 ;
0000000200000000000000000000000000000000000000000000000000000 0 0 0 1 0 0 0 0 0 0 0 0 0 0 0 0 0 0 0 0 0 0 0 0 ;
0000000200000000000000000000000000000000000000000000000000000 0 0 0 1 0 0 0 0 0 0 0 0 0 0 0 0 0 0 0 0 0 0 0 0 ;
0000000200000000000000000000000000000000000000000000000000000 0 0 0 1 0 0 0 0 0 0 0 0 0 0 0 0 0 0 0 0 0 0 0 0 ;
0000000200000000000000000000000000000000000000000000000000000 0 0 0 1 0 0 0 0 0 0 0 0 0 0 0 0 0 0 0 0 0 0 0 0 ;
0000000100000000000000000000000000000000000000000000000000000 0 0 0 0 0 0 0 1 0 0 0 0 0 0 0 0 0 0 0 0 0 0 0 0 ;
0000000200000000000000000000000000000000000000000000000000000 0 0 0 0 0 0 0 1 0 0 0 0 0 0 0 0 0 0 0 0 0 0 0 0 ;
0000000200000000000000000000000000000000000000000000000000000 0 0 0 1 0 0 0 0 0 0 0 0 0 0 0 0 0 0 0 0 0 0 0 0 ;
0000000300000000000000000000000000000000000000000000000000000 0 0 0 0 0 0 0 1 0 0 0 0 0 0 0 0 0 0 0 0 0 0 0 0 ;
0000000200000000000000000000000000000000000000000000000000000 0 0 0 0 0 0 0 1 0 0 0 0 0 0 0 0 0 0 0 0 0 0 0 0 ;
0000000200000000000000000000000000000000000000000000000000000 0 0 0 0 0 0 0 1 0 0 0 0 0 0 0 0 0 0 0 0 0 0 0 0 ;
0000000100000000000000000000000000000000000000000000000000000 0 0 0 0 0 0 0 1 0 0 0 0 0 0 0 0 0 0 0 0 0 0 0 0 ;
0000000200000000000000000000000000000000000000000000000000000 0 0 0 1 0 0 0 0 0 0 0 0 0 0 0 0 0 0 0 0 0 0 0 0 ;
0000000200000000000000000000000000000000000000000000000000000 0 0 0 0 0 0 0 1 0 0 0 0 0 0 0 0 0 0 0 0 0 0 0 0 ;
0000000100000000000000000000000000000000000000000000000000000 0 0 0 0 0 0 0 1 0 0 0 0 0 0 0 0 0 0 0 0 0 0 0 0 ;
0000001000000000000000000000000000000000000000000000000000000 0 0 0 1 0 0 0 0 0 0 0 0 0 0 0 0 0 0 0 0 0 0 0 0 ;
0000000000000020000000000000000000000000000000000000000000000 1 0 0 0 0 0 0 0 0 0 0 0 0 0 0 0 0 0 0 0 0 0 0 0 ;
0000000000000020000000000000000000000000000000000000000000000 1 0 0 0 0 0 0 0 0 0 0 0 0 0 0 0 0 0 0 0 0 0 0 0 ;
0000000000000020000000000000000000000000000000000000000000000 0 1 0 0 0 0 0 0 0 0 0 0 0 0 0 0 0 0 0 0 0 0 0 0 ;
0000000000000010000000000000000000000000000000000000000000000 0 1 0 0 0 0 0 0 0 0 0 0 0 0 0 0 0 0 0 0 0 0 0 0 ;
0000000000000030000000000000000000000000000000000000000000000 0 1 0 0 0 0 0 0 0 0 0 0 0 0 0 0 0 0 0 0 0 0 0 0 ;
0000000000000020000000000000000000000000000000000000000000000 0 1 0 0 0 0 0 0 0 0 0 0 0 0 0 0 0 0 0 0 0 0 0 0 ;
0000000000000020000000000000000000000000000000000000000020000 0 0 0 0 0 1 0 0 0 0 0 0 0 0 0 0 0 0 0 0 0 0 0 0 ;
0000000000000020000000000000000000000000000000000000000000000 0 1 0 0 0 0 0 0 0 0 0 0 0 0 0 0 0 0 0 0 0 0 0 0 ;
0000000000000020000000000000000000000000000000000000000000000 0 1 0 0 0 0 0 0 0 0 0 0 0 0 0 0 0 0 0 0 0 0 0 0 ;
0000000000000030000000000000000000000000000000000000000000000 0 1 0 0 0 0 0 0 0 0 0 0 0 0 0 0 0 0 0 0 0 0 0 0 ;
0000000000000020000000000000000000000000000000000000000000000 0 1 0 0 0 0 0 0 0 0 0 0 0 0 0 0 0 0 0 0 0 0 0 0 ;
0000000000000020000000000000000000000000000000000000000000000 0 1 0 0 0 0 0 0 0 0 0 0 0 0 0 0 0 0 0 0 0 0 0 0 ;
0000000000000020000000000000000000000000000000000000000000000 0 1 0 0 0 0 0 0 0 0 0 0 0 0 0 0 0 0 0 0 0 0 0 0 ;
0000000000000020000000000000000000000000000000000000000000000 0 1 0 0 0 0 0 0 0 0 0 0 0 0 0 0 0 0 0 0 0 0 0 0 ;
0000000000000020000000000000000000000000000000000000000000000 0 1 0 0 0 0 0 0 0 0 0 0 0 0 0 0 0 0 0 0 0 0 0 0 ;
0000000000000020000000000000000000000000000000000000000000000 0 1 0 0 0 0 0 0 0 0 0 0 0 0 0 0 0 0 0 0 0 0 0 0 ;
0000000000000020000000000000000000000000000000000000000000000 1 0 0 0 0 0 0 0 0 0 0 0 0 0 0 0 0 0 0 0 0 0 0 0 ;
0000000000000020000000000000000000000000000000000000000000000 0 1 0 0 0 0 0 0 0 0 0 0 0 0 0 0 0 0 0 0 0 0 0 0 ;
0000000000000020000000000000000000000000000000000000000000000 0 1 0 0 0 0 0 0 0 0 0 0 0 0 0 0 0 0 0 0 0 0 0 0 ;
0000000000000020000000000000000000000000000000000000000000000 0 0 0 0 0 1 0 0 0 0 0 0 0 0 0 0 0 0 0 0 0 0 0 0 ;
0000000000000020000000000000000000000000000000000000000000000 0 1 0 0 0 0 0 0 0 0 0 0 0 0 0 0 0 0 0 0 0 0 0 0 ;
0000000000000020000000000000000000000000000000000000000000000 0 1 0 0 0 0 0 0 0 0 0 0 0 0 0 0 0 0 0 0 0 0 0 0 ;
0000000000000020000000000000000000000000000000000000000000000 0 1 0 0 0 0 0 0 0 0 0 0 0 0 0 0 0 0 0 0 0 0 0 0 ;
0000000000000010000000000000000000000000000000000000000000000 0 1 0 0 0 0 0 0 0 0 0 0 0 0 0 0 0 0 0 0 0 0 0 0 ;
0000000000000020000000000000000000000000000000000000000000000 0 0 0 0 0 1 0 0 0 0 0 0 0 0 0 0 0 0 0 0 0 0 0 0 ;
0000000000000020000000000000000000000000000000000000000000000 0 1 0 0 0 0 0 0 0 0 0 0 0 0 0 0 0 0 0 0 0 0 0 0 ;
0000000000000010000000000000000000000000000000000000000000000 0 1 0 0 0 0 0 0 0 0 0 0 0 0 0 0 0 0 0 0 0 0 0 0 ;
0000000000000020000000000000000000000000000000000000000000000 0 1 0 0 0 0 0 0 0 0 0 0 0 0 0 0 0 0 0 0 0 0 0 0 ;
0000000000000020000000000000000000000000000000000000000000000 1 0 0 0 0 0 0 0 0 0 0 0 0 0 0 0 0 0 0 0 0 0 0 0 ;
0000000000000020000000000000000000000000000000000000000000000 0 1 0 0 0 0 0 0 0 0 0 0 0 0 0 0 0 0 0 0 0 0 0 0 ;
0000000000000020000000000000000000000000000000000000000000000 0 1 0 0 0 0 0 0 0 0 0 0 0 0 0 0 0 0 0 0 0 0 0 0 ;
0000000000000020000000000000000000000000000000000000000000000 0 1 0 0 0 0 0 0 0 0 0 0 0 0 0 0 0 0 0 0 0 0 0 0 ;
0000000000000020000000000000000000000000000000000000000000000 0 1 0 0 0 0 0 0 0 0 0 0 0 0 0 0 0 0 0 0 0 0 0 0 ;
0000000000000010000000000000000000000000000000000000000000000 0 1 0 0 0 0 0 0 0 0 0 0 0 0 0 0 0 0 0 0 0 0 0 0 ;
0000000000000020000000000000000000000000000000000000000000000 0 1 0 0 0 0 0 0 0 0 0 0 0 0 0 0 0 0 0 0 0 0 0 0 ;
0000000000000020000000000000000000000000000000000000000000000 1 0 0 0 0 0 0 0 0 0 0 0 0 0 0 0 0 0 0 0 0 0 0 0 ;
0000000000000020000000000000000000000000000000000000000000000 0 1 0 0 0 0 0 0 0 0 0 0 0 0 0 0 0 0 0 0 0 0 0 0 ;
0000000000000020000000000000000000000000000000000000000000000 0 1 0 0 0 0 0 0 0 0 0 0 0 0 0 0 0 0 0 0 0 0 0 0 ;
0000000000000020000000000000000000000000000000000000000000000 0 1 0 0 0 0 0 0 0 0 0 0 0 0 0 0 0 0 0 0 0 0 0 0 ;
0000000000000010000000000000002000000000000000000000000000000 0 1 0 0 0 0 0 0 0 0 0 0 0 0 0 0 0 0 0 0 0 0 0 0 ;
0000000000000020000000000000000000000000000000000000000000000 0 1 0 0 0 0 0 0 0 0 0 0 0 0 0 0 0 0 0 0 0 0 0 0 ;
0000000000000020000000000000000000000000000000000000000000000 0 1 0 0 0 0 0 0 0 0 0 0 0 0 0 0 0 0 0 0 0 0 0 0 ;
0000000000000010000000000000000000000000000000000000000000000 1 0 0 0 0 0 0 0 0 0 0 0 0 0 0 0 0 0 0 0 0 0 0 0 ;
0000000000000020000000000000000000000000000000000000000000000 0 1 0 0 0 0 0 0 0 0 0 0 0 0 0 0 0 0 0 0 0 0 0 0 ;
0000000000000020000000000000000000000000000000000000000000000 1 0 0 0 0 0 0 0 0 0 0 0 0 0 0 0 0 0 0 0 0 0 0 0 ;
0000000000000031000000000000000000000000000000000000000000000 0 0 0 0 0 0 0 1 0 0 0 0 0 0 0 0 0 0 0 0 0 0 0 0 ;
0000000000000031000000000000000000000000000000000000000000000 0 0 0 0 0 0 0 1 0 0 0 0 0 0 0 0 0 0 0 0 0 0 0 0 ;
0000000000000020000000000000000000000000000000000000000000000 0 0 0 0 0 0 0 1 0 0 0 0 0 0 0 0 0 0 0 0 0 0 0 0 ;
0000000000000020000000000000000000000000000000000000000000000 0 0 0 0 0 0 0 1 0 0 0 0 0 0 0 0 0 0 0 0 0 0 0 0 ;
0000000000000020000000000000000000000000000000000000000000000 0 0 0 0 0 0 0 1 0 0 0 0 0 0 0 0 0 0 0 0 0 0 0 0 ;
0000000000000020000000000000000000000000000000000000000000000 0 0 0 0 0 0 0 1 0 0 0 0 0 0 0 0 0 0 0 0 0 0 0 0 ;
0000000000000010000000000000000000000200000000000000000000000 0 0 0 0 0 0 0 1 0 0 0 0 0 0 0 0 0 0 0 0 0 0 0 0 ;
0000000000000010000000000000000000000000000000000000000000000 0 0 1 0 0 0 0 0 0 0 0 0 0 0 0 0 0 0 0 0 0 0 0 0 ;
0000000000000010000000000000000000000000000000000000000000000 0 0 0 1 0 0 0 0 0 0 0 0 0 0 0 0 0 0 0 0 0 0 0 0 ;
0000000000000012000000000000000000000000000000000000000000000 0 0 0 0 0 0 0 1 0 0 0 0 0 0 0 0 0 0 0 0 0 0 0 0 ;
0000000000000020000000000000000000000000000000000000000000000 0 0 1 0 0 0 0 0 0 0 0 0 0 0 0 0 0 0 0 0 0 0 0 0 ;
0000000000000020000000000000000000000000000000000000000000000 0 0 0 0 0 0 0 1 0 0 0 0 0 0 0 0 0 0 0 0 0 0 0 0 ;
0000000000000010000000000000000000000000000000000000000000000 0 0 0 0 0 0 0 1 0 0 0 0 0 0 0 0 0 0 0 0 0 0 0 0 ;
0000000000000020000000020000000000000000000000000000000002000 0 0 0 0 0 0 0 1 0 0 0 0 0 0 0 0 0 0 0 0 0 0 0 0 ;
0000000000000020000000000000000000000000000000000000000000000 0 0 0 0 0 0 0 1 0 0 0 0 0 0 0 0 0 0 0 0 0 0 0 0 ;
0000000000000020000000000000000000000000000000000000000000000 0 0 0 0 0 0 0 1 0 0 0 0 0 0 0 0 0 0 0 0 0 0 0 0 ;
0000000000000020000000000000000000000000000000000000000000000 0 0 0 0 0 0 1 0 0 0 0 0 0 0 0 0 0 0 0 0 0 0 0 0 ;
0000000000000020000000000000000000000000000000000000000000000 0 0 0 1 0 0 0 0 0 0 0 0 0 0 0 0 0 0 0 0 0 0 0 0 ;
0000000000000030000000000000000000000000000000000000000000000 0 0 0 0 0 0 0 1 0 0 0 0 0 0 0 0 0 0 0 0 0 0 0 0 ;
0000000000000020000000000000000000000000000000000000000000000 0 0 0 0 0 0 0 1 0 0 0 0 0 0 0 0 0 0 0 0 0 0 0 0 ;
0000000000000002000000000000000000000000000000000001000000000 0 0 0 0 0 0 0 1 0 0 0 0 0 0 0 0 0 0 0 0 0 0 0 0 ;
0000000000000001000000000000000000000000000000000000000000000 0 0 0 0 0 0 0 1 0 0 0 0 0 0 0 0 0 0 0 0 0 0 0 0 ;
0000000000000002000000000000000000000000000000000000000000000 0 0 0 1 0 0 0 0 0 0 0 0 0 0 0 0 0 0 0 0 0 0 0 0 ;
0000000000000001000000000000000000000000000000000000000000000 0 0 0 1 0 0 0 0 0 0 0 0 0 0 0 0 0 0 0 0 0 0 0 0 ;
0000000000000002000000000000000000000000000000000000000000000 0 0 0 0 0 0 0 1 0 0 0 0 0 0 0 0 0 0 0 0 0 0 0 0 ;
0000000000000001000000000000000000000000000000000000000000000 0 0 1 0 0 0 0 0 0 0 0 0 0 0 0 0 0 0 0 0 0 0 0 0 ;
0000000000000002000000000000000000000000000000000000000000000 0 0 0 0 0 0 0 1 0 0 0 0 0 0 0 0 0 0 0 0 0 0 0 0 ;
0000000000000001000000000000000000000000000000000000000000000 0 0 0 1 0 0 0 0 0 0 0 0 0 0 0 0 0 0 0 0 0 0 0 0 ;
0000000000000003000000000000000000000000000000000000000000000 0 0 0 1 0 0 0 0 0 0 0 0 0 0 0 0 0 0 0 0 0 0 0 0 ;
0000000000000001000000000000000000000000000000000000000000000 0 0 0 0 0 0 1 0 0 0 0 0 0 0 0 0 0 0 0 0 0 0 0 0 ;
0000000000000002000000000000000000000000000000000000000000000 0 0 0 1 0 0 0 0 0 0 0 0 0 0 0 0 0 0 0 0 0 0 0 0 ;
0000000000000001000000000000000000000000000000000000000000000 0 0 1 0 0 0 0 0 0 0 0 0 0 0 0 0 0 0 0 0 0 0 0 0 ;
0000000000000002000000000000000000000000000000000000000000000 0 0 0 1 0 0 0 0 0 0 0 0 0 0 0 0 0 0 0 0 0 0 0 0 ;
0000000000000003000000000000000000000000000000000000000000000 0 0 0 1 0 0 0 0 0 0 0 0 0 0 0 0 0 0 0 0 0 0 0 0 ;
0000000000000002000000000000000000000000000000000000000000000 0 0 0 1 0 0 0 0 0 0 0 0 0 0 0 0 0 0 0 0 0 0 0 0 ;
0000000000000001000000000000000000000000000000000000000000000 0 0 1 0 0 0 0 0 0 0 0 0 0 0 0 0 0 0 0 0 0 0 0 0 ;
0000000000000001000000000000000000000000000000000000000000000 0 0 0 0 0 0 1 0 0 0 0 0 0 0 0 0 0 0 0 0 0 0 0 0 ;
0000000000000002000000000000000000000000000000000000000000000 0 0 0 1 0 0 0 0 0 0 0 0 0 0 0 0 0 0 0 0 0 0 0 0 ;
0000000000000002000000000000000000000000000000000000000000000 0 0 0 1 0 0 0 0 0 0 0 0 0 0 0 0 0 0 0 0 0 0 0 0 ;
0000000000000003000000000000000000000000000000000000000000000 0 0 0 1 0 0 0 0 0 0 0 0 0 0 0 0 0 0 0 0 0 0 0 0 ;
0000000000000002000000000000000000000000000000000000000000000 0 0 0 0 0 0 1 0 0 0 0 0 0 0 0 0 0 0 0 0 0 0 0 0 ;
0000000000000001000000000000000000000000000000000000000000000 0 0 0 0 0 0 1 0 0 0 0 0 0 0 0 0 0 0 0 0 0 0 0 0 ;
0000000000000002000000000000000000000000000000000000000000000 0 1 0 0 0 0 0 0 0 0 0 0 0 0 0 0 0 0 0 0 0 0 0 0 ;
0000000000000002000000000000000000000000000000000000000000000 1 0 0 0 0 0 0 0 0 0 0 0 0 0 0 0 0 0 0 0 0 0 0 0 ;
0000000000000002000000000000000000000000000000000000000000000 1 0 0 0 0 0 0 0 0 0 0 0 0 0 0 0 0 0 0 0 0 0 0 0 ;
0000000000000002000000000000000000000000000000000000000000000 1 0 0 0 0 0 0 0 0 0 0 0 0 0 0 0 0 0 0 0 0 0 0 0 ;
0000000000000002000000000000000000000000000000000000000000000 1 0 0 0 0 0 0 0 0 0 0 0 0 0 0 0 0 0 0 0 0 0 0 0 ;
0000000000000001000000000000000000000000000000000000000000000 1 0 0 0 0 0 0 0 0 0 0 0 0 0 0 0 0 0 0 0 0 0 0 0 ;
0000000000000002000000000000000000000000000000000000000000000 0 1 0 0 0 0 0 0 0 0 0 0 0 0 0 0 0 0 0 0 0 0 0 0 ;
0000000000000002000000000000000000000000000000000000000000000 0 1 0 0 0 0 0 0 0 0 0 0 0 0 0 0 0 0 0 0 0 0 0 0 ;
0000000000000002000000000000000000000000000000000000000000000 1 0 0 0 0 0 0 0 0 0 0 0 0 0 0 0 0 0 0 0 0 0 0 0 ;
0000000000000001000000000000000000000000000000000000000000000 1 0 0 0 0 0 0 0 0 0 0 0 0 0 0 0 0 0 0 0 0 0 0 0 ;
0000000000000002000000000000000000000000000000000000000000000 0 0 0 0 0 0 0 1 0 0 0 0 0 0 0 0 0 0 0 0 0 0 0 0 ;
0000000000000002000000000000000000000000000000000000000000000 0 0 0 0 0 0 0 1 0 0 0 0 0 0 0 0 0 0 0 0 0 0 0 0 ;
0000000000000002000000000000000000000000000000000000000000000 0 0 1 0 0 0 0 0 0 0 0 0 0 0 0 0 0 0 0 0 0 0 0 0 ;
0000000000000001000000000000000000000000000000000000000000000 0 0 1 0 0 0 0 0 0 0 0 0 0 0 0 0 0 0 0 0 0 0 0 0 ;
0000000000000002000000000000000000000000000000000000000000000 0 0 1 0 0 0 0 0 0 0 0 0 0 0 0 0 0 0 0 0 0 0 0 0 ;
0000000000000002000000000000000000000000000000000000000000000 0 0 0 0 0 0 0 1 0 0 0 0 0 0 0 0 0 0 0 0 0 0 0 0 ;
0000000000000002000000000000000000000000000000000000000000000 0 0 1 0 0 0 0 0 0 0 0 0 0 0 0 0 0 0 0 0 0 0 0 0 ;
0000000000000001000000000000000000000000000000000000000000000 0 0 0 0 0 0 1 0 0 0 0 0 0 0 0 0 0 0 0 0 0 0 0 0 ;
0000000000000001000000000000000000000000000000000000000000000 0 0 0 0 0 0 0 1 0 0 0 0 0 0 0 0 0 0 0 0 0 0 0 0 ;
0000000000000001000000000000000000000000000000000000000000000 0 0 0 0 0 0 0 1 0 0 0 0 0 0 0 0 0 0 0 0 0 0 0 0 ;
0000000000000002000000000000000000000000000000000000000000000 0 0 0 0 0 0 0 1 0 0 0 0 0 0 0 0 0 0 0 0 0 0 0 0 ;
0000000000000002000000000000000000000000000000000000000000000 0 0 0 0 0 0 0 1 0 0 0 0 0 0 0 0 0 0 0 0 0 0 0 0 ;
0000000000000002100000000000000000000000000000000000000000000 0 0 0 0 0 0 0 1 0 0 0 0 0 0 0 0 0 0 0 0 0 0 0 0 ;
0000000000000001100000000000000000000000000000000000000000000 0 0 0 0 0 0 0 1 0 0 0 0 0 0 0 0 0 0 0 0 0 0 0 0 ;
0000000000000001000000000000000000000000000000000000000000000 0 0 0 0 0 0 1 0 0 0 0 0 0 0 0 0 0 0 0 0 0 0 0 0 ;
0000000000000001200000000000000000000000000000000000000000000 0 0 0 0 0 0 0 1 0 0 0 0 0 0 0 0 0 0 0 0 0 0 0 0 ;
0000000000000001100000000000000000000000000000000000000000000 0 0 0 0 0 0 1 0 0 0 0 0 0 0 0 0 0 0 0 0 0 0 0 0 ;
0000000000000002000000000000000000000000000000000000000000000 0 0 0 0 0 0 0 1 0 0 0 0 0 0 0 0 0 0 0 0 0 0 0 0 ;
0000000000000002000000000000000000000000000000000000000000000 0 0 0 0 0 0 0 1 0 0 0 0 0 0 0 0 0 0 0 0 0 0 0 0 ;
0000000000000002000000000000000000000000000000000000000000000 0 0 0 0 0 0 0 1 0 0 0 0 0 0 0 0 0 0 0 0 0 0 0 0 ;
0000000000000001000000000000000000000000000000000000000000000 0 0 0 0 0 0 1 0 0 0 0 0 0 0 0 0 0 0 0 0 0 0 0 0 ;
0000000000000002000000000000000000000000000000000000000000000 0 0 0 0 0 0 0 1 0 0 0 0 0 0 0 0 0 0 0 0 0 0 0 0 ;
0000000000000002000000000000000000000000000000000000000000000 0 0 0 0 0 0 0 1 0 0 0 0 0 0 0 0 0 0 0 0 0 0 0 0 ;
0000000000000002000000000000000000000000000000000000000000000 0 0 0 0 0 0 0 1 0 0 0 0 0 0 0 0 0 0 0 0 0 0 0 0 ;
0000000000000002000000000000000000000000000000000000000000000 0 0 0 1 0 0 0 0 0 0 0 0 0 0 0 0 0 0 0 0 0 0 0 0 ;
0000000000000002000000000000000000000000000000000000000000000 0 0 0 0 0 0 0 1 0 0 0 0 0 0 0 0 0 0 0 0 0 0 0 0 ;
0000000000000001000000000000000000000000000000000000000000000 0 0 0 0 0 0 0 1 0 0 0 0 0 0 0 0 0 0 0 0 0 0 0 0 ;
0000000000000002000000000000000000000000000000000000000000000 0 0 0 0 0 0 1 0 0 0 0 0 0 0 0 0 0 0 0 0 0 0 0 0 ;
0000000000000001000000000000000000000000000000000000000000000 0 0 0 0 0 0 0 1 0 0 0 0 0 0 0 0 0 0 0 0 0 0 0 0 ;
0000000000000001000000000000000000000000000000000000000000000 0 0 0 0 0 0 1 0 0 0 0 0 0 0 0 0 0 0 0 0 0 0 0 0 ;
0000000000000001000000000000000000000000000000000000000000000 0 0 1 0 0 0 0 0 0 0 0 0 0 0 0 0 0 0 0 0 0 0 0 0 ;
0000000000000001000000000000000000000000000000000000000000000 0 0 1 0 0 0 0 0 0 0 0 0 0 0 0 0 0 0 0 0 0 0 0 0 ;
0000000000000002000000000000000000000000000000000000000000000 0 0 0 1 0 0 0 0 0 0 0 0 0 0 0 0 0 0 0 0 0 0 0 0 ;
0000000000000000300000000000000000000000000000000000000000000 0 0 0 0 0 0 0 1 0 0 0 0 0 0 0 0 0 0 0 0 0 0 0 0 ;
0000000000000000200000000000000000000000000000000000000000000 0 0 0 0 0 0 0 1 0 0 0 0 0 0 0 0 0 0 0 0 0 0 0 0 ;
0000000000000000300000000000000000000000000000000000000000000 0 0 0 0 0 0 0 1 0 0 0 0 0 0 0 0 0 0 0 0 0 0 0 0 ;
0000000000000000200000000000000000000000000000000000000000000 0 0 0 0 0 0 0 1 0 0 0 0 0 0 0 0 0 0 0 0 0 0 0 0 ;
0000000000000000100000000000000000000000000000000000000000000 0 0 0 0 0 0 1 0 0 0 0 0 0 0 0 0 0 0 0 0 0 0 0 0 ;
0000000000000000100000000000000000000000000000000000000000000 0 0 0 0 0 0 0 1 0 0 0 0 0 0 0 0 0 0 0 0 0 0 0 0 ;
0000000000000000100000000000000000000000000000000000000000000 0 0 0 0 0 0 0 1 0 0 0 0 0 0 0 0 0 0 0 0 0 0 0 0 ;
0000000000000000200000000000000000000000000000000000000000000 0 0 0 0 0 0 0 1 0 0 0 0 0 0 0 0 0 0 0 0 0 0 0 0 ;
0000000000000000200000000000000000000000000000000000000000000 0 0 0 0 0 0 0 1 0 0 0 0 0 0 0 0 0 0 0 0 0 0 0 0 ;
0000000000000000100000000000000000000000000000000000000000000 0 0 0 0 0 0 1 0 0 0 0 0 0 0 0 0 0 0 0 0 0 0 0 0 ;
0000000000000000200000000000000000000000000000000000000000000 0 0 0 0 0 0 1 0 0 0 0 0 0 0 0 0 0 0 0 0 0 0 0 0 ;
0000000000000000300000000000000000000000000000000000000000000 0 0 0 0 0 0 0 1 0 0 0 0 0 0 0 0 0 0 0 0 0 0 0 0 ;
0000000000000000300000000000000000000000000000000000000000000 0 0 0 0 0 0 1 0 0 0 0 0 0 0 0 0 0 0 0 0 0 0 0 0 ;
0000000000000000100000000000000000000000000000000000000000000 0 0 0 0 0 0 0 1 0 0 0 0 0 0 0 0 0 0 0 0 0 0 0 0 ;
0000000000000000010000000000000000000000000000000000000000000 0 0 0 0 0 0 0 1 0 0 0 0 0 0 0 0 0 0 0 0 0 0 0 0 ;
0000000000000000020000000000000000000000000000000000000000000 0 0 0 0 0 0 0 1 0 0 0 0 0 0 0 0 0 0 0 0 0 0 0 0 ;
0000000000000000020000000000000000000000000000000000000000000 0 0 0 0 0 0 0 1 0 0 0 0 0 0 0 0 0 0 0 0 0 0 0 0 ;
0000000000000000010000000000000000000000000000000000000000000 0 0 1 0 0 0 0 0 0 0 0 0 0 0 0 0 0 0 0 0 0 0 0 0 ;
0000000000000000020000000000000000000000000000000000000000000 0 0 0 1 0 0 0 0 0 0 0 0 0 0 0 0 0 0 0 0 0 0 0 0 ;
0000000000000000020000000000000000000000000000000000000000000 0 0 0 1 0 0 0 0 0 0 0 0 0 0 0 0 0 0 0 0 0 0 0 0 ;
0000000000000000010000000000000000000000000000000000000000000 0 0 0 0 0 0 1 0 0 0 0 0 0 0 0 0 0 0 0 0 0 0 0 0 ;
0000000000000000020000000000000000000000000000000000000000000 0 0 0 1 0 0 0 0 0 0 0 0 0 0 0 0 0 0 0 0 0 0 0 0 ;
0000000000000000020000000000000000000000000000000000000000000 0 0 0 1 0 0 0 0 0 0 0 0 0 0 0 0 0 0 0 0 0 0 0 0 ;
0000000000000000020000000000000000000000000000000000000000000 0 0 0 1 0 0 0 0 0 0 0 0 0 0 0 0 0 0 0 0 0 0 0 0 ;
0000000000000000020000000000000000000000000000000000000000000 0 0 1 0 0 0 0 0 0 0 0 0 0 0 0 0 0 0 0 0 0 0 0 0 ;
0000000000000000010000000000000000000000000000000000000000000 0 0 0 1 0 0 0 0 0 0 0 0 0 0 0 0 0 0 0 0 0 0 0 0 ;
0000000000000000020000000000000000000000000000000000000000000 0 0 0 1 0 0 0 0 0 0 0 0 0 0 0 0 0 0 0 0 0 0 0 0 ;
0000000000000000020000000000000000000000000000000000000000000 0 0 0 1 0 0 0 0 0 0 0 0 0 0 0 0 0 0 0 0 0 0 0 0 ;
0000000000000000020000000000000000000000000000000000000000000 0 0 0 0 0 0 0 1 0 0 0 0 0 0 0 0 0 0 0 0 0 0 0 0 ;
0000000000000000020000000000000000000000000000000000000000000 0 1 0 0 0 0 0 0 0 0 0 0 0 0 0 0 0 0 0 0 0 0 0 0 ;
0000000000000000010000000000000000000000000000000000000000000 0 0 0 0 1 0 0 0 0 0 0 0 0 0 0 0 0 0 0 0 0 0 0 0 ;
0000000000000000020000000000000000000000000000000000000000000 0 0 0 1 0 0 0 0 0 0 0 0 0 0 0 0 0 0 0 0 0 0 0 0 ;
0000000000000000020000000000000000000000000000000000000000000 0 0 1 0 0 0 0 0 0 0 0 0 0 0 0 0 0 0 0 0 0 0 0 0 ;
0000000000000000030000000000000000000000000000000000000000000 0 0 1 0 0 0 0 0 0 0 0 0 0 0 0 0 0 0 0 0 0 0 0 0 ;
0000000000000000020000000000000000000000000000000000000000000 0 0 0 1 0 0 0 0 0 0 0 0 0 0 0 0 0 0 0 0 0 0 0 0 ;
0000000000000000010000000000000000000000000000000000000000000 0 0 1 0 0 0 0 0 0 0 0 0 0 0 0 0 0 0 0 0 0 0 0 0 ;
0000000000000000030000000000000000000000000000000000000000000 0 0 0 1 0 0 0 0 0 0 0 0 0 0 0 0 0 0 0 0 0 0 0 0 ;
0000000000000000020000000000000000000000000000000000000000000 0 0 0 1 0 0 0 0 0 0 0 0 0 0 0 0 0 0 0 0 0 0 0 0 ;
0000000000000000030000000000000000000000000000000000000000000 0 0 0 1 0 0 0 0 0 0 0 0 0 0 0 0 0 0 0 0 0 0 0 0 ;
0000000000000000020000000000000000000000000000000000000000000 0 0 0 1 0 0 0 0 0 0 0 0 0 0 0 0 0 0 0 0 0 0 0 0 ;
0000000000000000020000000000000000000000000000000000000000000 0 0 0 1 0 0 0 0 0 0 0 0 0 0 0 0 0 0 0 0 0 0 0 0 ;
0000000000000000020000000000000000000000000000000000000000000 0 0 0 1 0 0 0 0 0 0 0 0 0 0 0 0 0 0 0 0 0 0 0 0 ;
0000000000000000020000000000000000000000000000000000000000000 0 0 0 1 0 0 0 0 0 0 0 0 0 0 0 0 0 0 0 0 0 0 0 0 ;
0000000000000000010000000000000000000000000000000000000000000 0 0 0 1 0 0 0 0 0 0 0 0 0 0 0 0 0 0 0 0 0 0 0 0 ;
0000000000000000010000000000000000000000000000000000000000000 0 0 0 1 0 0 0 0 0 0 0 0 0 0 0 0 0 0 0 0 0 0 0 0 ;
0000000000000000010000000000000000000000000000000000000000000 0 0 0 1 0 0 0 0 0 0 0 0 0 0 0 0 0 0 0 0 0 0 0 0 ;
0000000000000000020000000000000000000000000000000000000000000 0 0 0 1 0 0 0 0 0 0 0 0 0 0 0 0 0 0 0 0 0 0 0 0 ;
0000000000000000020000000000000000000000000000000000000000000 0 0 0 0 0 0 0 1 0 0 0 0 0 0 0 0 0 0 0 0 0 0 0 0 ;
0000000000000000030000000000000000000000000000000000000000000 0 0 0 0 0 0 0 1 0 0 0 0 0 0 0 0 0 0 0 0 0 0 0 0 ;
0000000000000000020000000000000000000000000000000000000000000 0 1 0 0 0 0 0 0 0 0 0 0 0 0 0 0 0 0 0 0 0 0 0 0 ;
0000000000000000020000000000000000000000000000000000000000000 0 1 0 0 0 0 0 0 0 0 0 0 0 0 0 0 0 0 0 0 0 0 0 0 ;
0000000000000000020000000000000000000000000000000000000000000 0 0 0 0 0 1 0 0 0 0 0 0 0 0 0 0 0 0 0 0 0 0 0 0 ;
0000000000000000020000000000000000000000000000000000000000000 0 1 0 0 0 0 0 0 0 0 0 0 0 0 0 0 0 0 0 0 0 0 0 0 ;
0000000000000000020000000000000000000000000000000000000000000 0 1 0 0 0 0 0 0 0 0 0 0 0 0 0 0 0 0 0 0 0 0 0 0 ;
0000000000000000020000000000000000000000000000000000000000000 0 1 0 0 0 0 0 0 0 0 0 0 0 0 0 0 0 0 0 0 0 0 0 0 ;
0000000000000000010000000000000000000000000000000000000000000 0 1 0 0 0 0 0 0 0 0 0 0 0 0 0 0 0 0 0 0 0 0 0 0 ;
0000000000000000020000000000000000000000000000000000000000000 0 0 0 0 0 1 0 0 0 0 0 0 0 0 0 0 0 0 0 0 0 0 0 0 ;
0000000000000000010000000000000000000000000000000000000000000 0 0 0 0 0 1 0 0 0 0 0 0 0 0 0 0 0 0 0 0 0 0 0 0 ;
0000000000000000020000000000000000000000000000000000000000000 0 0 0 0 0 1 0 0 0 0 0 0 0 0 0 0 0 0 0 0 0 0 0 0 ;
0000000000000000020000000000000000000000000000000000000000000 0 1 0 0 0 0 0 0 0 0 0 0 0 0 0 0 0 0 0 0 0 0 0 0 ;
0000000000000000020000000000000000000000000000000000000000000 0 0 0 0 0 1 0 0 0 0 0 0 0 0 0 0 0 0 0 0 0 0 0 0 ;
0000000000000000010000000000000000000000000000000000000000000 0 1 0 0 0 0 0 0 0 0 0 0 0 0 0 0 0 0 0 0 0 0 0 0 ;
0000000000000000010000000000000000000000000000000000000000000 0 1 0 0 0 0 0 0 0 0 0 0 0 0 0 0 0 0 0 0 0 0 0 0 ;
0000000000000000020000000000000000000000000000000000000000000 0 0 0 0 0 1 0 0 0 0 0 0 0 0 0 0 0 0 0 0 0 0 0 0 ;
0000000000000000000000000000000000002000000000000000000000000 0 0 0 0 0 1 0 0 0 0 0 0 0 0 0 0 0 0 0 0 0 0 0 0 ;
0000000000000000000000000000003000000000000000000000000000000 0 0 0 0 0 1 0 0 0 0 0 0 0 0 0 0 0 0 0 0 0 0 0 0 ;
0000000000000000001000000000000000000000000000000000000000000 0 0 0 0 0 1 0 0 0 0 0 0 0 0 0 0 0 0 0 0 0 0 0 0 ;
0000000000000020002000000000000000000000000000000000000000000 0 0 0 0 0 1 0 0 0 0 0 0 0 0 0 0 0 0 0 0 0 0 0 0 ;
0000000000000000000000200000000000000000000000000000000000000 0 0 0 0 0 0 1 0 0 0 0 0 0 0 0 0 0 0 0 0 0 0 0 0 ;
0000000000000000000000200000000000000000000000000000000000000 0 0 0 0 0 0 1 0 0 0 0 0 0 0 0 0 0 0 0 0 0 0 0 0 ;
0000000000000000000000200000000000000000000000000000000000000 0 0 0 0 1 0 0 0 0 0 0 0 0 0 0 0 0 0 0 0 0 0 0 0 ;
0000000000000000000000200000000000000000000000000000000000000 0 0 0 0 1 0 0 0 0 0 0 0 0 0 0 0 0 0 0 0 0 0 0 0 ;
0000000000000000000000201000000000000000000000000000000000000 0 0 0 0 0 1 0 0 0 0 0 0 0 0 0 0 0 0 0 0 0 0 0 0 ;
0000000000000000000000200000000000000000000000000000000000000 1 0 0 0 0 0 0 0 0 0 0 0 0 0 0 0 0 0 0 0 0 0 0 0 ;
0000000000000000000000200000000000000000000000000000000000000 1 0 0 0 0 0 0 0 0 0 0 0 0 0 0 0 0 0 0 0 0 0 0 0 ;
0000000000000000000000100000001000000000000000000000000000000 0 0 0 0 1 0 0 0 0 0 0 0 0 0 0 0 0 0 0 0 0 0 0 0 ;
0000000000000000000000200000000000000000000000000000000000000 0 0 0 0 1 0 0 0 0 0 0 0 0 0 0 0 0 0 0 0 0 0 0 0 ;
0000000000000000000000200000000000000000000000000000000000000 0 0 0 0 1 0 0 0 0 0 0 0 0 0 0 0 0 0 0 0 0 0 0 0 ;
0000000000000000000000200000000000000000000000000000000000000 1 0 0 0 0 0 0 0 0 0 0 0 0 0 0 0 0 0 0 0 0 0 0 0 ;
0000000000000000000000200000000000000000000000000000000000000 0 0 0 0 1 0 0 0 0 0 0 0 0 0 0 0 0 0 0 0 0 0 0 0 ;
0000000000000000000000200000000000000000000000000000000000000 0 0 0 0 1 0 0 0 0 0 0 0 0 0 0 0 0 0 0 0 0 0 0 0 ;
0000000000000000000000200000000000200000000000000000000000000 0 0 0 0 0 1 0 0 0 0 0 0 0 0 0 0 0 0 0 0 0 0 0 0 ;
0000000000000000000000100000000000000000000000000000000000000 0 0 0 0 1 0 0 0 0 0 0 0 0 0 0 0 0 0 0 0 0 0 0 0 ;
0000000000000000000000200010000000000000000000000000000000000 0 0 0 0 1 0 0 0 0 0 0 0 0 0 0 0 0 0 0 0 0 0 0 0 ;
0000000000000000000000200000000000000000002000000000000000000 0 0 0 0 1 0 0 0 0 0 0 0 0 0 0 0 0 0 0 0 0 0 0 0 ;
0000000000000000000000200000000000000000000000000000000000000 0 0 0 0 1 0 0 0 0 0 0 0 0 0 0 0 0 0 0 0 0 0 0 0 ;
0000000000000000000000100000000000000000000000000000000000000 0 0 0 0 0 0 1 0 0 0 0 0 0 0 0 0 0 0 0 0 0 0 0 0 ;
0000000000000000000000200000000000000000000000000000000000000 0 0 0 0 0 0 1 0 0 0 0 0 0 0 0 0 0 0 0 0 0 0 0 0 ;
0000000000000000000000200000000000000000000000000000000000000 0 0 0 0 0 0 1 0 0 0 0 0 0 0 0 0 0 0 0 0 0 0 0 0 ;
0000000000000000000000100000000000000000000000000000000000000 0 0 0 0 0 0 1 0 0 0 0 0 0 0 0 0 0 0 0 0 0 0 0 0 ;
0000000000000000000000200000000000000000000000000000000000000 0 0 1 0 0 0 0 0 0 0 0 0 0 0 0 0 0 0 0 0 0 0 0 0 ;
0000000000000000000000100000000000000000000000000000000000000 0 0 0 0 0 0 1 0 0 0 0 0 0 0 0 0 0 0 0 0 0 0 0 0 ;
0000000000000000000000100000000000000000000000000000000000000 0 0 0 0 0 0 0 1 0 0 0 0 0 0 0 0 0 0 0 0 0 0 0 0 ;
0000000000000000000000100000000000000000000000000000000000000 0 0 0 0 0 0 1 0 0 0 0 0 0 0 0 0 0 0 0 0 0 0 0 0 ;
0000000000000000000000100000000000000000000000000000000000000 0 0 0 0 0 0 0 1 0 0 0 0 0 0 0 0 0 0 0 0 0 0 0 0 ;
0000000000000000000000100000000000000000000000000000000000000 0 0 0 0 0 0 1 0 0 0 0 0 0 0 0 0 0 0 0 0 0 0 0 0 ;
0000000000000000000000100000000000000000000000000000000000000 0 0 0 0 0 0 0 1 0 0 0 0 0 0 0 0 0 0 0 0 0 0 0 0 ;
0000000000000000000000100000000000000000000000000000000000000 0 0 0 0 0 0 0 1 0 0 0 0 0 0 0 0 0 0 0 0 0 0 0 0 ;
0000000000000000000000100000020000000200000000000000000000000 0 0 0 0 0 0 1 0 0 0 0 0 0 0 0 0 0 0 0 0 0 0 0 0 ;
0000000000000000000000100000000000000000000000000000000000000 0 0 0 0 0 0 0 1 0 0 0 0 0 0 0 0 0 0 0 0 0 0 0 0 ;
0000000000000000000000100200000000000000000000000000000000000 0 0 0 0 0 0 1 0 0 0 0 0 0 0 0 0 0 0 0 0 0 0 0 0 ;
0000000000000000000000200000000000000000000000000000000000000 0 0 0 0 0 0 1 0 0 0 0 0 0 0 0 0 0 0 0 0 0 0 0 0 ;
0000000000000000000000200000000000000000000000000000000000000 0 0 0 0 0 0 1 0 0 0 0 0 0 0 0 0 0 0 0 0 0 0 0 0 ;
0000000000000000000000200000000000000000000000000000000000000 0 0 0 0 0 0 1 0 0 0 0 0 0 0 0 0 0 0 0 0 0 0 0 0 ;
0000000000000000000000200000000000000000000000000000000000000 0 0 0 0 0 0 1 0 0 0 0 0 0 0 0 0 0 0 0 0 0 0 0 0 ;
0000000000000000000000200000000000000000000000000000000000000 0 0 0 0 0 0 1 0 0 0 0 0 0 0 0 0 0 0 0 0 0 0 0 0 ;
0000000000000000000000200000000000000000000000000000000000000 0 0 0 0 0 0 1 0 0 0 0 0 0 0 0 0 0 0 0 0 0 0 0 0 ;
0000000000000000000000100000000000000000000000000000000000000 0 0 0 0 0 0 1 0 0 0 0 0 0 0 0 0 0 0 0 0 0 0 0 0 ;
0000000000000000000000100000000000000000000000000000000000000 0 0 0 0 0 0 1 0 0 0 0 0 0 0 0 0 0 0 0 0 0 0 0 0 ;
0000000000000000000000200000000000000000000002000000000000000 0 0 0 0 0 0 0 1 0 0 0 0 0 0 0 0 0 0 0 0 0 0 0 0 ;
0000000000000000000000200000000000000000000000000000000000000 0 0 0 0 0 0 0 1 0 0 0 0 0 0 0 0 0 0 0 0 0 0 0 0 ;
0000000000000000000000200000000000000000000000000000000000000 0 0 1 0 0 0 0 0 0 0 0 0 0 0 0 0 0 0 0 0 0 0 0 0 ;
0000000000000000000000200000000000000000000000000000000000000 0 0 0 0 0 0 1 0 0 0 0 0 0 0 0 0 0 0 0 0 0 0 0 0 ;
0000000000000000000000200000210000000000000000000000000000000 0 0 0 0 0 0 1 0 0 0 0 0 0 0 0 0 0 0 0 0 0 0 0 0 ;
0000000000000000000000100000000000000000000000000000000000000 0 0 0 0 0 0 1 0 0 0 0 0 0 0 0 0 0 0 0 0 0 0 0 0 ;
0000000000000000000000100000000000000000000000000000000000000 0 0 0 0 0 0 1 0 0 0 0 0 0 0 0 0 0 0 0 0 0 0 0 0 ;
0000000000000000000000100000000000000000000000000000000000000 0 0 0 0 0 0 1 0 0 0 0 0 0 0 0 0 0 0 0 0 0 0 0 0 ;
0000000000000000000000200000000000000000000000000000000000000 0 0 0 0 0 0 1 0 0 0 0 0 0 0 0 0 0 0 0 0 0 0 0 0 ;
0000000000000000000000200000000000000000000000000000000000000 0 0 1 0 0 0 0 0 0 0 0 0 0 0 0 0 0 0 0 0 0 0 0 0 ;
0000000000000000000000200000000000000000000000000000000000000 0 0 1 0 0 0 0 0 0 0 0 0 0 0 0 0 0 0 0 0 0 0 0 0 ;
0000000000000000000000200000000000000000000000000000000000000 1 0 0 0 0 0 0 0 0 0 0 0 0 0 0 0 0 0 0 0 0 0 0 0 ;
0000000000000000000000100000000000000000000000000000000000000 0 1 0 0 0 0 0 0 0 0 0 0 0 0 0 0 0 0 0 0 0 0 0 0 ;
0000000000000000000000200000000000000000000000000000000000000 1 0 0 0 0 0 0 0 0 0 0 0 0 0 0 0 0 0 0 0 0 0 0 0 ;
0000000000000000000000200000000000000000000000000000000000000 1 0 0 0 0 0 0 0 0 0 0 0 0 0 0 0 0 0 0 0 0 0 0 0 ;
0000000000000000000000200000000000000000000000000000000000000 1 0 0 0 0 0 0 0 0 0 0 0 0 0 0 0 0 0 0 0 0 0 0 0 ;
0000000000000000000000101000000000002000000000000000000000000 0 0 0 0 1 0 0 0 0 0 0 0 0 0 0 0 0 0 0 0 0 0 0 0 ;
0000000000000000000000200000000000000000000000000000000000000 0 1 0 0 0 0 0 0 0 0 0 0 0 0 0 0 0 0 0 0 0 0 0 0 ;
0000000000000000000000200000000000000000000000000000000000000 0 0 0 0 1 0 0 0 0 0 0 0 0 0 0 0 0 0 0 0 0 0 0 0 ;
0000000000000000000000100000000000000000002000000000000000000 0 0 0 0 1 0 0 0 0 0 0 0 0 0 0 0 0 0 0 0 0 0 0 0 ;
0000000000000000000000200000000000000000000000000000000000000 1 0 0 0 0 0 0 0 0 0 0 0 0 0 0 0 0 0 0 0 0 0 0 0 ;
0000000000000000000000200000000000000000000000000000000000000 1 0 0 0 0 0 0 0 0 0 0 0 0 0 0 0 0 0 0 0 0 0 0 0 ;
0000000000000000000000200000000000000000000000000000000000000 0 1 0 0 0 0 0 0 0 0 0 0 0 0 0 0 0 0 0 0 0 0 0 0 ;
0000000000000000000000200000000000000000000000000000000000000 1 0 0 0 0 0 0 0 0 0 0 0 0 0 0 0 0 0 0 0 0 0 0 0 ;
0000000000000000000000200000000000000000000000000000000000000 1 0 0 0 0 0 0 0 0 0 0 0 0 0 0 0 0 0 0 0 0 0 0 0 ;
0000000000000000000000200000000000000000000000000000000000000 1 0 0 0 0 0 0 0 0 0 0 0 0 0 0 0 0 0 0 0 0 0 0 0 ;
0000000000000000000000200000000000000000000000000000000000000 0 0 0 0 1 0 0 0 0 0 0 0 0 0 0 0 0 0 0 0 0 0 0 0 ;
0000000000000000000000200000000000000000000000000000000000000 1 0 0 0 0 0 0 0 0 0 0 0 0 0 0 0 0 0 0 0 0 0 0 0 ;
0000000000000000000000100002000000000000000000000000000000000 0 0 0 0 0 1 0 0 0 0 0 0 0 0 0 0 0 0 0 0 0 0 0 0 ;
0000000000000000000000200000200000000000000000000000000000000 1 0 0 0 0 0 0 0 0 0 0 0 0 0 0 0 0 0 0 0 0 0 0 0 ;
0000000000000000000000200000000000000000000000000000000000000 0 0 0 0 1 0 0 0 0 0 0 0 0 0 0 0 0 0 0 0 0 0 0 0 ;
0000000000000000000000200000000000000000000000000000000000000 0 0 0 0 1 0 0 0 0 0 0 0 0 0 0 0 0 0 0 0 0 0 0 0 ;
0000000000000000000000200000000000000000000000000000000000000 1 0 0 0 0 0 0 0 0 0 0 0 0 0 0 0 0 0 0 0 0 0 0 0 ;
0000000000000000000000200000000000000000000000000000000000000 0 0 0 0 1 0 0 0 0 0 0 0 0 0 0 0 0 0 0 0 0 0 0 0 ;
0000000000000000000000200000000000000000000000000000000000000 0 0 0 0 1 0 0 0 0 0 0 0 0 0 0 0 0 0 0 0 0 0 0 0 ;
0000000000000000000000100000000000000000000000000000000000000 0 0 0 0 0 1 0 0 0 0 0 0 0 0 0 0 0 0 0 0 0 0 0 0 ;
0000000000000000000000200000000000000002000000000000000000000 0 0 0 0 1 0 0 0 0 0 0 0 0 0 0 0 0 0 0 0 0 0 0 0 ;
0000000000000000000000200000000000000000000000000000000000000 0 0 0 0 1 0 0 0 0 0 0 0 0 0 0 0 0 0 0 0 0 0 0 0 ;
0000000000000000000000010000000000000000000000000000000000000 0 0 0 0 0 0 1 0 0 0 0 0 0 0 0 0 0 0 0 0 0 0 0 0 ;
0000000000000000000000010000000000000000000000000000000000000 0 0 0 0 0 0 1 0 0 0 0 0 0 0 0 0 0 0 0 0 0 0 0 0 ;
0000000000000000000000010000000000000000000000000000000000000 0 0 0 0 0 0 0 1 0 0 0 0 0 0 0 0 0 0 0 0 0 0 0 0 ;
0000000000000000000000010000000000000000000000000000000000000 0 0 1 0 0 0 0 0 0 0 0 0 0 0 0 0 0 0 0 0 0 0 0 0 ;
0000000000000000000000010000000000000000000000000000000000000 0 0 0 0 0 0 1 0 0 0 0 0 0 0 0 0 0 0 0 0 0 0 0 0 ;
0000000000000000000000020000000000000000000000000000000000000 0 0 0 0 0 0 0 1 0 0 0 0 0 0 0 0 0 0 0 0 0 0 0 0 ;
0000000000000000000000010000000000000000000000000000000000000 0 0 0 0 0 0 1 0 0 0 0 0 0 0 0 0 0 0 0 0 0 0 0 0 ;
0000000000000000000000020000000000000000000000000000000000000 0 0 0 0 0 0 1 0 0 0 0 0 0 0 0 0 0 0 0 0 0 0 0 0 ;
0000000000000000000000010000000000000000000000000000000000000 0 0 0 0 0 0 1 0 0 0 0 0 0 0 0 0 0 0 0 0 0 0 0 0 ;
0000000000000000000000020000000000000000000000000000000000000 0 0 0 0 0 0 1 0 0 0 0 0 0 0 0 0 0 0 0 0 0 0 0 0 ;
0000000000000000000000010000000000000000000000000000000000000 0 0 0 0 0 0 0 1 0 0 0 0 0 0 0 0 0 0 0 0 0 0 0 0 ;
0000000000000000000000010000000000000000000000000000000000000 0 0 0 0 0 0 1 0 0 0 0 0 0 0 0 0 0 0 0 0 0 0 0 0 ;
0000000000000000000000010000000000000000000000000000000000000 0 0 0 0 0 0 1 0 0 0 0 0 0 0 0 0 0 0 0 0 0 0 0 0 ;
0000000000000000000000020000000000000000000000000000000000000 0 0 0 0 0 0 1 0 0 0 0 0 0 0 0 0 0 0 0 0 0 0 0 0 ;
0000000000000000000000010000000000000000000000000000000000000 0 0 0 0 0 0 1 0 0 0 0 0 0 0 0 0 0 0 0 0 0 0 0 0 ;
0000000000000000000000010000000000000000000000000000000000000 0 0 0 0 0 0 1 0 0 0 0 0 0 0 0 0 0 0 0 0 0 0 0 0 ;
0000000000000000000000010000000000000000000000000000000000000 0 0 0 0 0 0 0 1 0 0 0 0 0 0 0 0 0 0 0 0 0 0 0 0 ;
0000000000000000000000020000000000000000000000000000000000000 0 0 1 0 0 0 0 0 0 0 0 0 0 0 0 0 0 0 0 0 0 0 0 0 ;
0000000000000000000000010000000000000000000000000000000000000 0 0 0 0 0 0 0 1 0 0 0 0 0 0 0 0 0 0 0 0 0 0 0 0 ;
0000000000000000000000010000000000000000000000000000000000000 0 0 0 0 0 0 1 0 0 0 0 0 0 0 0 0 0 0 0 0 0 0 0 0 ;
0000000000000000000000010000000000000000000000000000000000000 0 0 1 0 0 0 0 0 0 0 0 0 0 0 0 0 0 0 0 0 0 0 0 0 ;
0000000000000000000000010000000000000000000000000000000000000 0 0 0 0 0 0 1 0 0 0 0 0 0 0 0 0 0 0 0 0 0 0 0 0 ;
0000000000000000000000010000000000000000000000000000000000000 0 0 0 0 0 0 1 0 0 0 0 0 0 0 0 0 0 0 0 0 0 0 0 0 ;
0000000000000000000000010000000000000000000200000000000000000 0 0 0 0 0 0 1 0 0 0 0 0 0 0 0 0 0 0 0 0 0 0 0 0 ;
0000000000000000000000020000000000000000000000000000000000000 0 0 1 0 0 0 0 0 0 0 0 0 0 0 0 0 0 0 0 0 0 0 0 0 ;
0000000000000000000000010000000000000000000000000000000000000 0 0 0 0 0 0 1 0 0 0 0 0 0 0 0 0 0 0 0 0 0 0 0 0 ;
0000000000000000000000020000000000000000000000000000000000000 0 0 0 1 0 0 0 0 0 0 0 0 0 0 0 0 0 0 0 0 0 0 0 0 ;
0000000000000000000000020000000000000000000000000000000000000 0 0 0 0 0 0 1 0 0 0 0 0 0 0 0 0 0 0 0 0 0 0 0 0 ;
0000000000000000000000010000000000000000000000000000000000000 0 1 0 0 0 0 0 0 0 0 0 0 0 0 0 0 0 0 0 0 0 0 0 0 ;
0000000000000000000000020000000000000000000000000000000000000 0 0 0 0 0 1 0 0 0 0 0 0 0 0 0 0 0 0 0 0 0 0 0 0 ;
0000000000000000000000020000000000000000000000000000000000000 0 0 0 0 0 1 0 0 0 0 0 0 0 0 0 0 0 0 0 0 0 0 0 0 ;
0000000000000000000000010000000000000000000000000000000000000 0 0 0 0 0 1 0 0 0 0 0 0 0 0 0 0 0 0 0 0 0 0 0 0 ;
0000000000000000000000010000000000000000000000000000000000000 0 0 0 0 1 0 0 0 0 0 0 0 0 0 0 0 0 0 0 0 0 0 0 0 ;
0000000000000000000000020010000000000000000000000000000000000 0 1 0 0 0 0 0 0 0 0 0 0 0 0 0 0 0 0 0 0 0 0 0 0 ;
0000000000000000000000020000000000000000000000000000000000000 1 0 0 0 0 0 0 0 0 0 0 0 0 0 0 0 0 0 0 0 0 0 0 0 ;
0000000000000000000000020000000000000000000000000000000000000 0 0 0 0 0 1 0 0 0 0 0 0 0 0 0 0 0 0 0 0 0 0 0 0 ;
0000000000000000000000020000000000000000000000000000000000000 0 0 0 0 1 0 0 0 0 0 0 0 0 0 0 0 0 0 0 0 0 0 0 0 ;
0000000000000000000000020000000000000000000000000000000000000 0 0 0 0 0 1 0 0 0 0 0 0 0 0 0 0 0 0 0 0 0 0 0 0 ;
0000000000000000000000020000000000020000000000000000000000000 0 0 0 0 0 1 0 0 0 0 0 0 0 0 0 0 0 0 0 0 0 0 0 0 ;
0000000000000000000000020000200000000000000000000000000000000 0 0 0 0 1 0 0 0 0 0 0 0 0 0 0 0 0 0 0 0 0 0 0 0 ;
0000000000000000000000020000000000000000200000000000000000000 0 0 0 0 0 1 0 0 0 0 0 0 0 0 0 0 0 0 0 0 0 0 0 0 ;
0000000000000000000000010000000000000000000000000000000000000 0 0 0 0 0 1 0 0 0 0 0 0 0 0 0 0 0 0 0 0 0 0 0 0 ;
0000000000000000000000010000000000000000000000000000000020000 1 0 0 0 0 0 0 0 0 0 0 0 0 0 0 0 0 0 0 0 0 0 0 0 ;
0000000000000000000000030000000000000000000000000000000000000 1 0 0 0 0 0 0 0 0 0 0 0 0 0 0 0 0 0 0 0 0 0 0 0 ;
0000000000000000000000010000000000000000000000000000000000000 0 0 0 0 0 1 0 0 0 0 0 0 0 0 0 0 0 0 0 0 0 0 0 0 ;
0000000000000000000000020000000000000000000000000000000000000 1 0 0 0 0 0 0 0 0 0 0 0 0 0 0 0 0 0 0 0 0 0 0 0 ;
0000000000000000000000020000000000000000000000000000000000000 1 0 0 0 0 0 0 0 0 0 0 0 0 0 0 0 0 0 0 0 0 0 0 0 ;
0000000000000000000000020000000000000000000000000000000000000 1 0 0 0 0 0 0 0 0 0 0 0 0 0 0 0 0 0 0 0 0 0 0 0 ;
0000000000000000000000020000000000000000000000000000000000000 0 0 0 0 1 0 0 0 0 0 0 0 0 0 0 0 0 0 0 0 0 0 0 0 ;
0000000000000000000000010000000000000000000000000000000000000 0 0 0 0 1 0 0 0 0 0 0 0 0 0 0 0 0 0 0 0 0 0 0 0 ;
0000000000000000000000020000000000000000000000000000000000000 0 0 0 0 0 1 0 0 0 0 0 0 0 0 0 0 0 0 0 0 0 0 0 0 ;
0000000000000000000000020000000000000000000000000000000000000 1 0 0 0 0 0 0 0 0 0 0 0 0 0 0 0 0 0 0 0 0 0 0 0 ;
0000000000000000000000010200000000000000000000000000000000000 0 0 0 0 0 1 0 0 0 0 0 0 0 0 0 0 0 0 0 0 0 0 0 0 ;
0000000000000000000000020000000000000000000000000000000000000 1 0 0 0 0 0 0 0 0 0 0 0 0 0 0 0 0 0 0 0 0 0 0 0 ;
0000000000000000000000020000000000000000000000000000000000000 0 0 0 0 0 1 0 0 0 0 0 0 0 0 0 0 0 0 0 0 0 0 0 0 ;
0000000000000000000000020000000000002000000000000000002000000 0 0 0 0 1 0 0 0 0 0 0 0 0 0 0 0 0 0 0 0 0 0 0 0 ;
0000000000000000000000002000000000000000000000000000000000000 0 0 0 0 1 0 0 0 0 0 0 0 0 0 0 0 0 0 0 0 0 0 0 0 ;
0000000000000000000000002000000000000000000000000000000000000 1 0 0 0 0 0 0 0 0 0 0 0 0 0 0 0 0 0 0 0 0 0 0 0 ;
0000000000000000000000002000000000000000000000000000000000000 0 1 0 0 0 0 0 0 0 0 0 0 0 0 0 0 0 0 0 0 0 0 0 0 ;
0000000000000000000000001000000000000000000000000000000000000 0 0 0 0 1 0 0 0 0 0 0 0 0 0 0 0 0 0 0 0 0 0 0 0 ;
0000000000000000000000002000000000000000000000000000000000000 1 0 0 0 0 0 0 0 0 0 0 0 0 0 0 0 0 0 0 0 0 0 0 0 ;
0000000000000000000000002000002002002000000000000000000000000 0 0 0 0 1 0 0 0 0 0 0 0 0 0 0 0 0 0 0 0 0 0 0 0 ;
0000000000000000000000002000000000000000000000000000000000000 1 0 0 0 0 0 0 0 0 0 0 0 0 0 0 0 0 0 0 0 0 0 0 0 ;
0000000000000000000000002000000000000000000000000000000000000 0 0 0 0 1 0 0 0 0 0 0 0 0 0 0 0 0 0 0 0 0 0 0 0 ;
0000000000000000000000002000000000000000000000000000000000000 0 0 0 0 0 1 0 0 0 0 0 0 0 0 0 0 0 0 0 0 0 0 0 0 ;
0000000000000000000000002000000000000000000000000000000000000 0 0 0 0 1 0 0 0 0 0 0 0 0 0 0 0 0 0 0 0 0 0 0 0 ;
0000000000000000000000002000000000000000000000000000000000000 0 0 0 0 0 1 0 0 0 0 0 0 0 0 0 0 0 0 0 0 0 0 0 0 ;
0000000000000000000000002010000000000000000000000000000000000 0 0 0 0 0 1 0 0 0 0 0 0 0 0 0 0 0 0 0 0 0 0 0 0 ;
0000000000000000000000002000100000000000000000000000000000000 0 0 0 0 0 1 0 0 0 0 0 0 0 0 0 0 0 0 0 0 0 0 0 0 ;
0000000000000000000000001000000000000000000000000000000000000 0 0 0 0 0 1 0 0 0 0 0 0 0 0 0 0 0 0 0 0 0 0 0 0 ;
0000000000000000000000002000002000000000000000000000000000000 1 0 0 0 0 0 0 0 0 0 0 0 0 0 0 0 0 0 0 0 0 0 0 0 ;
0000000000000000000000002000000000000000000000000000000000000 1 0 0 0 0 0 0 0 0 0 0 0 0 0 0 0 0 0 0 0 0 0 0 0 ;
0000000000000000000000002000000000000000000000000000000000000 1 0 0 0 0 0 0 0 0 0 0 0 0 0 0 0 0 0 0 0 0 0 0 0 ;
0000000000000000000000002000000000000000000000000000000000000 1 0 0 0 0 0 0 0 0 0 0 0 0 0 0 0 0 0 0 0 0 0 0 0 ;
0000000000000000000000002000000000000000000000000000000000000 1 0 0 0 0 0 0 0 0 0 0 0 0 0 0 0 0 0 0 0 0 0 0 0 ;
0000000000000000000000001000000000000000000000000000000000000 0 0 0 0 0 1 0 0 0 0 0 0 0 0 0 0 0 0 0 0 0 0 0 0 ;
0000000000000000000000002000000000000000000000000000000000000 1 0 0 0 0 0 0 0 0 0 0 0 0 0 0 0 0 0 0 0 0 0 0 0 ;
0000000000000000000000002000000000000000000000000000000000000 0 0 0 0 0 1 0 0 0 0 0 0 0 0 0 0 0 0 0 0 0 0 0 0 ;
0000000000000000000000002000000000000000000000000000000000000 0 0 0 0 0 0 1 0 0 0 0 0 0 0 0 0 0 0 0 0 0 0 0 0 ;
0000000000000000000000002000000000000000000000000000000000000 0 0 0 0 0 0 1 0 0 0 0 0 0 0 0 0 0 0 0 0 0 0 0 0 ;
0000000000000000000000002000000000000000000000000000000000000 0 0 0 0 0 0 1 0 0 0 0 0 0 0 0 0 0 0 0 0 0 0 0 0 ;
0000000000000000000000002000000000000000000000000000000000000 0 0 0 0 0 0 0 1 0 0 0 0 0 0 0 0 0 0 0 0 0 0 0 0 ;
0000000000000000000000002000000000000000000000000000000000000 0 0 0 0 0 0 1 0 0 0 0 0 0 0 0 0 0 0 0 0 0 0 0 0 ;
0000000000000000000000000100000000000000000000000000000000000 0 0 0 0 0 0 1 0 0 0 0 0 0 0 0 0 0 0 0 0 0 0 0 0 ;
0000000000000000000000000200000000000000000000000000000000000 0 0 1 0 0 0 0 0 0 0 0 0 0 0 0 0 0 0 0 0 0 0 0 0 ;
0000000000000000000000000100000000000000000000000000000000000 0 0 0 0 0 0 1 0 0 0 0 0 0 0 0 0 0 0 0 0 0 0 0 0 ;
0000000000000000000000000200000000000000000000000000000000000 0 0 0 0 0 0 1 0 0 0 0 0 0 0 0 0 0 0 0 0 0 0 0 0 ;
0000000000000000000000000200000000000000000000000000000000000 0 0 0 0 0 0 0 1 0 0 0 0 0 0 0 0 0 0 0 0 0 0 0 0 ;
0000000000000000000000000100000000000000000000000000000000000 0 0 0 0 0 0 0 1 0 0 0 0 0 0 0 0 0 0 0 0 0 0 0 0 ;
0000000000000000000000000200000000000000000000000000000000000 0 0 0 0 0 0 0 1 0 0 0 0 0 0 0 0 0 0 0 0 0 0 0 0 ;
0000000000000000000000000300000000000000000000000000000000000 0 0 0 0 0 0 0 1 0 0 0 0 0 0 0 0 0 0 0 0 0 0 0 0 ;
0000000000000000000000000200000000000000000000000000000000000 0 0 1 0 0 0 0 0 0 0 0 0 0 0 0 0 0 0 0 0 0 0 0 0 ;
0000000000000000000000000200000000000000000000000000000000000 0 0 1 0 0 0 0 0 0 0 0 0 0 0 0 0 0 0 0 0 0 0 0 0 ;
0000000000000000000000000200000000000000000000000000000000000 0 0 0 1 0 0 0 0 0 0 0 0 0 0 0 0 0 0 0 0 0 0 0 0 ;
0000000000000000000000000200000000000000000000000000000000000 0 0 0 0 0 0 1 0 0 0 0 0 0 0 0 0 0 0 0 0 0 0 0 0 ;
0000000000000000000000000200000000000000000000000000000000000 0 0 0 0 0 0 1 0 0 0 0 0 0 0 0 0 0 0 0 0 0 0 0 0 ;
0000000000000000000000000200000000000000000000000000000000000 0 0 0 0 0 0 1 0 0 0 0 0 0 0 0 0 0 0 0 0 0 0 0 0 ;
0000000000000000000000000200000000000000000000000000000000000 0 0 1 0 0 0 0 0 0 0 0 0 0 0 0 0 0 0 0 0 0 0 0 0 ;
0000000000000000000000000200000000000000000000000000000000000 0 0 1 0 0 0 0 0 0 0 0 0 0 0 0 0 0 0 0 0 0 0 0 0 ;
0000000000000000000000000100000000000000000000000000000000000 0 0 0 0 0 0 1 0 0 0 0 0 0 0 0 0 0 0 0 0 0 0 0 0 ;
0000000000000000000000000200000000000000000000000000000000000 0 0 0 0 0 0 0 1 0 0 0 0 0 0 0 0 0 0 0 0 0 0 0 0 ;
0000000000000000000000000100000000000000000000000000000000000 0 0 0 0 0 0 0 1 0 0 0 0 0 0 0 0 0 0 0 0 0 0 0 0 ;
0000000000000000000000000200000000000000000000000000000000000 0 0 0 0 0 0 0 1 0 0 0 0 0 0 0 0 0 0 0 0 0 0 0 0 ;
0000000000000000000000000100000000000000000000000000000000000 0 0 0 0 0 0 0 1 0 0 0 0 0 0 0 0 0 0 0 0 0 0 0 0 ;
0000000000000000000000000200000000000000000000000000000000000 0 0 0 0 0 0 1 0 0 0 0 0 0 0 0 0 0 0 0 0 0 0 0 0 ;
0000000000000000000000000100000000000000000000000000000000000 0 0 0 0 0 0 0 1 0 0 0 0 0 0 0 0 0 0 0 0 0 0 0 0 ;
0000000000000000000000000210000000000000000000000000000000000 0 0 0 0 0 0 1 0 0 0 0 0 0 0 0 0 0 0 0 0 0 0 0 0 ;
0000000000000000000000000100000000000000000000000000000000000 0 0 0 0 0 0 1 0 0 0 0 0 0 0 0 0 0 0 0 0 0 0 0 0 ;
0000000000000000000000000200000000000000000000000000000000000 0 0 0 0 0 0 1 0 0 0 0 0 0 0 0 0 0 0 0 0 0 0 0 0 ;
0000000000000000000000000200000000000000000000000000000000000 0 0 1 0 0 0 0 0 0 0 0 0 0 0 0 0 0 0 0 0 0 0 0 0 ;
0000000000000000000000000200000000000000000000000000000000000 0 0 0 0 0 1 0 0 0 0 0 0 0 0 0 0 0 0 0 0 0 0 0 0 ;
0000000000000000000000000100000000000000000000000000000000000 0 0 0 0 1 0 0 0 0 0 0 0 0 0 0 0 0 0 0 0 0 0 0 0 ;
0000000000000000000000000300000000000000000000000000000000000 0 0 0 0 1 0 0 0 0 0 0 0 0 0 0 0 0 0 0 0 0 0 0 0 ;
0000000000000000000000000200000000000000000000000000000000000 1 0 0 0 0 0 0 0 0 0 0 0 0 0 0 0 0 0 0 0 0 0 0 0 ;
0000000000000000000000000210000000000000000000000000000000000 0 0 0 0 0 1 0 0 0 0 0 0 0 0 0 0 0 0 0 0 0 0 0 0 ;
0000000000000000000000000200000000000000000000000000000000000 0 0 0 0 1 0 0 0 0 0 0 0 0 0 0 0 0 0 0 0 0 0 0 0 ;
0000000000000000001000000000000000000000000000000000000000000 0 0 0 0 0 1 0 0 0 0 0 0 0 0 0 0 0 0 0 0 0 0 0 0 ;
0000000000000000001000000000000000000000000000000000000000000 0 1 0 0 0 0 0 0 0 0 0 0 0 0 0 0 0 0 0 0 0 0 0 0 ;
0000000000000000001000000000000000000000000000000000000000000 0 1 0 0 0 0 0 0 0 0 0 0 0 0 0 0 0 0 0 0 0 0 0 0 ;
0000000000000000001000000000000000000000000000000000000000000 0 1 0 0 0 0 0 0 0 0 0 0 0 0 0 0 0 0 0 0 0 0 0 0 ;
0000000000000000001000000000000000000000000000000000000000000 0 1 0 0 0 0 0 0 0 0 0 0 0 0 0 0 0 0 0 0 0 0 0 0 ;
0000000000000000001000000000000000000000000000000000000000000 0 0 0 0 0 1 0 0 0 0 0 0 0 0 0 0 0 0 0 0 0 0 0 0 ;
0000000000000000001000000000000000000000000000000000000000000 0 1 0 0 0 0 0 0 0 0 0 0 0 0 0 0 0 0 0 0 0 0 0 0 ;
0000000000000000001000000000000000000000000000000000000000000 0 1 0 0 0 0 0 0 0 0 0 0 0 0 0 0 0 0 0 0 0 0 0 0 ;
0000000000000000001000000000000000000000000000000000000000000 0 0 0 0 0 1 0 0 0 0 0 0 0 0 0 0 0 0 0 0 0 0 0 0 ;
0000000000000000001000000000000000000000000000000000000000000 0 1 0 0 0 0 0 0 0 0 0 0 0 0 0 0 0 0 0 0 0 0 0 0 ;
0000000000000000001000000000000000000000000000000000000000000 0 0 0 0 0 1 0 0 0 0 0 0 0 0 0 0 0 0 0 0 0 0 0 0 ;
0000000000000000001000000000000000000000000000000000000000000 0 1 0 0 0 0 0 0 0 0 0 0 0 0 0 0 0 0 0 0 0 0 0 0 ;
0000000000000000002000000000000000000000000000000000000000000 0 1 0 0 0 0 0 0 0 0 0 0 0 0 0 0 0 0 0 0 0 0 0 0 ;
0000000000000000001000000000000000000000000000000000000000000 1 0 0 0 0 0 0 0 0 0 0 0 0 0 0 0 0 0 0 0 0 0 0 0 ;
0000000000000000001000000000000000000000000000000000000000000 0 1 0 0 0 0 0 0 0 0 0 0 0 0 0 0 0 0 0 0 0 0 0 0 ;
0000000000000000002000000000000000000000000000000000000000000 0 1 0 0 0 0 0 0 0 0 0 0 0 0 0 0 0 0 0 0 0 0 0 0 ;
0000000000000000002000000000000000000000000000000000000000000 0 0 0 0 0 1 0 0 0 0 0 0 0 0 0 0 0 0 0 0 0 0 0 0 ;
0000000000000000001000000000000000000000000000000000000000000 0 0 0 0 0 1 0 0 0 0 0 0 0 0 0 0 0 0 0 0 0 0 0 0 ;
0000000000000000002000000000000000000000000000000000000000000 0 0 0 0 0 1 0 0 0 0 0 0 0 0 0 0 0 0 0 0 0 0 0 0 ;
0000000000000000002000000000000000000000000000000000000000000 0 1 0 0 0 0 0 0 0 0 0 0 0 0 0 0 0 0 0 0 0 0 0 0 ;
0000000000000000002000000000000000000000000000000000000000000 0 1 0 0 0 0 0 0 0 0 0 0 0 0 0 0 0 0 0 0 0 0 0 0 ;
0000000000000000002000000000000000000000000000000000000000000 0 1 0 0 0 0 0 0 0 0 0 0 0 0 0 0 0 0 0 0 0 0 0 0 ;
0000000000000000002000000000000000000000000000000000000000000 0 0 0 0 0 1 0 0 0 0 0 0 0 0 0 0 0 0 0 0 0 0 0 0 ;
0000000000000000001000000000000000000000000000000000000000000 0 0 0 0 0 1 0 0 0 0 0 0 0 0 0 0 0 0 0 0 0 0 0 0 ;
0000000000000000002000000000000000000000000000000000000000000 0 0 0 0 0 1 0 0 0 0 0 0 0 0 0 0 0 0 0 0 0 0 0 0 ;
0000000000000000002000000000000000000000000000000000000000000 0 1 0 0 0 0 0 0 0 0 0 0 0 0 0 0 0 0 0 0 0 0 0 0 ;
0000000000000000002000000000000000000000000000000000000000000 0 1 0 0 0 0 0 0 0 0 0 0 0 0 0 0 0 0 0 0 0 0 0 0 ;
0000000000000000002000000000000000000000000000000000000000000 0 1 0 0 0 0 0 0 0 0 0 0 0 0 0 0 0 0 0 0 0 0 0 0 ;
0000000000000000002000000000000000000000000000000000000000000 0 1 0 0 0 0 0 0 0 0 0 0 0 0 0 0 0 0 0 0 0 0 0 0 ;
0000000000000000002000000000000000000000000000000000000000000 0 1 0 0 0 0 0 0 0 0 0 0 0 0 0 0 0 0 0 0 0 0 0 0 ;
0000000000000000002000000000000000000000000000000000000000000 0 1 0 0 0 0 0 0 0 0 0 0 0 0 0 0 0 0 0 0 0 0 0 0 ;
0000000000000000002000000000000000000000000000000000000000000 1 0 0 0 0 0 0 0 0 0 0 0 0 0 0 0 0 0 0 0 0 0 0 0 ;
0000000000000000002000000000000000000000000000000000000000000 1 0 0 0 0 0 0 0 0 0 0 0 0 0 0 0 0 0 0 0 0 0 0 0 ;
0000000000000000002000000000000000000000000000000000000000000 0 1 0 0 0 0 0 0 0 0 0 0 0 0 0 0 0 0 0 0 0 0 0 0 ;
0000000000000000002000000000000000000000000000000000000000000 0 1 0 0 0 0 0 0 0 0 0 0 0 0 0 0 0 0 0 0 0 0 0 0 ;
0000000000000000002000000000000000001000000000000000000000000 0 0 0 0 0 1 0 0 0 0 0 0 0 0 0 0 0 0 0 0 0 0 0 0 ;
0000000000000000002000000000000000000000000000000000000000000 0 1 0 0 0 0 0 0 0 0 0 0 0 0 0 0 0 0 0 0 0 0 0 0 ;
0000000000000000001000000000000000000000000000000000000000000 1 0 0 0 0 0 0 0 0 0 0 0 0 0 0 0 0 0 0 0 0 0 0 0 ;
0000000000000000002000000000000000000000000000000000000000000 0 1 0 0 0 0 0 0 0 0 0 0 0 0 0 0 0 0 0 0 0 0 0 0 ;
0000000000000000001000000000000000000000000000000000000000000 0 1 0 0 0 0 0 0 0 0 0 0 0 0 0 0 0 0 0 0 0 0 0 0 ;
0000000000000000001000000000000000000000000000000000000000000 0 1 0 0 0 0 0 0 0 0 0 0 0 0 0 0 0 0 0 0 0 0 0 0 ;
0000000000000000001000000000000000000000000000000000000000000 0 1 0 0 0 0 0 0 0 0 0 0 0 0 0 0 0 0 0 0 0 0 0 0 ;
0000000000000000002000000000000000000000000000000000000000000 0 1 0 0 0 0 0 0 0 0 0 0 0 0 0 0 0 0 0 0 0 0 0 0 ;
0000000000000000000100000000000000000000000000000000000000000 0 0 0 0 0 1 0 0 0 0 0 0 0 0 0 0 0 0 0 0 0 0 0 0 ;
0000000000000000000100000000000000000000000000000000000000000 0 1 0 0 0 0 0 0 0 0 0 0 0 0 0 0 0 0 0 0 0 0 0 0 ;
0000000000000000000100000000000000000000000000000000000000000 0 0 0 0 0 1 0 0 0 0 0 0 0 0 0 0 0 0 0 0 0 0 0 0 ;
0000000000000000000100000000000000000000000000000000000000000 0 1 0 0 0 0 0 0 0 0 0 0 0 0 0 0 0 0 0 0 0 0 0 0 ;
0000000000000000000100000000000000000000000000000000000000000 1 0 0 0 0 0 0 0 0 0 0 0 0 0 0 0 0 0 0 0 0 0 0 0 ;
0000000000000000000100000000000000000000000000000000000000000 1 0 0 0 0 0 0 0 0 0 0 0 0 0 0 0 0 0 0 0 0 0 0 0 ;
0000000000000000000100000000000000000000000000000000000000000 0 1 0 0 0 0 0 0 0 0 0 0 0 0 0 0 0 0 0 0 0 0 0 0 ;
0000000000000000000100000000000000000000000000000000000000000 0 1 0 0 0 0 0 0 0 0 0 0 0 0 0 0 0 0 0 0 0 0 0 0 ;
0000000000000000000100000000000000000000000000000000000000000 1 0 0 0 0 0 0 0 0 0 0 0 0 0 0 0 0 0 0 0 0 0 0 0 ;
0000000000000000000100000000000000000000000000000000000000000 1 0 0 0 0 0 0 0 0 0 0 0 0 0 0 0 0 0 0 0 0 0 0 0 ;
0000000000000000000100000000000000000000000000000000000000000 1 0 0 0 0 0 0 0 0 0 0 0 0 0 0 0 0 0 0 0 0 0 0 0 ;
0000000000000000000100000000000000000000000000000000000000000 1 0 0 0 0 0 0 0 0 0 0 0 0 0 0 0 0 0 0 0 0 0 0 0 ;
0000000000000000000100000000000000000000000000000000000000000 1 0 0 0 0 0 0 0 0 0 0 0 0 0 0 0 0 0 0 0 0 0 0 0 ;
0000000000000000000100000000000000000000000000000000000000000 1 0 0 0 0 0 0 0 0 0 0 0 0 0 0 0 0 0 0 0 0 0 0 0 ;
0000000000000000000100000000000000000000000000000000000000000 1 0 0 0 0 0 0 0 0 0 0 0 0 0 0 0 0 0 0 0 0 0 0 0 ;
0000000000000000000100000000000000000000000000000000000000000 0 1 0 0 0 0 0 0 0 0 0 0 0 0 0 0 0 0 0 0 0 0 0 0 ;
0000000000000000000100000000000000000000000000000000000000000 1 0 0 0 0 0 0 0 0 0 0 0 0 0 0 0 0 0 0 0 0 0 0 0 ;
0000000000000000000200000000000000000000000000000000000000000 1 0 0 0 0 0 0 0 0 0 0 0 0 0 0 0 0 0 0 0 0 0 0 0 ;
0000000000000000000100000000000000000000000000000000000000000 1 0 0 0 0 0 0 0 0 0 0 0 0 0 0 0 0 0 0 0 0 0 0 0 ;
0000000000000000000200000000000000000000000000000000000000000 0 1 0 0 0 0 0 0 0 0 0 0 0 0 0 0 0 0 0 0 0 0 0 0 ;
0000000000000000000200000000000000000000000000000000000000000 0 1 0 0 0 0 0 0 0 0 0 0 0 0 0 0 0 0 0 0 0 0 0 0 ;
0000000000000000000200000000000000000000000000000000000000000 0 1 0 0 0 0 0 0 0 0 0 0 0 0 0 0 0 0 0 0 0 0 0 0 ;
0000000000000000000200000000000000000000000000000000000000000 0 1 0 0 0 0 0 0 0 0 0 0 0 0 0 0 0 0 0 0 0 0 0 0 ;
0000000000000000000200000000000000000000000000000000000000000 0 0 0 0 0 1 0 0 0 0 0 0 0 0 0 0 0 0 0 0 0 0 0 0 ;
0000000000000000000200000000000000000000000000000000000000000 0 0 0 0 0 0 1 0 0 0 0 0 0 0 0 0 0 0 0 0 0 0 0 0 ;
0000000000000000000100000000000000000000000000000000000000000 0 0 0 0 0 0 1 0 0 0 0 0 0 0 0 0 0 0 0 0 0 0 0 0 ;
0000000000000000000200000000000000000000000000000000000000000 0 0 0 0 0 0 1 0 0 0 0 0 0 0 0 0 0 0 0 0 0 0 0 0 ;
0000000000000000000100000000000000000000000000000000000000000 0 0 0 0 0 0 1 0 0 0 0 0 0 0 0 0 0 0 0 0 0 0 0 0 ;
0000000000000000000100000000000000000000000000000000000000000 0 0 0 0 0 0 1 0 0 0 0 0 0 0 0 0 0 0 0 0 0 0 0 0 ;
0000000000000000000100000000000000000000000000000000000000000 0 0 0 0 0 0 1 0 0 0 0 0 0 0 0 0 0 0 0 0 0 0 0 0 ;
0000000000000000000200000000000000000000000000000000000000000 0 1 0 0 0 0 0 0 0 0 0 0 0 0 0 0 0 0 0 0 0 0 0 0 ;
0000000000000000000100000000000000000000000000000000000000000 0 0 0 0 1 0 0 0 0 0 0 0 0 0 0 0 0 0 0 0 0 0 0 0 ;
0000000000000000000100000000000000000000000000000000000000000 0 1 0 0 0 0 0 0 0 0 0 0 0 0 0 0 0 0 0 0 0 0 0 0 ;
0000000000000000000100000000000000000000000000000000000000000 0 1 0 0 0 0 0 0 0 0 0 0 0 0 0 0 0 0 0 0 0 0 0 0 ;
0000000000000000000200000000000000000000000000000000000000000 0 1 0 0 0 0 0 0 0 0 0 0 0 0 0 0 0 0 0 0 0 0 0 0 ;
0000000000000000000100000000000000000000000000000000000000000 0 1 0 0 0 0 0 0 0 0 0 0 0 0 0 0 0 0 0 0 0 0 0 0 ;
0000000000000000000100000000000000000000000000000000000000000 1 0 0 0 0 0 0 0 0 0 0 0 0 0 0 0 0 0 0 0 0 0 0 0 ;
0000000000000000000200000000000000000000000000000000000000000 1 0 0 0 0 0 0 0 0 0 0 0 0 0 0 0 0 0 0 0 0 0 0 0 ;
0000000000000000000100000000000000000000000000000000000000000 1 0 0 0 0 0 0 0 0 0 0 0 0 0 0 0 0 0 0 0 0 0 0 0 ;
0000000000000000000100000000000000000000000000000000000000000 0 1 0 0 0 0 0 0 0 0 0 0 0 0 0 0 0 0 0 0 0 0 0 0 ;
0000000000000000000100000000100000000000000000000000000000000 1 0 0 0 0 0 0 0 0 0 0 0 0 0 0 0 0 0 0 0 0 0 0 0 ;
0000000000000000000100000000000000000000000000000000000000000 0 1 0 0 0 0 0 0 0 0 0 0 0 0 0 0 0 0 0 0 0 0 0 0 ;
0000000000000000000100000000000000000000000000000000000000000 0 1 0 0 0 0 0 0 0 0 0 0 0 0 0 0 0 0 0 0 0 0 0 0 ;
0000000000000000000100000000000000000000000000000000000000000 1 0 0 0 0 0 0 0 0 0 0 0 0 0 0 0 0 0 0 0 0 0 0 0 ;
0000000000000000000100000000000000000000000000000000000000000 0 1 0 0 0 0 0 0 0 0 0 0 0 0 0 0 0 0 0 0 0 0 0 0 ;
0000000000000000000020000000000000000000000000000000000000000 1 0 0 0 0 0 0 0 0 0 0 0 0 0 0 0 0 0 0 0 0 0 0 0 ;
0000000000000000000020000000000000000000000000000000000000000 0 1 0 0 0 0 0 0 0 0 0 0 0 0 0 0 0 0 0 0 0 0 0 0 ;
0000000000000000000020000000000000000000000000000000000000000 1 0 0 0 0 0 0 0 0 0 0 0 0 0 0 0 0 0 0 0 0 0 0 0 ;
0000000000000000000020000000000000000000000000000000000000000 1 0 0 0 0 0 0 0 0 0 0 0 0 0 0 0 0 0 0 0 0 0 0 0 ;
0000000000000000000020000000000000000000000000000000000000000 0 0 0 0 1 0 0 0 0 0 0 0 0 0 0 0 0 0 0 0 0 0 0 0 ;
0000000000000000000020000000000000000000000000000000000000000 1 0 0 0 0 0 0 0 0 0 0 0 0 0 0 0 0 0 0 0 0 0 0 0 ;
0000000000000000000020000000000000000000000000000000000000000 1 0 0 0 0 0 0 0 0 0 0 0 0 0 0 0 0 0 0 0 0 0 0 0 ;
0000000000000000000020000000000000000000000000000000000000000 1 0 0 0 0 0 0 0 0 0 0 0 0 0 0 0 0 0 0 0 0 0 0 0 ;
0000000000000000000020001000000000000000000000000000000000000 0 0 0 0 1 0 0 0 0 0 0 0 0 0 0 0 0 0 0 0 0 0 0 0 ;
0000000000000000000020000000000000000000000000000000000000000 1 0 0 0 0 0 0 0 0 0 0 0 0 0 0 0 0 0 0 0 0 0 0 0 ;
0000000000000000000020000000000000000000000000000000000000000 1 0 0 0 0 0 0 0 0 0 0 0 0 0 0 0 0 0 0 0 0 0 0 0 ;
0000020000000000000000000000000000000000000000000000000000020 0 0 0 0 0 1 0 0 0 0 0 0 0 0 0 0 0 0 0 0 0 0 0 0 ;
0000000000000200000000000000000000000000000000000000000000000 0 0 0 0 0 1 0 0 0 0 0 0 0 0 0 0 0 0 0 0 0 0 0 0 ;
0000000000000020000000000000000000000000000000000000000000000 0 1 0 0 0 0 0 0 0 0 0 0 0 0 0 0 0 0 0 0 0 0 0 0 ;
0000000000000000000000000000300000000000000000000000000000000 0 0 0 0 0 1 0 0 0 0 0 0 0 0 0 0 0 0 0 0 0 0 0 0 ;
0000000000000100000000000000000000000000000000000000000000000 0 0 0 0 0 1 0 0 0 0 0 0 0 0 0 0 0 0 0 0 0 0 0 0 ;
0000200000000000000000000000000000000000000000000000000000000 0 0 0 0 0 1 0 0 0 0 0 0 0 0 0 0 0 0 0 0 0 0 0 0 ;
0000000000000000000000000000000000000000000000000030000000000 0 0 0 0 0 1 0 0 0 0 0 0 0 0 0 0 0 0 0 0 0 0 0 0 ;
0000100000000000000000000000000000000000000000000000000000000 0 0 0 1 0 0 0 0 0 0 0 0 0 0 0 0 0 0 0 0 0 0 0 0 ;
0000100000000200000000000000000000000000000000000000000000000 0 0 0 1 0 0 0 0 0 0 0 0 0 0 0 0 0 0 0 0 0 0 0 0 ;
0000200000000000000000000000000000000000000000000000000000000 0 0 0 1 0 0 0 0 0 0 0 0 0 0 0 0 0 0 0 0 0 0 0 0 ;
0000300000000003000000000000000000000000000000000000000000000 0 0 0 0 0 0 0 1 0 0 0 0 0 0 0 0 0 0 0 0 0 0 0 0 ;
0000100000000000000000000000000000000000000000000000000000000 0 0 0 1 0 0 0 0 0 0 0 0 0 0 0 0 0 0 0 0 0 0 0 0 ;
0000100000000000000000000000000000000000000000000000000000000 0 0 0 1 0 0 0 0 0 0 0 0 0 0 0 0 0 0 0 0 0 0 0 0 ;
0000200000000000000000000000000000000000000000000000000000000 0 0 0 0 0 0 0 1 0 0 0 0 0 0 0 0 0 0 0 0 0 0 0 0 ;
0000100000000000000000000000000000000000000000000000000000000 0 0 0 0 0 0 0 1 0 0 0 0 0 0 0 0 0 0 0 0 0 0 0 0 ;
0000200000000000000000000000000000000000000000000000000000000 0 0 0 0 0 0 0 1 0 0 0 0 0 0 0 0 0 0 0 0 0 0 0 0 ;
0000200000000000000000000000000000000000000000000000000000000 0 0 0 0 0 0 0 1 0 0 0 0 0 0 0 0 0 0 0 0 0 0 0 0 ;
0000200000000000000000000000000000000000000000000000000000000 0 0 0 0 0 0 0 1 0 0 0 0 0 0 0 0 0 0 0 0 0 0 0 0 ;
0000200000000000000000000000000000000000000000000000000000000 0 0 0 0 0 0 0 1 0 0 0 0 0 0 0 0 0 0 0 0 0 0 0 0 ;
0000200000000000000000000000000000000000000000000000000000000 0 0 0 0 0 0 0 1 0 0 0 0 0 0 0 0 0 0 0 0 0 0 0 0 ;
0000200000020000000000000000000000000000000000000000000000000 0 0 0 0 0 0 0 1 0 0 0 0 0 0 0 0 0 0 0 0 0 0 0 0 ;
0000200000000000000000000000000000000000000000000000000000000 0 0 0 0 0 0 0 1 0 0 0 0 0 0 0 0 0 0 0 0 0 0 0 0 ;
0000200000000000000000000000000000000000000000000000000000000 0 0 0 1 0 0 0 0 0 0 0 0 0 0 0 0 0 0 0 0 0 0 0 0 ;
0000200000000000000000000000000000000000000000000000000000000 0 0 0 1 0 0 0 0 0 0 0 0 0 0 0 0 0 0 0 0 0 0 0 0 ;
0000202000000000000000000000000000000000000000000000000000000 0 0 0 0 0 0 0 1 0 0 0 0 0 0 0 0 0 0 0 0 0 0 0 0 ;
0000100000000000000000000000000000000000000000000000000000000 0 0 0 0 0 0 0 1 0 0 0 0 0 0 0 0 0 0 0 0 0 0 0 0 ;
0000100000000000000000000020000000000000000000000000000000000 0 0 0 0 0 0 0 1 0 0 0 0 0 0 0 0 0 0 0 0 0 0 0 0 ;
0000200000000000000000000000000000000000000000000000000000000 0 0 0 0 0 0 0 1 0 0 0 0 0 0 0 0 0 0 0 0 0 0 0 0 ;
0000200000000000000000000000000000000000000000000000000000000 0 0 0 0 0 0 0 1 0 0 0 0 0 0 0 0 0 0 0 0 0 0 0 0 ;
0000200000000000000000000000000000000000000000000000000000000 0 0 0 0 0 0 0 1 0 0 0 0 0 0 0 0 0 0 0 0 0 0 0 0 ;
0000200000000000000000000000000000000000000000000000000000000 0 0 0 0 0 0 0 1 0 0 0 0 0 0 0 0 0 0 0 0 0 0 0 0 ;
0000200000200000000000000000000000000000000000000000000000000 0 0 0 0 0 0 0 1 0 0 0 0 0 0 0 0 0 0 0 0 0 0 0 0 ;
0000100000000000000000000000000000000000000000000000000000000 0 1 0 0 0 0 0 0 0 0 0 0 0 0 0 0 0 0 0 0 0 0 0 0 ;
0000200000000000000000000000000000000000000000000000000000000 0 0 0 0 0 1 0 0 0 0 0 0 0 0 0 0 0 0 0 0 0 0 0 0 ;
0000200000000000000000000000000000000000000000000000000000000 0 1 0 0 0 0 0 0 0 0 0 0 0 0 0 0 0 0 0 0 0 0 0 0 ;
0000200000000000000000000000000000000000000000000000000000000 0 0 0 0 0 1 0 0 0 0 0 0 0 0 0 0 0 0 0 0 0 0 0 0 ;
0000300000000000000000000000000000000000000000000000000000000 0 0 0 0 0 1 0 0 0 0 0 0 0 0 0 0 0 0 0 0 0 0 0 0 ;
0000100000000000000000000000000000000000000000000000000000000 0 1 0 0 0 0 0 0 0 0 0 0 0 0 0 0 0 0 0 0 0 0 0 0 ;
0000010000000000000000000000000000000000000000000000000000000 0 1 0 0 0 0 0 0 0 0 0 0 0 0 0 0 0 0 0 0 0 0 0 0 ;
0000010000000000000000000000000000000000000000000000000000000 0 1 0 0 0 0 0 0 0 0 0 0 0 0 0 0 0 0 0 0 0 0 0 0 ;
0000012000000000000000000000000000000000000000000000000000000 0 1 0 0 0 0 0 0 0 0 0 0 0 0 0 0 0 0 0 0 0 0 0 0 ;
0000010000000000000000000000000000000000000000000000000000000 0 1 0 0 0 0 0 0 0 0 0 0 0 0 0 0 0 0 0 0 0 0 0 0 ;
0000012000000000000000000000000000000000000000000000000000000 0 1 0 0 0 0 0 0 0 0 0 0 0 0 0 0 0 0 0 0 0 0 0 0 ;
0000010000000000000000000000000000000000000000000000000000000 0 1 0 0 0 0 0 0 0 0 0 0 0 0 0 0 0 0 0 0 0 0 0 0 ;
0000010000000000000000000000000000000000000000000000000000000 0 1 0 0 0 0 0 0 0 0 0 0 0 0 0 0 0 0 0 0 0 0 0 0 ;
0000012000000000000000000000000000000000000000000000000000000 0 1 0 0 0 0 0 0 0 0 0 0 0 0 0 0 0 0 0 0 0 0 0 0 ;
0000020000000000000000000000000000000000000000000000000000000 0 1 0 0 0 0 0 0 0 0 0 0 0 0 0 0 0 0 0 0 0 0 0 0 ;
0000020000000000000000000000000000000000000000000000000000000 0 1 0 0 0 0 0 0 0 0 0 0 0 0 0 0 0 0 0 0 0 0 0 0 ;
0000011000000000000000000000000000000000000000000000000000000 0 1 0 0 0 0 0 0 0 0 0 0 0 0 0 0 0 0 0 0 0 0 0 0 ;
0000020000000000000000000000000000000000000000000000000000000 0 1 0 0 0 0 0 0 0 0 0 0 0 0 0 0 0 0 0 0 0 0 0 0 ;
0000010000000000000000000000000000000000000000000000000000000 0 1 0 0 0 0 0 0 0 0 0 0 0 0 0 0 0 0 0 0 0 0 0 0 ;
0000020000000000002000000000000000000000000000000000000000000 0 0 0 0 0 1 0 0 0 0 0 0 0 0 0 0 0 0 0 0 0 0 0 0 ;
0000010000000000000000000000000000000000000000000000000000000 0 0 0 0 0 1 0 0 0 0 0 0 0 0 0 0 0 0 0 0 0 0 0 0 ;
0000010000000000000000000000000000000000000000000000000000000 0 0 0 0 0 1 0 0 0 0 0 0 0 0 0 0 0 0 0 0 0 0 0 0 ;
0000010000000000000000000000000000000000000000000000000000000 0 0 0 0 0 1 0 0 0 0 0 0 0 0 0 0 0 0 0 0 0 0 0 0 ;
0000012000001000000000000000000000000000000000000000000000000 0 0 0 0 0 -1 0 0 0 0 0 0 0 0 0 0 0 0 0 0 0 0 0 0 ;
0000012000000000000000000000000000000000000000000000000000000 0 0 0 0 0 1 0 0 0 0 0 0 0 0 0 0 0 0 0 0 0 0 0 0 ;
0000010000000000020000000000000000000000000000000000000000000 0 0 0 0 0 1 0 0 0 0 0 0 0 0 0 0 0 0 0 0 0 0 0 0 ;
0000010000000000000000000000000000000000000000000000000000000 0 0 0 0 0 1 0 0 0 0 0 0 0 0 0 0 0 0 0 0 0 0 0 0 ;
0000020000000000000000000000000000000000000000000000000000000 0 0 0 0 0 1 0 0 0 0 0 0 0 0 0 0 0 0 0 0 0 0 0 0 ;
0000012000000000000000000000000000000000000000000000000000000 0 0 0 0 0 1 0 0 0 0 0 0 0 0 0 0 0 0 0 0 0 0 0 0 ;
0000010000000000000000000000000000000000000000000000000000000 0 1 0 0 0 0 0 0 0 0 0 0 0 0 0 0 0 0 0 0 0 0 0 0 ;
0000010000000000000000000000000000000000000000000000000000000 0 1 0 0 0 0 0 0 0 0 0 0 0 0 0 0 0 0 0 0 0 0 0 0 ;
0000012000000000000000000000000000000000000000000000000000000 0 1 0 0 0 0 0 0 0 0 0 0 0 0 0 0 0 0 0 0 0 0 0 0 ;
0000010000000000000000000000000000000000000000000000000000000 0 1 0 0 0 0 0 0 0 0 0 0 0 0 0 0 0 0 0 0 0 0 0 0 ;
0000010000000000000000000000000000000000000000000000000000000 0 1 0 0 0 0 0 0 0 0 0 0 0 0 0 0 0 0 0 0 0 0 0 0 ;
0000020000000000010000000000000000000000000000000000000000000 0 1 0 0 0 0 0 0 0 0 0 0 0 0 0 0 0 0 0 0 0 0 0 0 ;
0000010000000000000000000000000000000000000000000000000000000 0 1 0 0 0 0 0 0 0 0 0 0 0 0 0 0 0 0 0 0 0 0 0 0 ;
0000010000000000000000000000000000000000000000000000000000000 0 1 0 0 0 0 0 0 0 0 0 0 0 0 0 0 0 0 0 0 0 0 0 0 ;
0000010000000000000000000000000000000000000000000000000000000 0 1 0 0 0 0 0 0 0 0 0 0 0 0 0 0 0 0 0 0 0 0 0 0 ;
0000012000000000000000000000000000000000000000000000000000000 0 1 0 0 0 0 0 0 0 0 0 0 0 0 0 0 0 0 0 0 0 0 0 0 ;
0000011000000000000000000000000000000000000000000000000000000 0 1 0 0 0 0 0 0 0 0 0 0 0 0 0 0 0 0 0 0 0 0 0 0 ;
0000020000000000000000000000000000000000000000000000000000000 0 0 0 0 0 1 0 0 0 0 0 0 0 0 0 0 0 0 0 0 0 0 0 0 ;
0000010000000000000000000000000000000000000000000000000000000 0 0 0 0 0 1 0 0 0 0 0 0 0 0 0 0 0 0 0 0 0 0 0 0 ;
0000012000000000001000000000000000000000000000000000000000000 0 0 0 0 0 1 0 0 0 0 0 0 0 0 0 0 0 0 0 0 0 0 0 0 ;
0000010000000000000000000000000000000000000000000000000000000 0 0 0 0 0 1 0 0 0 0 0 0 0 0 0 0 0 0 0 0 0 0 0 0 ;
0000012000000000000000000000000000000000000000000000000000000 0 0 0 0 0 1 0 0 0 0 0 0 0 0 0 0 0 0 0 0 0 0 0 0 ;
0000020000000000000000000000000000000000000000000000000000000 0 0 0 0 0 1 0 0 0 0 0 0 0 0 0 0 0 0 0 0 0 0 0 0 ;
0000020000000000000000000000000000000000000000000000000000000 0 1 0 0 0 0 0 0 0 0 0 0 0 0 0 0 0 0 0 0 0 0 0 0 ;
0000020000000000000000000000000000000000000000000000000000000 0 1 0 0 0 0 0 0 0 0 0 0 0 0 0 0 0 0 0 0 0 0 0 0 ;
0000000000000000000020000000000000000000000000000000000000000 1 0 0 0 0 0 0 0 0 0 0 0 0 0 0 0 0 0 0 0 0 0 0 0 ;
0000000000000000000020100000000000000000000000000000000000000 0 0 0 0 1 0 0 0 0 0 0 0 0 0 0 0 0 0 0 0 0 0 0 0 ;
0000000000000000000020000000000000000000000000000000000000000 0 0 0 0 1 0 0 0 0 0 0 0 0 0 0 0 0 0 0 0 0 0 0 0 ;
0000000000000000000010000000000000000001000000000000000000000 0 0 0 0 1 0 0 0 0 0 0 0 0 0 0 0 0 0 0 0 0 0 0 0 ;
0000000000000000000020000000000000000000000000000000000000000 0 0 0 0 0 1 0 0 0 0 0 0 0 0 0 0 0 0 0 0 0 0 0 0 ;
0000000000000000000010010000000000000000000000000000000000000 0 0 0 0 1 0 0 0 0 0 0 0 0 0 0 0 0 0 0 0 0 0 0 0 ;
0000000000000000000002000000000000000000000000000000000000000 1 0 0 0 0 0 0 0 0 0 0 0 0 0 0 0 0 0 0 0 0 0 0 0 ;
0000000000000000000002000000000000000000000000000000000000000 1 0 0 0 0 0 0 0 0 0 0 0 0 0 0 0 0 0 0 0 0 0 0 0 ;
0000000000000000000001000000000000000000000000000000000000000 1 0 0 0 0 0 0 0 0 0 0 0 0 0 0 0 0 0 0 0 0 0 0 0 ;
0000000000000000000001000000000000000000000000000000000000000 0 0 0 0 1 0 0 0 0 0 0 0 0 0 0 0 0 0 0 0 0 0 0 0 ;
0000000000000000000002000000000000000000000000000000000000000 0 0 0 0 0 1 0 0 0 0 0 0 0 0 0 0 0 0 0 0 0 0 0 0 ;
0000000000000000000001000000000000000000000000000000000000000 0 1 0 0 0 0 0 0 0 0 0 0 0 0 0 0 0 0 0 0 0 0 0 0 ;
0000000000000000000002000000000000000000000000000000000000000 1 0 0 0 0 0 0 0 0 0 0 0 0 0 0 0 0 0 0 0 0 0 0 0 ;
0000000000000000000001000000000000000000000000000000000000000 1 0 0 0 0 0 0 0 0 0 0 0 0 0 0 0 0 0 0 0 0 0 0 0 ;
0000000000000000000002000000000000000000000000000000000000000 1 0 0 0 0 0 0 0 0 0 0 0 0 0 0 0 0 0 0 0 0 0 0 0 ;
0000000000000000000002000000000000000000000000000000000000000 1 0 0 0 0 0 0 0 0 0 0 0 0 0 0 0 0 0 0 0 0 0 0 0 ;
0000000000000000000002000000000000000000000000000000000000000 1 0 0 0 0 0 0 0 0 0 0 0 0 0 0 0 0 0 0 0 0 0 0 0 ;
0000000000000000000002000000000000000000000000000000000000000 0 1 0 0 0 0 0 0 0 0 0 0 0 0 0 0 0 0 0 0 0 0 0 0 ;
0000000000000000000001000000000000000000000000000000000000000 0 1 0 0 0 0 0 0 0 0 0 0 0 0 0 0 0 0 0 0 0 0 0 0 ;
0000000000000000000002000000000000000000000000000000000000000 1 0 0 0 0 0 0 0 0 0 0 0 0 0 0 0 0 0 0 0 0 0 0 0 ;
0000000000000000000003000000000000000000000000000000000000000 1 0 0 0 0 0 0 0 0 0 0 0 0 0 0 0 0 0 0 0 0 0 0 0 ;
0000000000000000000002000000000000000000000000000000000000000 1 0 0 0 0 0 0 0 0 0 0 0 0 0 0 0 0 0 0 0 0 0 0 0 ;
0000000000000000000002000000000000000000000000000000000000000 1 0 0 0 0 0 0 0 0 0 0 0 0 0 0 0 0 0 0 0 0 0 0 0 ;
0000000000000000000002000000000000000000000000000000000000000 1 0 0 0 0 0 0 0 0 0 0 0 0 0 0 0 0 0 0 0 0 0 0 0 ;
0000000000000000000001000000000000000000000000000000000000000 1 0 0 0 0 0 0 0 0 0 0 0 0 0 0 0 0 0 0 0 0 0 0 0 ;
0000000000000000000002000000000000000000000000000000000000000 1 0 0 0 0 0 0 0 0 0 0 0 0 0 0 0 0 0 0 0 0 0 0 0 ;
0000000000000000000002000000000000000000000000000000000000000 0 1 0 0 0 0 0 0 0 0 0 0 0 0 0 0 0 0 0 0 0 0 0 0 ;
0000000000000000000002000000000000000000000000000000000000000 1 0 0 0 0 0 0 0 0 0 0 0 0 0 0 0 0 0 0 0 0 0 0 0 ;
0000000000000000000002000000000000000000000000000000000000000 1 0 0 0 0 0 0 0 0 0 0 0 0 0 0 0 0 0 0 0 0 0 0 0 ;
0000000000000000000002000000000000000000000000000000000000000 1 0 0 0 0 0 0 0 0 0 0 0 0 0 0 0 0 0 0 0 0 0 0 0 ;
0000000000000000000002000000000000000000000000000000000000000 0 1 0 0 0 0 0 0 0 0 0 0 0 0 0 0 0 0 0 0 0 0 0 0 ;
0000000000000000000002000000000000000000002000000000000000000 0 0 0 0 0 1 0 0 0 0 0 0 0 0 0 0 0 0 0 0 0 0 0 0 ;
0000000000000000000002000020000000000000000000000000000000000 0 0 0 0 1 0 0 0 0 0 0 0 0 0 0 0 0 0 0 0 0 0 0 0 ;
0000000000000000000002000000200000000000000000000000000000000 0 0 0 0 1 0 0 0 0 0 0 0 0 0 0 0 0 0 0 0 0 0 0 0 ;
0000000000000000000002000000000000000000000000000000000000000 0 0 0 0 1 0 0 0 0 0 0 0 0 0 0 0 0 0 0 0 0 0 0 0 ;
0000000000000000000002000200000000000000000000000000000000000 0 0 0 0 1 0 0 0 0 0 0 0 0 0 0 0 0 0 0 0 0 0 0 0 ;
0000000000000000000002000020001000000000000000000000000000000 0 0 0 0 0 1 0 0 0 0 0 0 0 0 0 0 0 0 0 0 0 0 0 0 ;
0000000000000000000001000000002000000000000000000000000000000 0 0 0 0 1 0 0 0 0 0 0 0 0 0 0 0 0 0 0 0 0 0 0 0 ;
0000000000000000000002000000000000000000000000000000000000000 1 0 0 0 0 0 0 0 0 0 0 0 0 0 0 0 0 0 0 0 0 0 0 0 ;
0000000000000000000002000000000000000000000000000000000000000 1 0 0 0 0 0 0 0 0 0 0 0 0 0 0 0 0 0 0 0 0 0 0 0 ;
0000000000000000000002000000000000000000000000000000000000000 1 0 0 0 0 0 0 0 0 0 0 0 0 0 0 0 0 0 0 0 0 0 0 0 ;
0000000000000000000002000000000000000000000000000000000000000 1 0 0 0 0 0 0 0 0 0 0 0 0 0 0 0 0 0 0 0 0 0 0 0 ;
0000000000000000000001000000000000000000000000000000000000000 1 0 0 0 0 0 0 0 0 0 0 0 0 0 0 0 0 0 0 0 0 0 0 0 ;
0000000000000000000002000000000000000000000000000000000000000 1 0 0 0 0 0 0 0 0 0 0 0 0 0 0 0 0 0 0 0 0 0 0 0 ;
0000000000000000000002000000000000000000000000000000000000000 1 0 0 0 0 0 0 0 0 0 0 0 0 0 0 0 0 0 0 0 0 0 0 0 ;
0000000000000000000002000000000000000000000000000000000000000 1 0 0 0 0 0 0 0 0 0 0 0 0 0 0 0 0 0 0 0 0 0 0 0 ;
0000000000000000000001000000000000000000000000000000000000000 1 0 0 0 0 0 0 0 0 0 0 0 0 0 0 0 0 0 0 0 0 0 0 0 ;
0000000000000000000002000000000000000000000000000000000000000 0 0 0 0 1 0 0 0 0 0 0 0 0 0 0 0 0 0 0 0 0 0 0 0 ;
0000000000000000000002200100000000000000000000000000000000000 0 0 0 0 0 1 0 0 0 0 0 0 0 0 0 0 0 0 0 0 0 0 0 0 ;
0000000000000000000001000000002000000000000000000000000000000 0 0 0 0 1 0 0 0 0 0 0 0 0 0 0 0 0 0 0 0 0 0 0 0 ;
0000000000000000000001000000000000000000000000000000000000000 0 0 0 0 1 0 0 0 0 0 0 0 0 0 0 0 0 0 0 0 0 0 0 0 ;
0000000000000000000002000000000000000000000000000000000000000 0 0 0 0 1 0 0 0 0 0 0 0 0 0 0 0 0 0 0 0 0 0 0 0 ;
0000000000000000000002000000000000000000000000000000000000000 1 0 0 0 0 0 0 0 0 0 0 0 0 0 0 0 0 0 0 0 0 0 0 0 ;
0000000000000000000002000000000000000000000000000000000000000 0 0 0 0 1 0 0 0 0 0 0 0 0 0 0 0 0 0 0 0 0 0 0 0 ;
0000000000000000000002000000000000000000000000000000000000000 0 0 0 0 1 0 0 0 0 0 0 0 0 0 0 0 0 0 0 0 0 0 0 0 ;
0000000000000000000002000000000000000000000000000000000000000 0 0 0 0 1 0 0 0 0 0 0 0 0 0 0 0 0 0 0 0 0 0 0 0 ;
0000000000000000000001000000000000000000000000000000000000000 0 0 0 0 0 1 0 0 0 0 0 0 0 0 0 0 0 0 0 0 0 0 0 0 ;
0000000000000000000001000000000000000000000000000000000000000 1 0 0 0 0 0 0 0 0 0 0 0 0 0 0 0 0 0 0 0 0 0 0 0 ;
0000000000000000000002000000000000020000000000000000000000030 0 0 0 0 1 0 0 0 0 0 0 0 0 0 0 0 0 0 0 0 0 0 0 0 ;
0000000000000000000002000000000000000000000000000000000000000 0 0 0 0 0 1 0 0 0 0 0 0 0 0 0 0 0 0 0 0 0 0 0 0 ;
0000000000000000000002000000000000000000000000000000000000000 1 0 0 0 0 0 0 0 0 0 0 0 0 0 0 0 0 0 0 0 0 0 0 0 ;
0000000000000000000002000000000000000000000000000000000000000 0 0 0 0 0 0 1 0 0 0 0 0 0 0 0 0 0 0 0 0 0 0 0 0 ;
0000000000000000000001012000000000000000000000000000000000000 0 0 0 0 0 0 1 0 0 0 0 0 0 0 0 0 0 0 0 0 0 0 0 0 ;
0000000000000000000002000000000000000000000000000000000000000 0 0 0 0 0 0 1 0 0 0 0 0 0 0 0 0 0 0 0 0 0 0 0 0 ;
0000000000000000000002000000000000000000000000000000000000000 0 0 0 0 0 0 1 0 0 0 0 0 0 0 0 0 0 0 0 0 0 0 0 0 ;
0000000000000000000002000000000000000000000000000000000000000 0 0 0 0 0 0 1 0 0 0 0 0 0 0 0 0 0 0 0 0 0 0 0 0 ;
0000000000000000000002000000020000000000000000000000000000000 0 0 0 0 0 0 1 0 0 0 0 0 0 0 0 0 0 0 0 0 0 0 0 0 ;
0000000000000000000002000000000000000000000000000000000000000 0 0 0 0 0 0 1 0 0 0 0 0 0 0 0 0 0 0 0 0 0 0 0 0 ;
0000000000000000000002000000000000000000000000000000000000000 0 0 0 0 0 0 1 0 0 0 0 0 0 0 0 0 0 0 0 0 0 0 0 0 ;
0000000000000000000002000000000000000000000000000000000000000 0 0 1 0 0 0 0 0 0 0 0 0 0 0 0 0 0 0 0 0 0 0 0 0 ;
0000000000000000000002000000000000000000000000000000000000000 0 0 0 0 0 0 0 1 0 0 0 0 0 0 0 0 0 0 0 0 0 0 0 0 ;
0000000000000000000001100000000000000000000000000000000000000 0 0 0 0 0 0 1 0 0 0 0 0 0 0 0 0 0 0 0 0 0 0 0 0 ;
0000000000000000000001000000000000000000000000000000000000000 0 0 0 0 0 0 1 0 0 0 0 0 0 0 0 0 0 0 0 0 0 0 0 0 ;
0000000000000000000002000000000000000000000000000000000000000 0 0 0 0 0 0 1 0 0 0 0 0 0 0 0 0 0 0 0 0 0 0 0 0 ;
0000000000000000000002000000000000000000000000000000000000000 0 0 0 0 0 0 1 0 0 0 0 0 0 0 0 0 0 0 0 0 0 0 0 0 ;
0000000000000000000001000000000000000000000000000000000000000 0 0 0 0 0 0 1 0 0 0 0 0 0 0 0 0 0 0 0 0 0 0 0 0 ;
0000000000000000000002000000000000000000000000000000000000000 0 0 0 0 0 0 0 1 0 0 0 0 0 0 0 0 0 0 0 0 0 0 0 0 ;
0000000000000000000001122110100000000000000000000000000000000 0 0 0 0 0 0 1 0 0 0 0 0 0 0 0 0 0 0 0 0 0 0 0 0 ;
0000000000000000000002000000000000000000000000000000000000000 0 0 0 0 0 0 1 0 0 0 0 0 0 0 0 0 0 0 0 0 0 0 0 0 ;
0000000000000000000001000000000000000000000000000000000000000 0 0 0 0 0 0 1 0 0 0 0 0 0 0 0 0 0 0 0 0 0 0 0 0 ;
0000000000000000000001000000000000000000000000000000000000000 0 0 0 0 0 0 1 0 0 0 0 0 0 0 0 0 0 0 0 0 0 0 0 0 ;
0000000000000000000002000000000000000000000000000000000000000 0 0 0 0 0 0 0 1 0 0 0 0 0 0 0 0 0 0 0 0 0 0 0 0 ;
0000000000000000000002000000000000000000000000000000000000000 0 0 0 0 0 0 1 0 0 0 0 0 0 0 0 0 0 0 0 0 0 0 0 0 ;
0000000000000000000001000000000000000000000000000000000000000 0 0 0 0 0 0 1 0 0 0 0 0 0 0 0 0 0 0 0 0 0 0 0 0 ;
0000000000000000000001000000000000000000000000000000000000000 0 0 0 0 0 0 1 0 0 0 0 0 0 0 0 0 0 0 0 0 0 0 0 0 ;
0000000000000000000002000000000000000000000000000000000000000 0 0 0 0 0 0 1 0 0 0 0 0 0 0 0 0 0 0 0 0 0 0 0 0 ;
0000000000000000000001110000000000000000000000000000000000000 0 0 0 0 0 0 1 0 0 0 0 0 0 0 0 0 0 0 0 0 0 0 0 0 ;
0000000000000000000002000000000000000000000000000000000000000 0 0 1 0 0 0 0 0 0 0 0 0 0 0 0 0 0 0 0 0 0 0 0 0 ;
0000000000000000000001000000000000000000000000000000000000000 0 0 0 0 0 0 1 0 0 0 0 0 0 0 0 0 0 0 0 0 0 0 0 0 ;
0000000000000000000002000000000000000000000000000000000000000 0 0 1 0 0 0 0 0 0 0 0 0 0 0 0 0 0 0 0 0 0 0 0 0 ;
0000000000000000000001000000000000000000000000000000000000000 0 0 0 0 0 0 1 0 0 0 0 0 0 0 0 0 0 0 0 0 0 0 0 0 ;
0000000000000000000002000000000000000000000000000000000000000 0 0 0 0 0 0 0 1 0 0 0 0 0 0 0 0 0 0 0 0 0 0 0 0 ;
0000000000000000000002000000000000000000000000000000000000000 0 0 0 0 0 0 1 0 0 0 0 0 0 0 0 0 0 0 0 0 0 0 0 0 ;
0000000000000000000000100000000000000000000000000000000000000 0 0 0 0 0 0 1 0 0 0 0 0 0 0 0 0 0 0 0 0 0 0 0 0 ;
0000000000000000000000200000000000000000000000000000000000000 0 0 0 0 0 0 1 0 0 0 0 0 0 0 0 0 0 0 0 0 0 0 0 0 ;
0000000000000000000000200000000000000000000000000000000000000 0 0 0 0 0 0 1 0 0 0 0 0 0 0 0 0 0 0 0 0 0 0 0 0 ;
0000000020000000000000000000000000000000000000000000000000000 0 0 0 0 0 0 0 1 0 0 0 0 0 0 0 0 0 0 0 0 0 0 0 0 ;
0000000020000000200000000000000000000000000000000000000000000 0 0 0 0 0 0 0 1 0 0 0 0 0 0 0 0 0 0 0 0 0 0 0 0 ;
0000000020000000000000000000000000000000000000000000000000000 0 0 0 0 0 0 0 1 0 0 0 0 0 0 0 0 0 0 0 0 0 0 0 0 ;
0000000010000000000000000000000000000000000000000000000000000 0 0 0 0 0 0 0 1 0 0 0 0 0 0 0 0 0 0 0 0 0 0 0 0 ;
0000000020000000000000000000000000000000000000000000000000000 0 0 0 1 0 0 0 0 0 0 0 0 0 0 0 0 0 0 0 0 0 0 0 0 ;
0000000010000000000000000000000000000000000000000000000000000 0 0 0 0 0 0 0 1 0 0 0 0 0 0 0 0 0 0 0 0 0 0 0 0 ;
0000000020000000000000000000000000000000000000000000000000000 0 0 0 0 0 0 0 1 0 0 0 0 0 0 0 0 0 0 0 0 0 0 0 0 ;
0000000010000000000000000000000000000000000000000000000000000 0 0 0 1 0 0 0 0 0 0 0 0 0 0 0 0 0 0 0 0 0 0 0 0 ;
0000000010000000000000000000000000000000000000000000000000000 0 0 0 0 0 0 0 1 0 0 0 0 0 0 0 0 0 0 0 0 0 0 0 0 ;
0000000010000000000000000000000000000000000000000000000000000 0 0 0 0 0 0 0 1 0 0 0 0 0 0 0 0 0 0 0 0 0 0 0 0 ;
0000000010000000000000000000000000000000000000000000000000000 0 0 0 0 0 0 0 1 0 0 0 0 0 0 0 0 0 0 0 0 0 0 0 0 ;
0000000010000000000000000000000000000000000000000000000000000 0 0 0 0 0 0 0 1 0 0 0 0 0 0 0 0 0 0 0 0 0 0 0 0 ;
0000000010000000000000000000000000000000000000000000000000000 0 0 0 1 0 0 0 0 0 0 0 0 0 0 0 0 0 0 0 0 0 0 0 0 ;
0000000010000000000000000000000000000000000000000000000000000 0 0 0 0 0 0 0 1 0 0 0 0 0 0 0 0 0 0 0 0 0 0 0 0 ;
0000000010000000000000000000000000000000000000000000000000000 0 0 0 1 0 0 0 0 0 0 0 0 0 0 0 0 0 0 0 0 0 0 0 0 ;
0000000010000000000000000000000000000000000000000000000000000 0 0 0 0 0 0 0 1 0 0 0 0 0 0 0 0 0 0 0 0 0 0 0 0 ;
0000000010000000000000000000000000000000000000000000000000000 0 0 0 1 0 0 0 0 0 0 0 0 0 0 0 0 0 0 0 0 0 0 0 0 ;
0000000010000000000000000000000000000000000020000000000000000 0 0 0 0 0 0 0 1 0 0 0 0 0 0 0 0 0 0 0 0 0 0 0 0 ;
0000000010000000000000000000000000000000000000000000000000000 0 0 0 0 0 0 0 1 0 0 0 0 0 0 0 0 0 0 0 0 0 0 0 0 ;
0000000011000000000000000000000000000000000000000000000000000 0 0 0 0 0 0 0 1 0 0 0 0 0 0 0 0 0 0 0 0 0 0 0 0 ;
0000000010000000000000000000000000000000000000000000000000000 0 0 0 0 0 0 0 1 0 0 0 0 0 0 0 0 0 0 0 0 0 0 0 0 ;
0000000010000000000000000000000000000000000000000000000000000 0 0 0 0 0 0 0 1 0 0 0 0 0 0 0 0 0 0 0 0 0 0 0 0 ;
0000000010000000000000000000000000000000000000000000000000000 0 0 0 1 0 0 0 0 0 0 0 0 0 0 0 0 0 0 0 0 0 0 0 0 ;
0000000020000000000000000000000000000000000000000000000000000 0 0 0 1 0 0 0 0 0 0 0 0 0 0 0 0 0 0 0 0 0 0 0 0 ;
0000000010000000000000000000000000000000000000000000000000000 0 0 0 1 0 0 0 0 0 0 0 0 0 0 0 0 0 0 0 0 0 0 0 0 ;
0000000020000000000000000000000000000000000000000000000000000 0 0 0 0 0 0 0 1 0 0 0 0 0 0 0 0 0 0 0 0 0 0 0 0 ;
0000000010000000000000000000000000000000000000000000000000000 0 0 0 0 0 0 0 1 0 0 0 0 0 0 0 0 0 0 0 0 0 0 0 0 ;
0000000010000000000000000000000000000000000000000000000000000 0 0 0 0 0 0 0 1 0 0 0 0 0 0 0 0 0 0 0 0 0 0 0 0 ;
0000000010000000000000000000000000000000000000000000000000000 0 0 0 0 0 0 0 1 0 0 0 0 0 0 0 0 0 0 0 0 0 0 0 0 ;
0000000010000000000000000000000000000000000000000000000000000 0 0 0 0 0 0 0 1 0 0 0 0 0 0 0 0 0 0 0 0 0 0 0 0 ;
0000000020000000000000000000000000000000000000000000000000000 0 0 0 1 0 0 0 0 0 0 0 0 0 0 0 0 0 0 0 0 0 0 0 0 ;
0000000010000000000000000000000000000000000000000000000000000 0 0 0 1 0 0 0 0 0 0 0 0 0 0 0 0 0 0 0 0 0 0 0 0 ;
0000000010000000000000000000000000000000000002000000000000000 0 0 0 1 0 0 0 0 0 0 0 0 0 0 0 0 0 0 0 0 0 0 0 0 ;
0000000012000000000000000000000000000000000000000000000000000 0 0 0 1 0 0 0 0 0 0 0 0 0 0 0 0 0 0 0 0 0 0 0 0 ;
0000000010000000000000000000000000000000000000000000000000000 0 0 0 1 0 0 0 0 0 0 0 0 0 0 0 0 0 0 0 0 0 0 0 0 ;
0000000010000000000000000000000000000000000000000000000000000 0 0 0 0 0 0 0 1 0 0 0 0 0 0 0 0 0 0 0 0 0 0 0 0 ;
0000000020000000000000000000000000000000000000000000000000000 0 0 0 0 0 0 0 1 0 0 0 0 0 0 0 0 0 0 0 0 0 0 0 0 ;
0000000020000000000000000000000000000000000000000000000000000 0 0 0 1 0 0 0 0 0 0 0 0 0 0 0 0 0 0 0 0 0 0 0 0 ;
0000000020000000000000000000000000000000000000000000000000000 0 0 0 1 0 0 0 0 0 0 0 0 0 0 0 0 0 0 0 0 0 0 0 0 ;
0000000010000000000000000000000000000000000000000000000000000 0 0 0 1 0 0 0 0 0 0 0 0 0 0 0 0 0 0 0 0 0 0 0 0 ;
0000000020000000000000000000000000000000000000000000000000000 0 0 0 0 0 0 0 1 0 0 0 0 0 0 0 0 0 0 0 0 0 0 0 0 ;
0000000020000000000000000000000000000000000000000000000000000 0 0 0 0 0 0 0 1 0 0 0 0 0 0 0 0 0 0 0 0 0 0 0 0 ;
0000000020000000000000000000000000000000000000000000000000000 0 0 0 1 0 0 0 0 0 0 0 0 0 0 0 0 0 0 0 0 0 0 0 0 ;
0000000010000000000000000000000000000000000000000000000000000 0 0 0 1 0 0 0 0 0 0 0 0 0 0 0 0 0 0 0 0 0 0 0 0 ;
0000000020000000000000000000000000000000000000000000000000000 0 0 0 0 0 0 0 1 0 0 0 0 0 0 0 0 0 0 0 0 0 0 0 0 ;
0000000010000000000000000000000000000000000000000000000000000 0 0 0 0 0 0 0 1 0 0 0 0 0 0 0 0 0 0 0 0 0 0 0 0 ;
0000000020000000000000000000000000000000000000000000000000000 0 0 0 0 0 0 0 1 0 0 0 0 0 0 0 0 0 0 0 0 0 0 0 0 ;
0000000020000000000000000000000000000000000000000000000000000 0 0 0 0 0 0 0 1 0 0 0 0 0 0 0 0 0 0 0 0 0 0 0 0 ;
0000000010000000000000000000000000000000000000000000000000000 0 0 0 0 0 0 0 1 0 0 0 0 0 0 0 0 0 0 0 0 0 0 0 0 ;
0000000020000000000000000000000000000000000000000000000000000 0 0 0 1 0 0 0 0 0 0 0 0 0 0 0 0 0 0 0 0 0 0 0 0 ;
0000000010000000000000000000000000000000000000000000000000000 0 0 0 1 0 0 0 0 0 0 0 0 0 0 0 0 0 0 0 0 0 0 0 0 ;
0000000010000000000000000000000000000000000000000000000000000 0 0 0 0 0 0 0 1 0 0 0 0 0 0 0 0 0 0 0 0 0 0 0 0 ;
0000000010000000000000000000000000000000000000000000000000000 0 0 0 0 0 0 0 1 0 0 0 0 0 0 0 0 0 0 0 0 0 0 0 0 ;
0000000002000000000000000000000000000000000000000000000000000 0 0 0 1 0 0 0 0 0 0 0 0 0 0 0 0 0 0 0 0 0 0 0 0 ;
0000000002000000000000000000000000000000000000000000000000000 0 0 0 0 0 0 0 1 0 0 0 0 0 0 0 0 0 0 0 0 0 0 0 0 ;
0000000001000000000000000000000000000000000002000000000000000 0 0 0 0 0 0 0 1 0 0 0 0 0 0 0 0 0 0 0 0 0 0 0 0 ;
0000000002000000000000000000000000000000000000000000000000000 0 0 0 0 0 0 0 1 0 0 0 0 0 0 0 0 0 0 0 0 0 0 0 0 ;
0000000002000000000000000000000000000000000000000000000000000 0 0 0 0 0 0 0 1 0 0 0 0 0 0 0 0 0 0 0 0 0 0 0 0 ;
0000000002000000000000000000000000000000000000000000000000000 0 0 0 1 0 0 0 0 0 0 0 0 0 0 0 0 0 0 0 0 0 0 0 0 ;
0000000002000000000000000000000000000000000000000000000000000 0 0 0 1 0 0 0 0 0 0 0 0 0 0 0 0 0 0 0 0 0 0 0 0 ;
0000000003000000000000000000000000000000000000000000000000000 0 0 0 0 0 0 0 1 0 0 0 0 0 0 0 0 0 0 0 0 0 0 0 0 ;
0000000002000000000000000000000000000000000000000000000000000 0 0 0 1 0 0 0 0 0 0 0 0 0 0 0 0 0 0 0 0 0 0 0 0 ;
0000000001000000000000000000000000000000000000000000000000000 0 0 0 0 0 0 0 1 0 0 0 0 0 0 0 0 0 0 0 0 0 0 0 0 ;
0000000002000000000000000000000000000000000000000000000000000 0 0 0 1 0 0 0 0 0 0 0 0 0 0 0 0 0 0 0 0 0 0 0 0 ;
0000000001000000000000000000000000000000000000000000000000000 0 0 0 0 0 0 0 1 0 0 0 0 0 0 0 0 0 0 0 0 0 0 0 0 ;
0000000003000000000000000000000000000000000000000000000000000 0 0 0 0 0 0 0 1 0 0 0 0 0 0 0 0 0 0 0 0 0 0 0 0 ;
0000000002000000000000000000000000000000000000000000000000000 0 0 0 0 0 0 0 1 0 0 0 0 0 0 0 0 0 0 0 0 0 0 0 0 ;
0000000002000000000000000000000000000000000000000000000000000 0 0 0 0 0 0 0 1 0 0 0 0 0 0 0 0 0 0 0 0 0 0 0 0 ;
0000000002000000000000000000000000000000000020000000000000000 0 0 0 0 0 0 0 1 0 0 0 0 0 0 0 0 0 0 0 0 0 0 0 0 ;
0000000003000000000000000000000000000000000000000000000000000 0 0 0 0 0 0 0 1 0 0 0 0 0 0 0 0 0 0 0 0 0 0 0 0 ;
0000000002000000000000000000000000000000000000000000000000000 0 0 0 0 0 0 0 1 0 0 0 0 0 0 0 0 0 0 0 0 0 0 0 0 ;
0000000002000000000000000000000000000000000000000000000000000 0 0 0 1 0 0 0 0 0 0 0 0 0 0 0 0 0 0 0 0 0 0 0 0 ;
0000000001000000000000000000000000000000000000000000000000000 0 0 0 1 0 0 0 0 0 0 0 0 0 0 0 0 0 0 0 0 0 0 0 0 ;
0000000001000000000000000000000000000000000000000000000000000 0 0 0 0 0 0 1 0 0 0 0 0 0 0 0 0 0 0 0 0 0 0 0 0 ;
0000000001000000000000000000000000000000000000000000000000000 0 0 0 0 0 0 0 1 0 0 0 0 0 0 0 0 0 0 0 0 0 0 0 0 ;
0000000001000000000000000000000000000000000000000000000000000 0 0 0 0 0 0 0 1 0 0 0 0 0 0 0 0 0 0 0 0 0 0 0 0 ;
0000000001000000000000000000000000000000000000000000000000000 0 0 0 0 0 0 0 1 0 0 0 0 0 0 0 0 0 0 0 0 0 0 0 0 ;
0000000002000000000000000000000000000000000000000000000000000 0 0 0 1 0 0 0 0 0 0 0 0 0 0 0 0 0 0 0 0 0 0 0 0 ;
0000000002000000000000000000000000000000000000000000000000000 0 0 0 0 0 0 0 1 0 0 0 0 0 0 0 0 0 0 0 0 0 0 0 0 ;
0000000003100000000000000000000000030000000000000000000001000 0 0 0 0 0 0 0 1 0 0 0 0 0 0 0 0 0 0 0 0 0 0 0 0 ;
0000000001000000000000000000000000000000000000000000000001000 0 0 0 0 0 0 0 1 0 0 0 0 0 0 0 0 0 0 0 0 0 0 0 0 ;
0000000001000000000000000000000000000000000000000000000000000 0 0 0 0 0 0 0 1 0 0 0 0 0 0 0 0 0 0 0 0 0 0 0 0 ;
0000000002000000000000000000000000000000000000000000000000000 0 0 0 1 0 0 0 0 0 0 0 0 0 0 0 0 0 0 0 0 0 0 0 0 ;
0000000002000000000000000000000000000000000000000000000000000 0 0 0 0 0 0 0 1 0 0 0 0 0 0 0 0 0 0 0 0 0 0 0 0 ;
0000000002100000000000000000000000000000000000000000000000000 0 0 0 0 0 0 0 1 0 0 0 0 0 0 0 0 0 0 0 0 0 0 0 0 ;
0000000000100000000000000000000000000000000000000000000000000 0 0 0 0 0 0 0 1 0 0 0 0 0 0 0 0 0 0 0 0 0 0 0 0 ;
0000000000100000000000000000000000000000000000300000000000000 0 0 0 0 0 0 0 1 0 0 0 0 0 0 0 0 0 0 0 0 0 0 0 0 ;
0000000000200000000000000000000000000000000000000000000000000 0 0 0 0 0 0 0 1 0 0 0 0 0 0 0 0 0 0 0 0 0 0 0 0 ;
0000000000200000000000000000000000000000000000000000000000000 0 0 0 0 0 0 0 1 0 0 0 0 0 0 0 0 0 0 0 0 0 0 0 0 ;
0000000000200000000000000000000000000000000000200000000000000 0 0 0 1 0 0 0 0 0 0 0 0 0 0 0 0 0 0 0 0 0 0 0 0 ;
0000000000100000000000000000000000000000000000000000000000000 0 0 0 0 0 0 1 0 0 0 0 0 0 0 0 0 0 0 0 0 0 0 0 0 ;
0000000000200000000000000000000000000000000000000000000000000 0 0 0 1 0 0 0 0 0 0 0 0 0 0 0 0 0 0 0 0 0 0 0 0 ;
0000000000100000000000000000000000000000000000000000000000000 0 0 0 0 0 0 0 1 0 0 0 0 0 0 0 0 0 0 0 0 0 0 0 0 ;
0000000000100000000000000000000000000000000000000000000000000 0 0 0 0 0 0 0 1 0 0 0 0 0 0 0 0 0 0 0 0 0 0 0 0 ;
0000000000200000000000000000000000000000000000000000000000000 0 0 0 0 0 0 1 0 0 0 0 0 0 0 0 0 0 0 0 0 0 0 0 0 ;
0000000000300000000000000000000000000000000000000000000000000 0 0 0 0 0 0 0 1 0 0 0 0 0 0 0 0 0 0 0 0 0 0 0 0 ;
0000000000000000000000000000000200000000000000000000000000000 0 0 0 0 0 0 0 1 0 0 0 0 0 0 0 0 0 0 0 0 0 0 0 0 ;
0000000000000000000000000000000200000000000000000000000000000 0 0 0 0 0 0 0 1 0 0 0 0 0 0 0 0 0 0 0 0 0 0 0 0 ;
0000000000000000000000000000000200000000000000000000000000000 0 0 0 0 0 0 0 1 0 0 0 0 0 0 0 0 0 0 0 0 0 0 0 0 ;
0000000000000000000000000000000100000000000000000000000000000 0 0 0 0 0 0 0 1 0 0 0 0 0 0 0 0 0 0 0 0 0 0 0 0 ;
0000000000000000000000000000000100000000000000000000000000020 0 0 0 0 0 0 0 1 0 0 0 0 0 0 0 0 0 0 0 0 0 0 0 0 ;
0000000000000000000000000000000003000000000000000000000000000 0 1 0 0 0 0 0 0 0 0 0 0 0 0 0 0 0 0 0 0 0 0 0 0 ;
0000000000000000000000000000000000200000200000000000000000020 0 0 0 0 0 1 0 0 0 0 0 0 0 0 0 0 0 0 0 0 0 0 0 0 ;
0000000000000000000000000000000000200000000000000000000000000 0 1 0 0 0 0 0 0 0 0 0 0 0 0 0 0 0 0 0 0 0 0 0 0 ;
0000000000000000000000000000000000100000000000000000000000000 0 1 0 0 0 0 0 0 0 0 0 0 0 0 0 0 0 0 0 0 0 0 0 0 ;
0000000000000000000000000000000000200000000000000000000000000 0 1 0 0 0 0 0 0 0 0 0 0 0 0 0 0 0 0 0 0 0 0 0 0 ;
0000000000000000000000000000000000200000000000000000000000000 0 1 0 0 0 0 0 0 0 0 0 0 0 0 0 0 0 0 0 0 0 0 0 0 ;
0000000000000000000000000000000000200000000000000000000000000 0 0 0 0 0 1 0 0 0 0 0 0 0 0 0 0 0 0 0 0 0 0 0 0 ;
0000000000000000000000000000000000200000000000000000000000000 0 0 0 0 0 1 0 0 0 0 0 0 0 0 0 0 0 0 0 0 0 0 0 0 ;
0000000000000000000000000000000000100000000000000000000000000 0 1 0 0 0 0 0 0 0 0 0 0 0 0 0 0 0 0 0 0 0 0 0 0 ;
0000000000000000000000000000000000200000000000000000000000000 0 1 0 0 0 0 0 0 0 0 0 0 0 0 0 0 0 0 0 0 0 0 0 0 ;
0000000000000000000000000000000000020000000000000000000000000 0 1 0 0 0 0 0 0 0 0 0 0 0 0 0 0 0 0 0 0 0 0 0 0 ;
0000000000000000000000000000000000010000000000000000000000000 0 1 0 0 0 0 0 0 0 0 0 0 0 0 0 0 0 0 0 0 0 0 0 0 ;
0000000000000000000000000000000000020000000000000000000000000 0 1 0 0 0 0 0 0 0 0 0 0 0 0 0 0 0 0 0 0 0 0 0 0 ;
0000000000000000000000000000000000020003000000000000000000000 0 0 0 0 0 1 0 0 0 0 0 0 0 0 0 0 0 0 0 0 0 0 0 0 ;
0000000000000000000000000000000000020000000000000000000000000 0 1 0 0 0 0 0 0 0 0 0 0 0 0 0 0 0 0 0 0 0 0 0 0 ;
0000000000000000000000000000000000030000000000000000000000000 0 0 0 0 0 0 0 1 0 0 0 0 0 0 0 0 0 0 0 0 0 0 0 0 ;
0000000000000000000000000000000000020000000000000000000000000 0 0 0 0 0 0 0 1 0 0 0 0 0 0 0 0 0 0 0 0 0 0 0 0 ;
0000000000000000000000000000000000020000000000000000000000000 0 0 0 0 0 0 0 1 0 0 0 0 0 0 0 0 0 0 0 0 0 0 0 0 ;
0000000000000000000000000000000000030000000000000000000000000 0 0 0 0 0 0 0 1 0 0 0 0 0 0 0 0 0 0 0 0 0 0 0 0 ;
0000000000000000000000000000000000030000000000000000000000000 0 0 0 0 0 0 0 1 0 0 0 0 0 0 0 0 0 0 0 0 0 0 0 0 ;
0000000000000000000000000000000000020000000000000000000000000 0 0 0 0 0 0 0 1 0 0 0 0 0 0 0 0 0 0 0 0 0 0 0 0 ;
0000000000000000000000000000000000010000000000000000000000000 0 0 0 0 0 0 0 1 0 0 0 0 0 0 0 0 0 0 0 0 0 0 0 0 ;
0000000000000000000000000000000000020000000000000000000000000 0 0 0 0 0 0 0 1 0 0 0 0 0 0 0 0 0 0 0 0 0 0 0 0 ;
0000000000000000000000000000000000020000000000000000000000000 0 0 0 0 0 0 0 1 0 0 0 0 0 0 0 0 0 0 0 0 0 0 0 0 ;
0000000000000000000000000000000000020000000000000000000000000 0 0 0 0 0 0 0 1 0 0 0 0 0 0 0 0 0 0 0 0 0 0 0 0 ;
0000000000000000000000000000000000020000000000000000000000000 0 0 0 0 0 0 0 1 0 0 0 0 0 0 0 0 0 0 0 0 0 0 0 0 ;
0000000000000000000000000000000000001000000000000000000000000 0 0 0 0 0 1 0 0 0 0 0 0 0 0 0 0 0 0 0 0 0 0 0 0 ;
0000000000000000000000000000000000002000000000000000000000000 0 0 0 0 0 1 0 0 0 0 0 0 0 0 0 0 0 0 0 0 0 0 0 0 ;
0000000000000000000000000000000000002000000000000000000000000 0 0 0 0 0 1 0 0 0 0 0 0 0 0 0 0 0 0 0 0 0 0 0 0 ;
0000000000000000000000000000000000002000000000000000000000000 0 0 0 0 0 1 0 0 0 0 0 0 0 0 0 0 0 0 0 0 0 0 0 0 ;
0000000000000000000000000000000000001000000000000000000000000 0 0 0 0 0 1 0 0 0 0 0 0 0 0 0 0 0 0 0 0 0 0 0 0 ;
0000000000000000000000000000000000002000000000000000000000000 0 0 0 0 0 1 0 0 0 0 0 0 0 0 0 0 0 0 0 0 0 0 0 0 ;
0000000000000000000000000000000000002000000000000000000000000 0 1 0 0 0 0 0 0 0 0 0 0 0 0 0 0 0 0 0 0 0 0 0 0 ;
0000000000000000000000000000000000002000000000000000000000000 0 1 0 0 0 0 0 0 0 0 0 0 0 0 0 0 0 0 0 0 0 0 0 0 ;
0000000000000000000000000000000000002000000000000000000000000 0 1 0 0 0 0 0 0 0 0 0 0 0 0 0 0 0 0 0 0 0 0 0 0 ;
0000000000000000000000000000000000002000000000000000000000000 0 0 0 0 0 1 0 0 0 0 0 0 0 0 0 0 0 0 0 0 0 0 0 0 ;
0000000000000000000000000000000000003000000000000000000000000 0 0 0 0 0 1 0 0 0 0 0 0 0 0 0 0 0 0 0 0 0 0 0 0 ;
0000000000000000000000000000000000002000000000000000000000000 0 0 0 0 0 1 0 0 0 0 0 0 0 0 0 0 0 0 0 0 0 0 0 0 ;
0000000000000000000000000000000000002000000000000000003000000 0 0 0 0 0 1 0 0 0 0 0 0 0 0 0 0 0 0 0 0 0 0 0 0 ;
0000000000000000000000000000000000001000000000000000000000000 0 0 0 0 0 1 0 0 0 0 0 0 0 0 0 0 0 0 0 0 0 0 0 0 ;
0000000000000000000000000000000000002000000000000000000000000 0 0 0 0 0 1 0 0 0 0 0 0 0 0 0 0 0 0 0 0 0 0 0 0 ;
0000000000000000000000000000000000002000000000000000000000000 0 0 0 0 0 1 0 0 0 0 0 0 0 0 0 0 0 0 0 0 0 0 0 0 ;
0000000000000000000000000000000000002000000000000000000000000 0 0 0 0 0 1 0 0 0 0 0 0 0 0 0 0 0 0 0 0 0 0 0 0 ;
0000000000000000000000000000000000002000000000000000000000000 0 0 0 0 0 1 0 0 0 0 0 0 0 0 0 0 0 0 0 0 0 0 0 0 ;
0000000000000000000000000000000000002000000000000000000000000 0 1 0 0 0 0 0 0 0 0 0 0 0 0 0 0 0 0 0 0 0 0 0 0 ;
0000000000000000000000000000000000002000000000000000000000000 0 1 0 0 0 0 0 0 0 0 0 0 0 0 0 0 0 0 0 0 0 0 0 0 ;
0000000000000000000000000000000000002000000000000000000000000 0 0 0 0 0 1 0 0 0 0 0 0 0 0 0 0 0 0 0 0 0 0 0 0 ;
0000000000000000000000000000000000002000000000000000000000000 0 0 0 0 0 1 0 0 0 0 0 0 0 0 0 0 0 0 0 0 0 0 0 0 ;
0000000000000000000000000000000000001000000000000000000000000 0 0 0 0 0 1 0 0 0 0 0 0 0 0 0 0 0 0 0 0 0 0 0 0 ;
0000000000000000000000000000000000002000000000000000000000000 0 0 0 0 0 1 0 0 0 0 0 0 0 0 0 0 0 0 0 0 0 0 0 0 ;
0000000000000000000000000000000000002000000000000000000000000 0 0 0 0 0 1 0 0 0 0 0 0 0 0 0 0 0 0 0 0 0 0 0 0 ;
0000000000000000000000000000000000002000000000000000000000000 0 0 0 0 0 1 0 0 0 0 0 0 0 0 0 0 0 0 0 0 0 0 0 0 ;
0000000000000000000000000000000000002000000000000000000000000 0 0 0 0 0 1 0 0 0 0 0 0 0 0 0 0 0 0 0 0 0 0 0 0 ;
0000000000000000000000000000000000002000000000000000000000201 0 0 0 0 0 1 0 0 0 0 0 0 0 0 0 0 0 0 0 0 0 0 0 0 ;
0000000000000000000000000000000000002000000000000000000000000 0 0 0 0 0 1 0 0 0 0 0 0 0 0 0 0 0 0 0 0 0 0 0 0 ;
0000000000000000000000000000000000001000000000000000000000000 0 0 0 0 0 1 0 0 0 0 0 0 0 0 0 0 0 0 0 0 0 0 0 0 ;
0000000000000000000000000000000000001000000000000000000000000 0 0 0 0 0 1 0 0 0 0 0 0 0 0 0 0 0 0 0 0 0 0 0 0 ;
0000000000000000000000000000000000001000000000000000000000000 0 0 0 0 0 1 0 0 0 0 0 0 0 0 0 0 0 0 0 0 0 0 0 0 ;
0000000000000000000000000000000000002000000000000000000000000 0 0 0 0 0 1 0 0 0 0 0 0 0 0 0 0 0 0 0 0 0 0 0 0 ;
0000000000000000000000000000000000002000200000000000000000000 0 0 0 0 0 1 0 0 0 0 0 0 0 0 0 0 0 0 0 0 0 0 0 0 ;
0000000000000000000000000000000000002000000000000000000000000 0 0 0 0 0 1 0 0 0 0 0 0 0 0 0 0 0 0 0 0 0 0 0 0 ;
0000000000000000000000000000000000002000000000000000000000000 0 0 0 0 0 1 0 0 0 0 0 0 0 0 0 0 0 0 0 0 0 0 0 0 ;
0000000000000000000000000000000000002000000000000000000000000 0 0 0 0 0 1 0 0 0 0 0 0 0 0 0 0 0 0 0 0 0 0 0 0 ;
0000000000000000000000000000000000002000000000000000000000000 0 0 0 0 0 1 0 0 0 0 0 0 0 0 0 0 0 0 0 0 0 0 0 0 ;
0000000000000000000000000000000000002000000000000000000000000 0 0 0 0 0 1 0 0 0 0 0 0 0 0 0 0 0 0 0 0 0 0 0 0 ;
0000000000000000000000000000000000002000000000000000000000020 0 0 0 0 0 1 0 0 0 0 0 0 0 0 0 0 0 0 0 0 0 0 0 0 ;
0000000000000000000000000000000000002000000000000000000000000 0 0 0 0 0 1 0 0 0 0 0 0 0 0 0 0 0 0 0 0 0 0 0 0 ;
0000000000000000000000000000000000002000000000000000000000000 0 0 0 0 0 1 0 0 0 0 0 0 0 0 0 0 0 0 0 0 0 0 0 0 ;
0000000000000000000000000000000000002000000000000000000000000 0 1 0 0 0 0 0 0 0 0 0 0 0 0 0 0 0 0 0 0 0 0 0 0 ;
0000000000000000000000000000000000002000000000000000000000000 0 1 0 0 0 0 0 0 0 0 0 0 0 0 0 0 0 0 0 0 0 0 0 0 ;
0000000000000000000000000000000000002000000000000000000000000 0 1 0 0 0 0 0 0 0 0 0 0 0 0 0 0 0 0 0 0 0 0 0 0 ;
0000000000000000000000000000000000002000000000000000000000000 0 1 0 0 0 0 0 0 0 0 0 0 0 0 0 0 0 0 0 0 0 0 0 0 ;
0000000000000000000000000000000000002000000000000000000000000 0 1 0 0 0 0 0 0 0 0 0 0 0 0 0 0 0 0 0 0 0 0 0 0 ;
0000000000000000000000000000000000002000000000000000000000000 0 1 0 0 0 0 0 0 0 0 0 0 0 0 0 0 0 0 0 0 0 0 0 0 ;
0000000000000000000000000000000000002000000000000000000000000 0 1 0 0 0 0 0 0 0 0 0 0 0 0 0 0 0 0 0 0 0 0 0 0 ;
0000000000000000000000000000000000002000000000000000000000000 0 1 0 0 0 0 0 0 0 0 0 0 0 0 0 0 0 0 0 0 0 0 0 0 ;
0000000000000000000000000000000000000100000000000000000000000 0 0 0 0 0 0 0 1 0 0 0 0 0 0 0 0 0 0 0 0 0 0 0 0 ;
0000000000000000000000000000000000000200000000000000000000000 0 0 0 0 0 0 0 1 0 0 0 0 0 0 0 0 0 0 0 0 0 0 0 0 ;
0000000000000000000000000000000000000200000000000000000000000 0 0 0 0 0 0 0 1 0 0 0 0 0 0 0 0 0 0 0 0 0 0 0 0 ;
0000000000000000000000000000000000000200000000000000000000000 0 0 0 0 0 0 0 1 0 0 0 0 0 0 0 0 0 0 0 0 0 0 0 0 ;
0000000000000000000000000000000000000200000000000000000000000 0 0 0 0 0 0 0 1 0 0 0 0 0 0 0 0 0 0 0 0 0 0 0 0 ;
0000000000000000000000000000000000000200000000000000000000000 0 0 0 0 0 0 0 1 0 0 0 0 0 0 0 0 0 0 0 0 0 0 0 0 ;
0000000000000000000000000000000000000200000000000000000000000 0 0 0 0 0 0 0 1 0 0 0 0 0 0 0 0 0 0 0 0 0 0 0 0 ;
0000000000000000000000000000000000000200000000000000000000000 0 0 0 0 0 0 0 1 0 0 0 0 0 0 0 0 0 0 0 0 0 0 0 0 ;
0000000000000000000000000000000000000200000000000000000000000 0 0 0 0 0 0 0 1 0 0 0 0 0 0 0 0 0 0 0 0 0 0 0 0 ;
0000000000000000000000000000000000000020000000000000000000000 0 0 0 0 0 0 0 1 0 0 0 0 0 0 0 0 0 0 0 0 0 0 0 0 ;
0000000000000000000000000000000000000020000000000000000000000 0 0 0 0 0 0 0 1 0 0 0 0 0 0 0 0 0 0 0 0 0 0 0 0 ;
0000000000000000000000000000000000000020000000000000000000000 0 0 0 1 0 0 0 0 0 0 0 0 0 0 0 0 0 0 0 0 0 0 0 0 ;
0000000000000000000000000200000000000000000000000000000000000 0 0 0 0 0 1 0 0 0 0 0 0 0 0 0 0 0 0 0 0 0 0 0 0 ;
0000000000000000000000000200000000000000000001000000000000000 0 0 0 0 0 -1 0 0 0 0 0 0 0 0 0 0 0 0 0 0 0 0 0 0 ;
0000000000000000000000000210000000002000000000000000000000000 0 0 0 0 1 0 0 0 0 0 0 0 0 0 0 0 0 0 0 0 0 0 0 0 ;
0000000000000000000000000200000000000000000000000000000000000 0 0 0 0 0 1 0 0 0 0 0 0 0 0 0 0 0 0 0 0 0 0 0 0 ;
0000000000000000000000000200000000000000000000000000000000000 0 0 0 0 0 1 0 0 0 0 0 0 0 0 0 0 0 0 0 0 0 0 0 0 ;
0000000000000000000000000200000000010000000000000000000000000 0 0 0 0 1 0 0 0 0 0 0 0 0 0 0 0 0 0 0 0 0 0 0 0 ;
0000000000000000000000000200000000000000000000000000000000000 1 0 0 0 0 0 0 0 0 0 0 0 0 0 0 0 0 0 0 0 0 0 0 0 ;
0000000000000000000000000200000000000000000000000000000000000 1 0 0 0 0 0 0 0 0 0 0 0 0 0 0 0 0 0 0 0 0 0 0 0 ;
0000000000000000000000000200000000000000000000000000000000000 1 0 0 0 0 0 0 0 0 0 0 0 0 0 0 0 0 0 0 0 0 0 0 0 ;
0000000000000000000000000200000000000000000000000000000000000 0 0 0 0 0 1 0 0 0 0 0 0 0 0 0 0 0 0 0 0 0 0 0 0 ;
0000000000000000000000000010000000000000000000000000000000000 1 0 0 0 0 0 0 0 0 0 0 0 0 0 0 0 0 0 0 0 0 0 0 0 ;
0000000000000000000000000020000000000000000000000000000000000 1 0 0 0 0 0 0 0 0 0 0 0 0 0 0 0 0 0 0 0 0 0 0 0 ;
0000000000000000000000000020000000200000000000000000000000000 0 0 0 0 1 0 0 0 0 0 0 0 0 0 0 0 0 0 0 0 0 0 0 0 ;
0000000000000000000000000010000000002000000000000000000000000 0 0 0 0 1 0 0 0 0 0 0 0 0 0 0 0 0 0 0 0 0 0 0 0 ;
0000000000000000000000000020000000000000000000000000000000000 0 0 0 0 0 1 0 0 0 0 0 0 0 0 0 0 0 0 0 0 0 0 0 0 ;
0000000000000000000000000010000000000000000000000000000000000 0 0 0 0 1 0 0 0 0 0 0 0 0 0 0 0 0 0 0 0 0 0 0 0 ;
0000000000000000000000000020000000000000000000000000000000000 0 1 0 0 0 0 0 0 0 0 0 0 0 0 0 0 0 0 0 0 0 0 0 0 ;
0000000000000000000000000020000000000000000000000000000000000 1 0 0 0 0 0 0 0 0 0 0 0 0 0 0 0 0 0 0 0 0 0 0 0 ;
0000000000000000000000000020000000000000000000000000000000000 0 0 0 0 0 1 0 0 0 0 0 0 0 0 0 0 0 0 0 0 0 0 0 0 ;
0000000000000000000000000010000000000000200000000000000000000 0 0 0 0 0 1 0 0 0 0 0 0 0 0 0 0 0 0 0 0 0 0 0 0 ;
0000000000000000000000000010000000000000000000000000000000000 0 0 0 0 0 1 0 0 0 0 0 0 0 0 0 0 0 0 0 0 0 0 0 0 ;
0000000000000000000000000020000000000000000000000000000000000 0 0 0 0 0 1 0 0 0 0 0 0 0 0 0 0 0 0 0 0 0 0 0 0 ;
0000000000000000000000000020000000000000000000000000000000000 1 0 0 0 0 0 0 0 0 0 0 0 0 0 0 0 0 0 0 0 0 0 0 0 ;
0000000000000000000000000010000000000000000000000000001220000 0 0 0 0 1 0 0 0 0 0 0 0 0 0 0 0 0 0 0 0 0 0 0 0 ;
0000000000000000000000000010000000000000000000000000000000000 1 0 0 0 0 0 0 0 0 0 0 0 0 0 0 0 0 0 0 0 0 0 0 0 ;
0000000000000000000000000020000000000000000000000000000000000 1 0 0 0 0 0 0 0 0 0 0 0 0 0 0 0 0 0 0 0 0 0 0 0 ;
0000000000000000000000000020000000000000000000000000000000000 0 0 0 0 1 0 0 0 0 0 0 0 0 0 0 0 0 0 0 0 0 0 0 0 ;
0000000000000000000000000020000000000000000000000000000000000 1 0 0 0 0 0 0 0 0 0 0 0 0 0 0 0 0 0 0 0 0 0 0 0 ;
0000000000000000000000000020000000000000000000000000000000000 0 0 0 0 0 1 0 0 0 0 0 0 0 0 0 0 0 0 0 0 0 0 0 0 ;
0000000000000000000000000020000000000000000000000000000000000 0 0 0 0 0 1 0 0 0 0 0 0 0 0 0 0 0 0 0 0 0 0 0 0 ;
0000000000000000000000000010000000000000000000000000000000000 1 0 0 0 0 0 0 0 0 0 0 0 0 0 0 0 0 0 0 0 0 0 0 0 ;
0000000000000000000000000020000000000000000000000000000000000 1 0 0 0 0 0 0 0 0 0 0 0 0 0 0 0 0 0 0 0 0 0 0 0 ;
0000000000000000000000000010000000000000000000000000000000000 1 0 0 0 0 0 0 0 0 0 0 0 0 0 0 0 0 0 0 0 0 0 0 0 ;
0000000000000000000000000020000000002000000000000000000000000 0 0 0 0 0 1 0 0 0 0 0 0 0 0 0 0 0 0 0 0 0 0 0 0 ;
0000000000000000000000000020000000000000000000000000000000000 1 0 0 0 0 0 0 0 0 0 0 0 0 0 0 0 0 0 0 0 0 0 0 0 ;
0000000000000000000000000020000000000000000000000000000000000 0 0 0 0 0 0 0 1 0 0 0 0 0 0 0 0 0 0 0 0 0 0 0 0 ;
0000000000000000000000000020000000000000000000000000000000000 0 0 0 0 0 0 1 0 0 0 0 0 0 0 0 0 0 0 0 0 0 0 0 0 ;
0000000000000000000000000020000000000000000000000000000000000 0 0 0 0 0 0 0 1 0 0 0 0 0 0 0 0 0 0 0 0 0 0 0 0 ;
0000000000000000000000000020000000000000000000000000000000000 0 0 0 0 0 0 1 0 0 0 0 0 0 0 0 0 0 0 0 0 0 0 0 0 ;
0000000000000000000000000020000000000000000000000000000000200 0 0 1 0 0 0 0 0 0 0 0 0 0 0 0 0 0 0 0 0 0 0 0 0 ;
0000000000000000000000000010000000000000000000000000000000000 0 0 0 0 0 0 1 0 0 0 0 0 0 0 0 0 0 0 0 0 0 0 0 0 ;
0000000000000000000000000010000000000000000000000000000000000 0 0 0 0 0 0 0 1 0 0 0 0 0 0 0 0 0 0 0 0 0 0 0 0 ;
0000000000000000000000000010000000000000000000000000000000000 0 0 0 0 0 0 0 1 0 0 0 0 0 0 0 0 0 0 0 0 0 0 0 0 ;
0000000000000000000000000020000000000000000000000000000000000 0 0 0 0 0 0 1 0 0 0 0 0 0 0 0 0 0 0 0 0 0 0 0 0 ;
0000000000000000000000000020000000000000000000000000000000000 0 0 0 0 0 0 1 0 0 0 0 0 0 0 0 0 0 0 0 0 0 0 0 0 ;
0000000000000000000000000010000000000000000000000000000000000 0 0 0 0 0 0 0 1 0 0 0 0 0 0 0 0 0 0 0 0 0 0 0 0 ;
0000000000000000000000000020000000000000000000000000000000000 0 0 0 0 0 0 0 1 0 0 0 0 0 0 0 0 0 0 0 0 0 0 0 0 ;
0000000000000000000000000020000000000000000000000000000000000 0 0 0 0 0 0 0 1 0 0 0 0 0 0 0 0 0 0 0 0 0 0 0 0 ;
0000000000000000000000000020000000000000000000000000000000000 0 0 0 0 0 0 1 0 0 0 0 0 0 0 0 0 0 0 0 0 0 0 0 0 ;
0000000000000000000000000020000000000000000000000000000000000 0 0 0 0 0 0 0 1 0 0 0 0 0 0 0 0 0 0 0 0 0 0 0 0 ;
0000000000000000000000000010000000000000000000000000000000000 0 0 0 0 0 0 0 1 0 0 0 0 0 0 0 0 0 0 0 0 0 0 0 0 ;
0000000000000000000000000010000000000000000000000000000000000 0 0 0 0 0 0 0 1 0 0 0 0 0 0 0 0 0 0 0 0 0 0 0 0 ;
0000000000000000000000000020000000000000000000000000000000000 0 0 1 0 0 0 0 0 0 0 0 0 0 0 0 0 0 0 0 0 0 0 0 0 ;
0000000000000000000000000020000000000000000000000000000000000 0 0 0 1 0 0 0 0 0 0 0 0 0 0 0 0 0 0 0 0 0 0 0 0 ;
0000000000000000000000000020000000000000000000000000000000000 0 0 0 0 0 0 0 1 0 0 0 0 0 0 0 0 0 0 0 0 0 0 0 0 ;
0000000000000000000000000020000000000000000000000000000000000 0 0 0 0 0 0 0 1 0 0 0 0 0 0 0 0 0 0 0 0 0 0 0 0 ;
0000000000000000000000000010000000000000000000000000000000000 0 0 0 0 0 0 0 1 0 0 0 0 0 0 0 0 0 0 0 0 0 0 0 0 ;
0000000000000000000000000020000000000000000000000000000000000 0 0 0 0 0 0 0 1 0 0 0 0 0 0 0 0 0 0 0 0 0 0 0 0 ;
0000000000000000000000000010000000000000000000000000000000000 0 0 0 0 0 0 0 1 0 0 0 0 0 0 0 0 0 0 0 0 0 0 0 0 ;
0000000000000000000000000020000000000000000000000000000000000 0 0 0 0 0 0 0 1 0 0 0 0 0 0 0 0 0 0 0 0 0 0 0 0 ;
0000000000000000000000000020000000000000000000000000000000000 0 0 0 0 0 0 1 0 0 0 0 0 0 0 0 0 0 0 0 0 0 0 0 0 ;
0000000000000000000000000030000000000000000000000000000000000 0 0 0 1 0 0 0 0 0 0 0 0 0 0 0 0 0 0 0 0 0 0 0 0 ;
0000000000000000000000000030000000000000000000000000000000000 0 0 0 0 0 0 1 0 0 0 0 0 0 0 0 0 0 0 0 0 0 0 0 0 ;
0000000000000000000000000020000000000000000000000000000000000 0 0 0 0 0 0 0 1 0 0 0 0 0 0 0 0 0 0 0 0 0 0 0 0 ;
0000000000000000000000000010000000000000000000000000000000000 0 0 0 0 0 0 0 1 0 0 0 0 0 0 0 0 0 0 0 0 0 0 0 0 ;
0000000000000000000000000020000000000000000000000000000000000 0 0 0 0 0 0 0 1 0 0 0 0 0 0 0 0 0 0 0 0 0 0 0 0 ;
0000000000000000000000000010000000000000000000000000000000000 0 0 0 0 0 0 1 0 0 0 0 0 0 0 0 0 0 0 0 0 0 0 0 0 ;
0000000000000000000000000010000000000000000000000000000000000 0 0 0 0 0 0 0 1 0 0 0 0 0 0 0 0 0 0 0 0 0 0 0 0 ;
0000000000000000000000000020000000000000002000000000000000000 0 0 0 1 0 0 0 0 0 0 0 0 0 0 0 0 0 0 0 0 0 0 0 0 ;
0000000000000000000000000010000000000000000202000000000000000 0 0 0 0 0 0 0 1 0 0 0 0 0 0 0 0 0 0 0 0 0 0 0 0 ;
0000000000000000000000000010000000000000000000000000000000000 0 0 0 0 0 0 0 1 0 0 0 0 0 0 0 0 0 0 0 0 0 0 0 0 ;
0000000000000000000000000010000000000000000000000000000000000 0 0 0 0 0 0 0 1 0 0 0 0 0 0 0 0 0 0 0 0 0 0 0 0 ;
0000000000000000000000000002000000000000000000000000000000000 0 0 0 0 0 0 0 1 0 0 0 0 0 0 0 0 0 0 0 0 0 0 0 0 ;
0000000000000000000000000002000000000000000000000000000000000 0 0 0 0 0 0 0 1 0 0 0 0 0 0 0 0 0 0 0 0 0 0 0 0 ;
0000000000000000000000000002000000000000000000000000000000000 0 0 0 0 0 0 1 0 0 0 0 0 0 0 0 0 0 0 0 0 0 0 0 0 ;
0000000000000000000000000003000000000000000000000000000000000 0 0 0 0 0 0 0 1 0 0 0 0 0 0 0 0 0 0 0 0 0 0 0 0 ;
0000000000000000000000000002000000000000000000000000000000000 0 0 0 0 0 0 0 1 0 0 0 0 0 0 0 0 0 0 0 0 0 0 0 0 ;
0000000000000000000000000001000000000000000000000000000000000 0 0 0 0 0 0 0 1 0 0 0 0 0 0 0 0 0 0 0 0 0 0 0 0 ;
0000000000000000000000000001000000000000000000000000000000000 0 0 0 0 0 0 0 1 0 0 0 0 0 0 0 0 0 0 0 0 0 0 0 0 ;
0000000000000000000000000001000000000000000000000000000000000 0 0 0 0 0 0 0 1 0 0 0 0 0 0 0 0 0 0 0 0 0 0 0 0 ;
0000000000000000000000000002000000000000000000000000000000000 0 0 0 0 0 0 0 1 0 0 0 0 0 0 0 0 0 0 0 0 0 0 0 0 ;
0000000000000000000000000002000000000000000000000000000000000 0 0 0 0 0 0 0 1 0 0 0 0 0 0 0 0 0 0 0 0 0 0 0 0 ;
0000000000000000000000000002000000000000000000000000000000000 0 0 0 0 0 0 0 1 0 0 0 0 0 0 0 0 0 0 0 0 0 0 0 0 ;
0000000000000000000000000002000000000000000000000000000000000 0 0 0 0 0 0 0 1 0 0 0 0 0 0 0 0 0 0 0 0 0 0 0 0 ;
0000000000000000000000000002000000000000000000000000000000000 0 0 0 0 0 0 0 1 0 0 0 0 0 0 0 0 0 0 0 0 0 0 0 0 ;
0000000000000000000000000002000000000000000000000000000000000 0 0 0 0 0 0 0 1 0 0 0 0 0 0 0 0 0 0 0 0 0 0 0 0 ;
0000000000000000000000000001000000000000000000000000000000000 0 0 0 0 0 0 1 0 0 0 0 0 0 0 0 0 0 0 0 0 0 0 0 0 ;
0000000000000000000000000002000000000000000000000000000000000 0 0 0 0 0 0 0 1 0 0 0 0 0 0 0 0 0 0 0 0 0 0 0 0 ;
0000000000000000000000000002000000000000000000000000000000000 0 0 0 0 0 0 0 1 0 0 0 0 0 0 0 0 0 0 0 0 0 0 0 0 ;
0000000000000000000000000002000000000000000000000000000000000 0 0 0 1 0 0 0 0 0 0 0 0 0 0 0 0 0 0 0 0 0 0 0 0 ;
0000000000000000000000000002000000000000000000000000000000000 0 0 0 0 0 0 0 1 0 0 0 0 0 0 0 0 0 0 0 0 0 0 0 0 ;
0000000000000000000000000002000000000000000000000000000000000 0 0 0 0 0 0 0 1 0 0 0 0 0 0 0 0 0 0 0 0 0 0 0 0 ;
0000000000000000000000000002000000000000000000000000000000000 0 0 1 0 0 0 0 0 0 0 0 0 0 0 0 0 0 0 0 0 0 0 0 0 ;
0000000000000000000000000002000000000000000000000000000000000 0 0 0 0 0 0 0 1 0 0 0 0 0 0 0 0 0 0 0 0 0 0 0 0 ;
0000000000000000000000000001000000000000000000000000000000000 0 0 0 0 0 0 0 1 0 0 0 0 0 0 0 0 0 0 0 0 0 0 0 0 ;
0000000000000000000000000002000000000000000000000000000000200 0 0 0 0 0 0 0 1 0 0 0 0 0 0 0 0 0 0 0 0 0 0 0 0 ;
0000000000000000000000000002000000000000000000000000000000000 0 0 0 0 0 0 0 1 0 0 0 0 0 0 0 0 0 0 0 0 0 0 0 0 ;
0000000000000000000000000001000000000000000000000000000000000 0 0 1 0 0 0 0 0 0 0 0 0 0 0 0 0 0 0 0 0 0 0 0 0 ;
0000000000000000000000000002000000000000000000000000000000000 0 0 0 0 0 0 0 1 0 0 0 0 0 0 0 0 0 0 0 0 0 0 0 0 ;
0000000000000000000000000001100000000200000000000000000000000 0 0 0 0 0 0 0 1 0 0 0 0 0 0 0 0 0 0 0 0 0 0 0 0 ;
0000000000000000000000000001000000000000000000000000000000000 0 0 0 0 0 0 0 1 0 0 0 0 0 0 0 0 0 0 0 0 0 0 0 0 ;
0000000000000000000000000002000000000000000000000000000000000 0 0 1 0 0 0 0 0 0 0 0 0 0 0 0 0 0 0 0 0 0 0 0 0 ;
0000000000000000000000000001000100000000000000000000000000000 0 0 0 0 0 0 1 0 0 0 0 0 0 0 0 0 0 0 0 0 0 0 0 0 ;
0000000000000000000000000001000000000000000000000000000000000 0 0 0 0 0 0 1 0 0 0 0 0 0 0 0 0 0 0 0 0 0 0 0 0 ;
0000000000000000000000000001000000000000000000000000000000000 0 0 0 0 0 1 0 0 0 0 0 0 0 0 0 0 0 0 0 0 0 0 0 0 ;
0000000000000000000000000002000000000000000000000000000000000 0 0 0 0 0 1 0 0 0 0 0 0 0 0 0 0 0 0 0 0 0 0 0 0 ;
0000000000000000000000000002000000000000000000000000000000000 0 0 0 0 0 1 0 0 0 0 0 0 0 0 0 0 0 0 0 0 0 0 0 0 ;
0000000000000000000000000002000000000000000000000000000000000 0 0 0 0 1 0 0 0 0 0 0 0 0 0 0 0 0 0 0 0 0 0 0 0 ;
0000000000000000000000000001000000000000000000000000000000000 0 0 0 0 0 1 0 0 0 0 0 0 0 0 0 0 0 0 0 0 0 0 0 0 ;
0000000000000000000000000002000000000000000000000000000000000 1 0 0 0 0 0 0 0 0 0 0 0 0 0 0 0 0 0 0 0 0 0 0 0 ;
0000000000000000000000000002000000000000000000000000000000000 1 0 0 0 0 0 0 0 0 0 0 0 0 0 0 0 0 0 0 0 0 0 0 0 ;
0000000000000000000000000002000000000000000000000000000000000 1 0 0 0 0 0 0 0 0 0 0 0 0 0 0 0 0 0 0 0 0 0 0 0 ;
0000000000000000000000000002000000000000000000000000000000000 1 0 0 0 0 0 0 0 0 0 0 0 0 0 0 0 0 0 0 0 0 0 0 0 ;
0000000000000000000000000002000000000000000000000000000000000 0 1 0 0 0 0 0 0 0 0 0 0 0 0 0 0 0 0 0 0 0 0 0 0 ;
0000000000000000000000000002000000000000000000000010000000000 -1 0 0 0 0 0 0 0 0 0 0 0 0 0 0 0 0 0 0 0 0 0 0 0 ;
0000000000000000000000000002000000000000000000000000000000000 0 0 0 0 0 1 0 0 0 0 0 0 0 0 0 0 0 0 0 0 0 0 0 0 ;
0000000000000000000000000002000000000000000000000000000000000 0 0 0 0 0 1 0 0 0 0 0 0 0 0 0 0 0 0 0 0 0 0 0 0 ;
0000000000000000000000000002000000000000000000000000000000000 0 0 0 0 0 1 0 0 0 0 0 0 0 0 0 0 0 0 0 0 0 0 0 0 ;
0000000000000000000000000001000000000000000000000000000000000 0 0 0 0 0 1 0 0 0 0 0 0 0 0 0 0 0 0 0 0 0 0 0 0 ;
0000000000000000000000000002000000000000000000000000000000000 1 0 0 0 0 0 0 0 0 0 0 0 0 0 0 0 0 0 0 0 0 0 0 0 ;
0000000000000000000000000002000000000000000000000000000000000 1 0 0 0 0 0 0 0 0 0 0 0 0 0 0 0 0 0 0 0 0 0 0 0 ;
0000000000000000000000000002000000000000000000000000000000000 0 1 0 0 0 0 0 0 0 0 0 0 0 0 0 0 0 0 0 0 0 0 0 0 ;
0000000000000000000000000002000000000000000000000000000000000 1 0 0 0 0 0 0 0 0 0 0 0 0 0 0 0 0 0 0 0 0 0 0 0 ;
0000000000000000000000000002000000000000000000000000000000000 1 0 0 0 0 0 0 0 0 0 0 0 0 0 0 0 0 0 0 0 0 0 0 0 ;
0000000000000000000000000002000000000000000000000000000000000 1 0 0 0 0 0 0 0 0 0 0 0 0 0 0 0 0 0 0 0 0 0 0 0 ;
0000000000000000000000000000200000000000000000000000000000000 0 0 0 0 0 1 0 0 0 0 0 0 0 0 0 0 0 0 0 0 0 0 0 0 ;
0000000000000000000000000000100000000000000000000000000000000 1 0 0 0 0 0 0 0 0 0 0 0 0 0 0 0 0 0 0 0 0 0 0 0 ;
0000000000000000000000000000200000000000000000000000000000000 0 0 0 0 0 1 0 0 0 0 0 0 0 0 0 0 0 0 0 0 0 0 0 0 ;
0000000000000000000000000000200000000000000000000000000000000 0 0 0 0 0 1 0 0 0 0 0 0 0 0 0 0 0 0 0 0 0 0 0 0 ;
0000000000000000000000000000200000000000000000000000000000000 0 0 0 0 0 1 0 0 0 0 0 0 0 0 0 0 0 0 0 0 0 0 0 0 ;
0000000000000000000000000000200000000000000000000000000000000 0 0 0 0 0 1 0 0 0 0 0 0 0 0 0 0 0 0 0 0 0 0 0 0 ;
0000000000000000000000000000200000000000000000000000000000000 1 0 0 0 0 0 0 0 0 0 0 0 0 0 0 0 0 0 0 0 0 0 0 0 ;
0000000000000000000000000000200000000000000000000000000000000 1 0 0 0 0 0 0 0 0 0 0 0 0 0 0 0 0 0 0 0 0 0 0 0 ;
0000000000000000000000000000201000000000000000000000000000000 0 0 0 0 0 1 0 0 0 0 0 0 0 0 0 0 0 0 0 0 0 0 0 0 ;
0000000000000000000000000000100000000000000000000000000000000 1 0 0 0 0 0 0 0 0 0 0 0 0 0 0 0 0 0 0 0 0 0 0 0 ;
0000000000000000000000000000200000000000000000000000000000000 0 0 0 0 0 1 0 0 0 0 0 0 0 0 0 0 0 0 0 0 0 0 0 0 ;
0000000000000000000000000000200000000000000000000000000000000 1 0 0 0 0 0 0 0 0 0 0 0 0 0 0 0 0 0 0 0 0 0 0 0 ;
0000000000000000000000000000200000000000000000000000000000000 0 1 0 0 0 0 0 0 0 0 0 0 0 0 0 0 0 0 0 0 0 0 0 0 ;
0000000000000000000000000000200000000000000000000000000000000 1 0 0 0 0 0 0 0 0 0 0 0 0 0 0 0 0 0 0 0 0 0 0 0 ;
0000000000000000000000000000200000000000000000000000000000000 1 0 0 0 0 0 0 0 0 0 0 0 0 0 0 0 0 0 0 0 0 0 0 0 ;
0000000000000000000000000000200000000000000000000000000000000 0 0 0 0 0 1 0 0 0 0 0 0 0 0 0 0 0 0 0 0 0 0 0 0 ;
0000000000000000000000000000200000000000000000000000000000000 1 0 0 0 0 0 0 0 0 0 0 0 0 0 0 0 0 0 0 0 0 0 0 0 ;
0000000000000000000000000000200000000000000000000000000000000 0 0 0 0 0 1 0 0 0 0 0 0 0 0 0 0 0 0 0 0 0 0 0 0 ;
0000000000000000000000000000200000000000000000000000000000000 1 0 0 0 0 0 0 0 0 0 0 0 0 0 0 0 0 0 0 0 0 0 0 0 ;
0000000000000000000000000000200000100002000000000000000000000 0 0 0 0 0 1 0 0 0 0 0 0 0 0 0 0 0 0 0 0 0 0 0 0 ;
0000000000000000000000000000200000000000000000000000000000000 0 0 0 0 0 1 0 0 0 0 0 0 0 0 0 0 0 0 0 0 0 0 0 0 ;
0000000000000000000000000000200000000000000000000000000000000 0 1 0 0 0 0 0 0 0 0 0 0 0 0 0 0 0 0 0 0 0 0 0 0 ;
0000000000000000000000000000200000000000000000000000000000000 1 0 0 0 0 0 0 0 0 0 0 0 0 0 0 0 0 0 0 0 0 0 0 0 ;
0000000000000000000000000000100000000000000000000000000000000 1 0 0 0 0 0 0 0 0 0 0 0 0 0 0 0 0 0 0 0 0 0 0 0 ;
0000000000000000000000000000200000000000000000000000000000000 1 0 0 0 0 0 0 0 0 0 0 0 0 0 0 0 0 0 0 0 0 0 0 0 ;
0000000000000000000000000000200000002000000000000000000000000 0 0 0 0 0 1 0 0 0 0 0 0 0 0 0 0 0 0 0 0 0 0 0 0 ;
0000000000000000000000000000100000000000000000000000000000000 1 0 0 0 0 0 0 0 0 0 0 0 0 0 0 0 0 0 0 0 0 0 0 0 ;
0000000000000000000000000000200000000000000000000000000000000 1 0 0 0 0 0 0 0 0 0 0 0 0 0 0 0 0 0 0 0 0 0 0 0 ;
0000000000000000000000000000200000000000000000000000000000000 0 1 0 0 0 0 0 0 0 0 0 0 0 0 0 0 0 0 0 0 0 0 0 0 ;
0000000000000000000000000000200000000000000000000000000000000 1 0 0 0 0 0 0 0 0 0 0 0 0 0 0 0 0 0 0 0 0 0 0 0 ;
0000000000000000000000000000200000000000000000000000000000000 0 1 0 0 0 0 0 0 0 0 0 0 0 0 0 0 0 0 0 0 0 0 0 0 ;
0000000000000000000000000000100000000000000000000000000000000 0 0 0 0 0 1 0 0 0 0 0 0 0 0 0 0 0 0 0 0 0 0 0 0 ;
0000000000000000000000000000100000000000000000000000000000000 0 0 0 0 0 1 0 0 0 0 0 0 0 0 0 0 0 0 0 0 0 0 0 0 ;
0000000000000000000000000000210000000000000000000000000000000 0 0 0 0 0 0 0 1 0 0 0 0 0 0 0 0 0 0 0 0 0 0 0 0 ;
0000000000000000000000000000200000000000000000000000000000000 0 0 0 0 0 0 1 0 0 0 0 0 0 0 0 0 0 0 0 0 0 0 0 0 ;
0000000000000000000000000000210000000000000000000000000000000 0 0 0 0 0 0 0 1 0 0 0 0 0 0 0 0 0 0 0 0 0 0 0 0 ;
0000000000000000000000000000100000000000000000000000000000000 0 0 0 0 0 0 0 1 0 0 0 0 0 0 0 0 0 0 0 0 0 0 0 0 ;
0000000000000000000000000000100000000000000000000000000000000 0 0 0 0 0 0 0 1 0 0 0 0 0 0 0 0 0 0 0 0 0 0 0 0 ;
0000000000000000000000000000210000000000000000000000000000000 0 0 0 0 0 0 0 1 0 0 0 0 0 0 0 0 0 0 0 0 0 0 0 0 ;
0000000000000000000000000000200000000000000000000000000000000 0 0 0 0 0 0 0 1 0 0 0 0 0 0 0 0 0 0 0 0 0 0 0 0 ;
0000000000000000000000000000200000000000000000000000000000000 0 0 0 0 0 0 0 1 0 0 0 0 0 0 0 0 0 0 0 0 0 0 0 0 ;
0000000000000000000000000000200000000000000000000000000000000 0 0 0 0 0 0 0 1 0 0 0 0 0 0 0 0 0 0 0 0 0 0 0 0 ;
0000000000000000000000000000200000000000000000000000000000000 0 0 0 0 0 0 0 1 0 0 0 0 0 0 0 0 0 0 0 0 0 0 0 0 ;
0000000000000000000000000000100000000000000000000000000000000 0 0 0 0 0 0 0 1 0 0 0 0 0 0 0 0 0 0 0 0 0 0 0 0 ;
0000000000000000000000000000100000000000000000000000000000000 0 0 0 0 0 0 0 1 0 0 0 0 0 0 0 0 0 0 0 0 0 0 0 0 ;
0000000000000000000000000000200000000000000000000000000000000 0 0 0 1 0 0 0 0 0 0 0 0 0 0 0 0 0 0 0 0 0 0 0 0 ;
0000000000000000000000000000200000000000000000000000000000000 0 0 0 0 0 0 0 1 0 0 0 0 0 0 0 0 0 0 0 0 0 0 0 0 ;
0000000000000000000000000000200000000000000000000000000000000 0 0 0 0 0 0 0 1 0 0 0 0 0 0 0 0 0 0 0 0 0 0 0 0 ;
0000000000000000000000000000210000000000000000000000000000000 0 0 0 0 0 0 0 1 0 0 0 0 0 0 0 0 0 0 0 0 0 0 0 0 ;
0000000000000000000000000000200000000000000000000000000000000 0 0 0 0 0 0 0 1 0 0 0 0 0 0 0 0 0 0 0 0 0 0 0 0 ;
0000000000000000000000000000300000000000000000000000000000000 0 0 0 0 0 0 0 1 0 0 0 0 0 0 0 0 0 0 0 0 0 0 0 0 ;
0000000000000000000000000000200000000000000000000000000000000 0 0 0 0 0 0 0 1 0 0 0 0 0 0 0 0 0 0 0 0 0 0 0 0 ;
0000000000000000000000000000200000000000000000000000000000000 0 0 0 0 0 0 0 1 0 0 0 0 0 0 0 0 0 0 0 0 0 0 0 0 ;
0000000000000000000000000000200000000000000000000000000000000 0 0 0 0 0 0 0 1 0 0 0 0 0 0 0 0 0 0 0 0 0 0 0 0 ;
0000000000000000000000000000200000000000000000000000000000000 0 0 0 0 0 0 0 1 0 0 0 0 0 0 0 0 0 0 0 0 0 0 0 0 ;
0000000000000000000000000000200000000000000000000000000000000 0 0 0 0 0 0 0 1 0 0 0 0 0 0 0 0 0 0 0 0 0 0 0 0 ;
0000000000000000000000000000200000000000000000000000000000000 0 0 0 0 0 0 0 1 0 0 0 0 0 0 0 0 0 0 0 0 0 0 0 0 ;
0000000000000000000000000000020000000000000000000000000000000 0 0 0 0 0 0 0 1 0 0 0 0 0 0 0 0 0 0 0 0 0 0 0 0 ;
0000000000000000000000000000020000000000000000000000000000000 0 0 0 0 0 0 0 1 0 0 0 0 0 0 0 0 0 0 0 0 0 0 0 0 ;
0000000000000000000000000000020000000000000000000000000000000 0 0 0 0 0 0 1 0 0 0 0 0 0 0 0 0 0 0 0 0 0 0 0 0 ;
0000000000000000000000000000020000000000000000000000000000000 0 0 0 0 0 0 0 1 0 0 0 0 0 0 0 0 0 0 0 0 0 0 0 0 ;
0000000000000000000000000000030000000000000000000000000000000 0 0 0 0 0 0 0 1 0 0 0 0 0 0 0 0 0 0 0 0 0 0 0 0 ;
0000000000000000000000000000020000000000000000000000000000000 0 0 0 0 0 0 0 1 0 0 0 0 0 0 0 0 0 0 0 0 0 0 0 0 ;
0000000000000000000000000000010000000000000000000000000000000 0 0 0 0 0 0 0 1 0 0 0 0 0 0 0 0 0 0 0 0 0 0 0 0 ;
0000000000000000000000000000020000000000000000000000000000000 0 0 0 0 0 0 0 1 0 0 0 0 0 0 0 0 0 0 0 0 0 0 0 0 ;
0000000000000000000000000000020000000000000000000000000000000 0 0 0 0 0 0 0 1 0 0 0 0 0 0 0 0 0 0 0 0 0 0 0 0 ;
0000000000000000000000000000020000000000000000000000000000000 0 0 0 0 0 0 0 1 0 0 0 0 0 0 0 0 0 0 0 0 0 0 0 0 ;
0000000000000000000000000000030000000000000000000000000000000 0 0 0 0 0 0 0 1 0 0 0 0 0 0 0 0 0 0 0 0 0 0 0 0 ;
0000000000000000000000000000020000000000000000000000000000000 0 0 0 0 0 0 0 1 0 0 0 0 0 0 0 0 0 0 0 0 0 0 0 0 ;
0000000000000000000000000000020000000000000000000000000000000 0 0 0 0 0 0 0 1 0 0 0 0 0 0 0 0 0 0 0 0 0 0 0 0 ;
0000000000000000000000000000030000000000000000000000000000000 0 0 0 0 0 0 0 1 0 0 0 0 0 0 0 0 0 0 0 0 0 0 0 0 ;
0000000000000000000000000000020000000000000000000000000000000 0 0 0 0 0 0 0 1 0 0 0 0 0 0 0 0 0 0 0 0 0 0 0 0 ;
0000000000000000000000000000020000000000000000000000000000000 0 0 0 0 0 0 0 1 0 0 0 0 0 0 0 0 0 0 0 0 0 0 0 0 ;
0000000000000000000000000000000000000000000000000000000000002 0 0 0 0 0 1 0 0 0 0 0 0 0 0 0 0 0 0 0 0 0 0 0 0 ;
0000000000000000000000000000000000000000000000000000000000002 0 0 0 0 0 1 0 0 0 0 0 0 0 0 0 0 0 0 0 0 0 0 0 0 ;
0000000000000000000000000000000000000000000000000000000000002 0 0 0 0 0 1 0 0 0 0 0 0 0 0 0 0 0 0 0 0 0 0 0 0 ;
0000000000000000000000000000000000000000000000000000000000002 0 0 0 0 0 1 0 0 0 0 0 0 0 0 0 0 0 0 0 0 0 0 0 0 ;
0000000000000000000000000000000000000000000000000000000000003 0 0 0 0 0 1 0 0 0 0 0 0 0 0 0 0 0 0 0 0 0 0 0 0 ;
0000000000000000000000000000000000000000000000000000000000001 0 0 1 0 0 0 0 0 0 0 0 0 0 0 0 0 0 0 0 0 0 0 0 0 ;
0000000000000000000000000000020000000000000000000000000000000 0 0 0 0 0 0 0 1 0 0 0 0 0 0 0 0 0 0 0 0 0 0 0 0 ;
0000000000000000000000000000020000000000000000000000000000000 0 0 0 0 0 0 0 1 0 0 0 0 0 0 0 0 0 0 0 0 0 0 0 0 ;
0000000000000000000000000000020000000000000000000000000000000 0 0 0 0 0 0 0 1 0 0 0 0 0 0 0 0 0 0 0 0 0 0 0 0 ;
0000000000000000000000000000010000000000000000000000000000000 0 0 0 0 0 0 0 1 0 0 0 0 0 0 0 0 0 0 0 0 0 0 0 0 ;
0000000000000000000000000000020000000000000000000000000000000 0 0 0 0 0 0 0 1 0 0 0 0 0 0 0 0 0 0 0 0 0 0 0 0 ;
0000000000000000000000000000020000000000000000000000000000000 0 0 0 0 0 0 0 1 0 0 0 0 0 0 0 0 0 0 0 0 0 0 0 0 ;
0000000000000000000000000000020000000000000000000000000000000 0 0 0 0 0 0 0 1 0 0 0 0 0 0 0 0 0 0 0 0 0 0 0 0 ;
0000000000000000000000000000030100000000000000000000000000000 0 0 0 0 0 0 1 0 0 0 0 0 0 0 0 0 0 0 0 0 0 0 0 0 ;
0000000000000000000000000000020000000000000000000000000000000 0 0 0 0 0 0 0 1 0 0 0 0 0 0 0 0 0 0 0 0 0 0 0 0 ;
0000000000000000000000000000020000000000000000000000000000000 0 0 0 0 0 0 0 1 0 0 0 0 0 0 0 0 0 0 0 0 0 0 0 0 ;
0000000000000000000000000000010000000000000000000000000000000 0 0 1 0 0 0 0 0 0 0 0 0 0 0 0 0 0 0 0 0 0 0 0 0 ;
0000000000000000000000000000020000000000000000000000000000000 0 0 0 1 0 0 0 0 0 0 0 0 0 0 0 0 0 0 0 0 0 0 0 0 ;
0000000000000000000000000000020000000000000000000000000000000 0 0 0 0 0 0 0 1 0 0 0 0 0 0 0 0 0 0 0 0 0 0 0 0 ;
0000000000000000000000000000020000000000000000000000000000000 0 0 0 0 0 0 1 0 0 0 0 0 0 0 0 0 0 0 0 0 0 0 0 0 ;
0000000000000000000000000000020000000000000000000000000000000 0 0 0 0 0 0 0 1 0 0 0 0 0 0 0 0 0 0 0 0 0 0 0 0 ;
0000000000000000000000000000020000000000000000000000000000000 0 0 0 0 0 0 0 1 0 0 0 0 0 0 0 0 0 0 0 0 0 0 0 0 ;
0000000000000000000000000000010000000000000000000000000000000 0 0 0 0 0 0 1 0 0 0 0 0 0 0 0 0 0 0 0 0 0 0 0 0 ;
0000000000000000000000000000010000000000000000000000000000000 0 0 0 0 0 0 0 1 0 0 0 0 0 0 0 0 0 0 0 0 0 0 0 0 ;
0000000000000000000000000000010000000000000000000000000000000 0 0 0 0 0 0 0 1 0 0 0 0 0 0 0 0 0 0 0 0 0 0 0 0 ;
0000000000000000000000000000012000000000000000000000000000000 0 0 0 0 0 0 0 1 0 0 0 0 0 0 0 0 0 0 0 0 0 0 0 0 ;
0000000000000000000000000000010000000000000000000000000000000 0 0 0 0 0 0 0 1 0 0 0 0 0 0 0 0 0 0 0 0 0 0 0 0 ;
0000000000000000000000000000010000000000000000000000000000000 0 0 0 0 0 0 0 1 0 0 0 0 0 0 0 0 0 0 0 0 0 0 0 0 ;
0000000000000000000000000000020000000000000000000000000000000 0 0 0 0 0 0 0 1 0 0 0 0 0 0 0 0 0 0 0 0 0 0 0 0 ;
0000000000000000000000000000002000000000000000000000000000000 1 0 0 0 0 0 0 0 0 0 0 0 0 0 0 0 0 0 0 0 0 0 0 0 ;
0000000000000000000000000000001000000000000000000000000000000 0 1 0 0 0 0 0 0 0 0 0 0 0 0 0 0 0 0 0 0 0 0 0 0 ;
0000000000000000000000000000002000000000000000000000000000000 1 0 0 0 0 0 0 0 0 0 0 0 0 0 0 0 0 0 0 0 0 0 0 0 ;
0000000000000000000000000000002000000000000000000000000000000 0 1 0 0 0 0 0 0 0 0 0 0 0 0 0 0 0 0 0 0 0 0 0 0 ;
0000000000000000000000000000002000000000000000000000000000000 1 0 0 0 0 0 0 0 0 0 0 0 0 0 0 0 0 0 0 0 0 0 0 0 ;
0000000000000000000000000000002000000000000000000000000000000 1 0 0 0 0 0 0 0 0 0 0 0 0 0 0 0 0 0 0 0 0 0 0 0 ;
0000000000000000000000000000002000000000000000000000000000000 0 1 0 0 0 0 0 0 0 0 0 0 0 0 0 0 0 0 0 0 0 0 0 0 ;
0000000000000000000000000000003000000000000000000000000000000 0 0 0 0 0 1 0 0 0 0 0 0 0 0 0 0 0 0 0 0 0 0 0 0 ;
0000000000000000000000000000002000000000000000000000000000000 1 0 0 0 0 0 0 0 0 0 0 0 0 0 0 0 0 0 0 0 0 0 0 0 ;
0000000000000000000000000000002000000000000000000000000000000 0 1 0 0 0 0 0 0 0 0 0 0 0 0 0 0 0 0 0 0 0 0 0 0 ;
0000000000000000000000000000002000000000000000000000000000000 1 0 0 0 0 0 0 0 0 0 0 0 0 0 0 0 0 0 0 0 0 0 0 0 ;
0000000000000000000000000000003000000000000000000000000000000 0 0 0 0 0 1 0 0 0 0 0 0 0 0 0 0 0 0 0 0 0 0 0 0 ;
0000000000000000000000000000002000000000000000000000000000000 0 0 0 0 0 1 0 0 0 0 0 0 0 0 0 0 0 0 0 0 0 0 0 0 ;
0000000000000000000000000000002000000002000000000000000000000 0 0 0 0 0 1 0 0 0 0 0 0 0 0 0 0 0 0 0 0 0 0 0 0 ;
0000000000000000000000000000002000000000020000000000000000000 0 0 0 0 0 1 0 0 0 0 0 0 0 0 0 0 0 0 0 0 0 0 0 0 ;
0000000000000000000000000000002000002000000000000000000000000 0 0 0 0 0 1 0 0 0 0 0 0 0 0 0 0 0 0 0 0 0 0 0 0 ;
0000000000000000000000000000002000000000000000000000000000000 0 0 0 0 0 -1 0 0 0 0 0 0 0 0 0 0 0 0 0 0 0 0 0 0 ;
0000000000000000000000000000002000000000000000000000000000000 1 0 0 0 0 0 0 0 0 0 0 0 0 0 0 0 0 0 0 0 0 0 0 0 ;
0000000000000000000000000000002000000000000000000000000000000 1 0 0 0 0 0 0 0 0 0 0 0 0 0 0 0 0 0 0 0 0 0 0 0 ;
0000000000000000000000000000002000000000000000000000000000000 1 0 0 0 0 0 0 0 0 0 0 0 0 0 0 0 0 0 0 0 0 0 0 0 ;
0000000000000000000000000000002000000000000000000000000000000 1 0 0 0 0 0 0 0 0 0 0 0 0 0 0 0 0 0 0 0 0 0 0 0 ;
0000000000000000000000000000002000000000000000000000000000000 1 0 0 0 0 0 0 0 0 0 0 0 0 0 0 0 0 0 0 0 0 0 0 0 ;
0000000000000000000000000000002000000000000000000000000000000 0 0 0 0 0 1 0 0 0 0 0 0 0 0 0 0 0 0 0 0 0 0 0 0 ;
0000000000000000000000000000002000000000000000000000000000000 0 0 0 0 0 1 0 0 0 0 0 0 0 0 0 0 0 0 0 0 0 0 0 0 ;
0000000000000000000000000000002000000000000000000000000000000 1 0 0 0 0 0 0 0 0 0 0 0 0 0 0 0 0 0 0 0 0 0 0 0 ;
0000000000000000000000000000002000000000000000000000000000000 1 0 0 0 0 0 0 0 0 0 0 0 0 0 0 0 0 0 0 0 0 0 0 0 ;
0000000000000000000000000000001000000000000000000000000000000 1 0 0 0 0 0 0 0 0 0 0 0 0 0 0 0 0 0 0 0 0 0 0 0 ;
0000000000000000000000000000002000000000000000000000000000000 1 0 0 0 0 0 0 0 0 0 0 0 0 0 0 0 0 0 0 0 0 0 0 0 ;
0000000000000000000000000000002000000000000000000000000000000 0 0 0 0 0 1 0 0 0 0 0 0 0 0 0 0 0 0 0 0 0 0 0 0 ;
0000000000000000000000000000002000000000000000000000000000000 1 0 0 0 0 0 0 0 0 0 0 0 0 0 0 0 0 0 0 0 0 0 0 0 ;
0000000000000000000000000000002000000000000000000000000000000 0 0 0 0 0 0 0 1 0 0 0 0 0 0 0 0 0 0 0 0 0 0 0 0 ;
0000000000000000000000000000001000000000000000000000000000000 0 0 0 0 0 0 0 1 0 0 0 0 0 0 0 0 0 0 0 0 0 0 0 0 ;
0000000000000000000000000000002000000000000000000000000000000 0 0 0 0 0 0 0 1 0 0 0 0 0 0 0 0 0 0 0 0 0 0 0 0 ;
0000000000000000000000000000002000000000000000000000000000000 0 0 0 0 0 0 0 1 0 0 0 0 0 0 0 0 0 0 0 0 0 0 0 0 ;
0000000000000000000000000000002000000000000000000000000000000 0 0 0 0 0 0 0 1 0 0 0 0 0 0 0 0 0 0 0 0 0 0 0 0 ;
0000000000000000000000000000002000000000000000000000000000000 0 0 0 0 0 0 0 1 0 0 0 0 0 0 0 0 0 0 0 0 0 0 0 0 ;
0000000000000000000000000000002000000000000000000000000000000 0 0 0 0 0 0 0 1 0 0 0 0 0 0 0 0 0 0 0 0 0 0 0 0 ;
0000000000000000000000000000002000000000000000000000000000000 0 0 0 0 0 0 0 1 0 0 0 0 0 0 0 0 0 0 0 0 0 0 0 0 ;
0000000000000000000000000000002000000000000000000000000000000 0 0 0 0 0 0 0 1 0 0 0 0 0 0 0 0 0 0 0 0 0 0 0 0 ;
0000000000000000000000000000002000000000000000000000000000000 0 0 0 0 0 0 0 1 0 0 0 0 0 0 0 0 0 0 0 0 0 0 0 0 ;
0000000000000000000000000000001000000000000000000000000000000 0 0 0 0 0 0 0 1 0 0 0 0 0 0 0 0 0 0 0 0 0 0 0 0 ;
0000000000000000000000000000002000000000000000000000000000000 0 0 0 0 0 0 0 1 0 0 0 0 0 0 0 0 0 0 0 0 0 0 0 0 ;
0000000000000000000000000000002000000000000000000000000000000 0 0 0 0 0 0 0 1 0 0 0 0 0 0 0 0 0 0 0 0 0 0 0 0 ;
0000000000000000000000000000001000000000000000000000000000000 0 0 0 0 0 0 0 1 0 0 0 0 0 0 0 0 0 0 0 0 0 0 0 0 ;
0000000000000000000000000000002000000000000000000000000000000 0 0 0 0 0 0 0 1 0 0 0 0 0 0 0 0 0 0 0 0 0 0 0 0 ;
0000000000000000000000000000002000000000000000000000000000000 0 0 0 0 0 0 0 1 0 0 0 0 0 0 0 0 0 0 0 0 0 0 0 0 ;
0000000000000000000000000000002000000000000000000000000000000 0 0 1 0 0 0 0 0 0 0 0 0 0 0 0 0 0 0 0 0 0 0 0 0 ;
0000000000000000000000000000001000000000000000000000000000000 0 0 0 0 0 0 0 1 0 0 0 0 0 0 0 0 0 0 0 0 0 0 0 0 ;
0000000000000000000000000000000200000000000000000000000000000 0 0 0 0 0 0 0 1 0 0 0 0 0 0 0 0 0 0 0 0 0 0 0 0 ;
0000000000000000000000000000000200000000000000000000000000000 0 0 0 0 0 0 0 1 0 0 0 0 0 0 0 0 0 0 0 0 0 0 0 0 ;
0000000000000000000000000000000200000000000000000000000000000 0 0 0 0 0 0 0 1 0 0 0 0 0 0 0 0 0 0 0 0 0 0 0 0 ;
0000000000000000000000000000000100000000000000000000000000000 0 0 0 0 0 0 0 1 0 0 0 0 0 0 0 0 0 0 0 0 0 0 0 0 ;
0000000000000000000000000000000200000000000000000000000000000 0 0 0 0 0 0 0 1 0 0 0 0 0 0 0 0 0 0 0 0 0 0 0 0 ;
0000000000000000000000000000000200000000000000000000000000000 0 0 0 0 0 0 0 1 0 0 0 0 0 0 0 0 0 0 0 0 0 0 0 0 ;
0000000000000000000000000000000200000000000000000000000000000 0 0 0 0 0 0 0 1 0 0 0 0 0 0 0 0 0 0 0 0 0 0 0 0 ;
0000000000000000000000000000000200000000000000000000000000000 0 0 0 0 0 0 0 1 0 0 0 0 0 0 0 0 0 0 0 0 0 0 0 0 ;
0000000000000000000000000000000200000000000000000000000000000 0 0 0 0 0 0 0 1 0 0 0 0 0 0 0 0 0 0 0 0 0 0 0 0 ;
0000000000000000000000000000000300000000000000000000000000000 0 0 0 0 0 0 0 1 0 0 0 0 0 0 0 0 0 0 0 0 0 0 0 0 ;
0000000000000000000000000000000200000000000000000000000000000 0 0 0 0 0 0 0 1 0 0 0 0 0 0 0 0 0 0 0 0 0 0 0 0 ;
0000000000000000000000000000000200000000000000000000000000000 0 0 0 0 0 0 0 1 0 0 0 0 0 0 0 0 0 0 0 0 0 0 0 0 ;
0000000000000000000000000000000100000000000000000000000000000 0 0 0 0 0 0 0 1 0 0 0 0 0 0 0 0 0 0 0 0 0 0 0 0 ;
0000000000000000000000000000000100000000000000000000000000000 0 0 0 0 0 0 0 1 0 0 0 0 0 0 0 0 0 0 0 0 0 0 0 0 ;
0000000000000000000000000000000200000000000000000000000000000 0 0 0 0 0 0 0 1 0 0 0 0 0 0 0 0 0 0 0 0 0 0 0 0 ;
0000000000000000000000000000000200000000000000000000000000000 0 0 0 0 0 0 0 1 0 0 0 0 0 0 0 0 0 0 0 0 0 0 0 0 ;
0000000000000000000000000000000200000000000000000000000000000 0 0 0 0 0 0 0 1 0 0 0 0 0 0 0 0 0 0 0 0 0 0 0 0 ;
0000000000000000000000000000000300000000000000000000000000000 0 0 0 0 0 0 1 0 0 0 0 0 0 0 0 0 0 0 0 0 0 0 0 0 ;
0000000000000000000000000000000100000000000000000000000000000 0 0 0 0 0 0 0 1 0 0 0 0 0 0 0 0 0 0 0 0 0 0 0 0 ;
0000000000000000000000000000000200000000000000000000000000000 0 0 0 0 0 0 0 1 0 0 0 0 0 0 0 0 0 0 0 0 0 0 0 0 ;
0000000000000000000000000000000200000000000000000000000000000 0 0 0 0 0 0 0 1 0 0 0 0 0 0 0 0 0 0 0 0 0 0 0 0 ;
0000000000000000000000000000000200000000000000000000000000000 0 0 0 0 0 0 0 1 0 0 0 0 0 0 0 0 0 0 0 0 0 0 0 0 ;
0000000000000000000000000000000300000000000000000000000000000 0 0 0 0 0 0 0 1 0 0 0 0 0 0 0 0 0 0 0 0 0 0 0 0 ;
0000000000000000000000000000000100000000000000000000000000000 0 0 0 0 0 0 0 1 0 0 0 0 0 0 0 0 0 0 0 0 0 0 0 0 ;
0000000000000000000000000000000200000000000000000000000000000 0 0 0 0 0 0 0 1 0 0 0 0 0 0 0 0 0 0 0 0 0 0 0 0 ;
0000000000000000000000000000000100000000000000000000000000000 0 0 0 0 0 0 0 1 0 0 0 0 0 0 0 0 0 0 0 0 0 0 0 0 ;
0000000000000000000000000000000100000000000000000000000000000 0 0 0 0 0 0 0 1 0 0 0 0 0 0 0 0 0 0 0 0 0 0 0 0 ;
0000000000000000000000000000000200000000000000000000000000000 0 0 0 0 0 0 0 1 0 0 0 0 0 0 0 0 0 0 0 0 0 0 0 0 ;
0000000000000000000000000000000000000020000000000000000000000 0 0 0 0 0 0 0 1 0 0 0 0 0 0 0 0 0 0 0 0 0 0 0 0 ;
0000000000000000000000000000000000000020000000000000000000000 0 0 0 0 0 0 0 1 0 0 0 0 0 0 0 0 0 0 0 0 0 0 0 0 ;
0000000000000000000000000000000000000002000000000000000000000 0 1 0 0 0 0 0 0 0 0 0 0 0 0 0 0 0 0 0 0 0 0 0 0 ;
0000000000000000000000000000000000000002000000000000000000000 0 1 0 0 0 0 0 0 0 0 0 0 0 0 0 0 0 0 0 0 0 0 0 0 ;
0000000000000000000000000000000000000002000000000000000000000 0 1 0 0 0 0 0 0 0 0 0 0 0 0 0 0 0 0 0 0 0 0 0 0 ;
0000000000000000000000000000000000000002000000000000000000000 0 1 0 0 0 0 0 0 0 0 0 0 0 0 0 0 0 0 0 0 0 0 0 0 ;
0000000000000000000000000000000000000001000000000000000000000 0 0 0 0 0 1 0 0 0 0 0 0 0 0 0 0 0 0 0 0 0 0 0 0 ;
0000000000000000000000000000000000000001000000000000000000000 0 0 0 0 0 1 0 0 0 0 0 0 0 0 0 0 0 0 0 0 0 0 0 0 ;
0000000000000000000000000000000000000002000000000000000000000 0 0 0 0 0 1 0 0 0 0 0 0 0 0 0 0 0 0 0 0 0 0 0 0 ;
0000000000000000000000000000000000000002000000000000000000000 0 0 0 0 0 1 0 0 0 0 0 0 0 0 0 0 0 0 0 0 0 0 0 0 ;
0000000000000000000000000000000000000001000000000000000000020 0 0 0 0 0 1 0 0 0 0 0 0 0 0 0 0 0 0 0 0 0 0 0 0 ;
0000000000000000000000000000000000000001100000000000000000000 0 0 0 0 0 1 0 0 0 0 0 0 0 0 0 0 0 0 0 0 0 0 0 0 ;
0000000000000000000000000000000000000002010000000000000000000 0 0 0 0 0 1 0 0 0 0 0 0 0 0 0 0 0 0 0 0 0 0 0 0 ;
0000000000000000000000000000000000000002000000000000000000000 0 0 0 0 0 1 0 0 0 0 0 0 0 0 0 0 0 0 0 0 0 0 0 0 ;
0000000000000000000000000000000000000002000000000000000000000 0 0 0 0 0 1 0 0 0 0 0 0 0 0 0 0 0 0 0 0 0 0 0 0 ;
0000000000000000000000000000000000000002000000000000000000000 0 1 0 0 0 0 0 0 0 0 0 0 0 0 0 0 0 0 0 0 0 0 0 0 ;
0000000000000000000000000000000000000002000000000000000000000 0 1 0 0 0 0 0 0 0 0 0 0 0 0 0 0 0 0 0 0 0 0 0 0 ;
0000000000000000000000000000000000000002000000000000000000000 0 1 0 0 0 0 0 0 0 0 0 0 0 0 0 0 0 0 0 0 0 0 0 0 ;
0000000000000000000000000000000000000002000000000000000000000 0 1 0 0 0 0 0 0 0 0 0 0 0 0 0 0 0 0 0 0 0 0 0 0 ;
0000000000000000000000000000000000000001000000000000000000000 0 1 0 0 0 0 0 0 0 0 0 0 0 0 0 0 0 0 0 0 0 0 0 0 ;
0000000000000000000000000000000000000002000000000000000000000 0 1 0 0 0 0 0 0 0 0 0 0 0 0 0 0 0 0 0 0 0 0 0 0 ;
0000000000000000000000000000000000000002000000000000000000000 0 1 0 0 0 0 0 0 0 0 0 0 0 0 0 0 0 0 0 0 0 0 0 0 ;
0000000000000000000000000000000000000002000000000000000000000 0 1 0 0 0 0 0 0 0 0 0 0 0 0 0 0 0 0 0 0 0 0 0 0 ;
0000000000000000000000000000000000000002000000000000000000000 0 0 0 0 0 1 0 0 0 0 0 0 0 0 0 0 0 0 0 0 0 0 0 0 ;
0000000000000000000000000000000000000002000000000000000000000 0 1 0 0 0 0 0 0 0 0 0 0 0 0 0 0 0 0 0 0 0 0 0 0 ;
0000000000000000000000000000000000000002000000000000000000000 0 1 0 0 0 0 0 0 0 0 0 0 0 0 0 0 0 0 0 0 0 0 0 0 ;
0000000000000000000000000000000000000002000000000000000000000 0 0 0 0 0 1 0 0 0 0 0 0 0 0 0 0 0 0 0 0 0 0 0 0 ;
0000000000000000000000000000000000000002000000000000000000000 0 1 0 0 0 0 0 0 0 0 0 0 0 0 0 0 0 0 0 0 0 0 0 0 ;
0000000000000000000000000000000000000002000000000000000000000 0 0 0 0 0 1 0 0 0 0 0 0 0 0 0 0 0 0 0 0 0 0 0 0 ;
0000000000000000000000000000000000000002000000000000000000000 0 1 0 0 0 0 0 0 0 0 0 0 0 0 0 0 0 0 0 0 0 0 0 0 ;
0000000000000000000000000000000000000002000000000000000000000 0 1 0 0 0 0 0 0 0 0 0 0 0 0 0 0 0 0 0 0 0 0 0 0 ;
0000000000000000000000000000000000000002000000000000000000000 0 1 0 0 0 0 0 0 0 0 0 0 0 0 0 0 0 0 0 0 0 0 0 0 ;
0000000000000000000000000000000000000002000000000000000000000 0 1 0 0 0 0 0 0 0 0 0 0 0 0 0 0 0 0 0 0 0 0 0 0 ;
0000000000000000000000000000000000000002000000000000000000000 0 1 0 0 0 0 0 0 0 0 0 0 0 0 0 0 0 0 0 0 0 0 0 0 ;
0000000000000000000000000000000000000000200000000000000000000 0 0 0 0 0 1 0 0 0 0 0 0 0 0 0 0 0 0 0 0 0 0 0 0 ;
0000000000000000000000000000000000000000100000000000000000000 0 0 0 0 0 1 0 0 0 0 0 0 0 0 0 0 0 0 0 0 0 0 0 0 ;
0000000000000000000000000000000000000000200000000000000000000 0 1 0 0 0 0 0 0 0 0 0 0 0 0 0 0 0 0 0 0 0 0 0 0 ;
0000000000000000000000000000000000000000200000000000000000000 0 0 0 0 0 1 0 0 0 0 0 0 0 0 0 0 0 0 0 0 0 0 0 0 ;
0000000000000000000000000000000000000000100000000000000000000 0 0 0 0 0 1 0 0 0 0 0 0 0 0 0 0 0 0 0 0 0 0 0 0 ;
0000000000000000000000000000000000000000100000000000000000000 0 0 0 0 0 1 0 0 0 0 0 0 0 0 0 0 0 0 0 0 0 0 0 0 ;
0000000000000000000000000000000000000000200000000000000000000 0 1 0 0 0 0 0 0 0 0 0 0 0 0 0 0 0 0 0 0 0 0 0 0 ;
0000000000000000000000000000000000000000100000000000000000000 0 0 0 0 0 1 0 0 0 0 0 0 0 0 0 0 0 0 0 0 0 0 0 0 ;
0000000000000000000000000000000000000000200000000000000000000 0 1 0 0 0 0 0 0 0 0 0 0 0 0 0 0 0 0 0 0 0 0 0 0 ;
0000000000000000000000000000000000000000200000000000000000000 0 1 0 0 0 0 0 0 0 0 0 0 0 0 0 0 0 0 0 0 0 0 0 0 ;
0000000000000000000000000000000000000000200000000000000000000 0 1 0 0 0 0 0 0 0 0 0 0 0 0 0 0 0 0 0 0 0 0 0 0 ;
0000000000000000000000000000000000000000200000000000000000000 0 0 0 0 0 1 0 0 0 0 0 0 0 0 0 0 0 0 0 0 0 0 0 0 ;
0000000000000000000000000000000000000000200000000000000000000 0 0 0 0 0 1 0 0 0 0 0 0 0 0 0 0 0 0 0 0 0 0 0 0 ;
0000000000000000000000000000000000000000200000000000000000000 0 0 0 0 0 1 0 0 0 0 0 0 0 0 0 0 0 0 0 0 0 0 0 0 ;
0000000000000000000000000000000000000000100000000000000000000 0 0 0 0 0 1 0 0 0 0 0 0 0 0 0 0 0 0 0 0 0 0 0 0 ;
0000000000000000000000000000000000000000210000000000000000000 0 0 0 0 0 1 0 0 0 0 0 0 0 0 0 0 0 0 0 0 0 0 0 0 ;
0000000000000000000000000000000000000000200000000000000000300 0 0 0 0 0 1 0 0 0 0 0 0 0 0 0 0 0 0 0 0 0 0 0 0 ;
0000000000000000000000000000000000000000020000000000000000000 0 0 0 0 0 1 0 0 0 0 0 0 0 0 0 0 0 0 0 0 0 0 0 0 ;
0000000000000000000000000000000000000000020000000000001000000 0 0 0 0 0 1 0 0 0 0 0 0 0 0 0 0 0 0 0 0 0 0 0 0 ;
0000000000000000000000000000000000000000020000000000000000000 0 0 0 0 0 1 0 0 0 0 0 0 0 0 0 0 0 0 0 0 0 0 0 0 ;
0000000000000000000000000000000000000000020000000000000000000 0 0 0 0 0 1 0 0 0 0 0 0 0 0 0 0 0 0 0 0 0 0 0 0 ;
0000000000000000000000000000000000000000020000000000000000000 0 0 0 0 0 1 0 0 0 0 0 0 0 0 0 0 0 0 0 0 0 0 0 0 ;
0000000000000000000000000000000000000000002000000000000000000 0 0 0 0 0 1 0 0 0 0 0 0 0 0 0 0 0 0 0 0 0 0 0 0 ;
0000000000000000000000000000000000000000001000000000000000000 0 1 0 0 0 0 0 0 0 0 0 0 0 0 0 0 0 0 0 0 0 0 0 0 ;
0000000000000000000000000000000000000000001000000000000000000 0 0 0 0 0 1 0 0 0 0 0 0 0 0 0 0 0 0 0 0 0 0 0 0 ;
0000000000000000000000000000000000000000001000000000000000000 0 1 0 0 0 0 0 0 0 0 0 0 0 0 0 0 0 0 0 0 0 0 0 0 ;
0000000000000000000000000000000000000000001000000000000000000 0 1 0 0 0 0 0 0 0 0 0 0 0 0 0 0 0 0 0 0 0 0 0 0 ;
0000000000000000000000000000000000000000001000000000000000000 0 1 0 0 0 0 0 0 0 0 0 0 0 0 0 0 0 0 0 0 0 0 0 0 ;
0000000000000000000000000000000000000000002000000000000000000 0 0 0 0 0 1 0 0 0 0 0 0 0 0 0 0 0 0 0 0 0 0 0 0 ;
0000000000000000000000000000000000000000002000000000000000000 0 0 0 0 0 0 0 1 0 0 0 0 0 0 0 0 0 0 0 0 0 0 0 0 ;
0000000000000000000000000000000000000000002000000000000000000 0 0 0 1 0 0 0 0 0 0 0 0 0 0 0 0 0 0 0 0 0 0 0 0 ;
0000000000000000000000000000000000000000002000000000000000000 0 0 0 1 0 0 0 0 0 0 0 0 0 0 0 0 0 0 0 0 0 0 0 0 ;
0000000000000000000000000000000000000000002000000000000000000 0 0 0 1 0 0 0 0 0 0 0 0 0 0 0 0 0 0 0 0 0 0 0 0 ;
0000000000000000000000000000000000000000002000000000000000000 0 0 0 1 0 0 0 0 0 0 0 0 0 0 0 0 0 0 0 0 0 0 0 0 ;
0000000000000000000000000000000000000000002100000000000000000 0 0 0 0 0 0 0 1 0 0 0 0 0 0 0 0 0 0 0 0 0 0 0 0 ;
0000000000000000000000000000000000000000002000000000000000000 0 0 0 0 0 0 0 1 0 0 0 0 0 0 0 0 0 0 0 0 0 0 0 0 ;
0000000000000000000000000000000000000000002000000000000000000 0 0 0 1 0 0 0 0 0 0 0 0 0 0 0 0 0 0 0 0 0 0 0 0 ;
0000000000000000000000000000000000000000002000000000000000000 0 0 0 1 0 0 0 0 0 0 0 0 0 0 0 0 0 0 0 0 0 0 0 0 ;
0000000000000000000000000000000000000000002000000000000000000 0 0 0 1 0 0 0 0 0 0 0 0 0 0 0 0 0 0 0 0 0 0 0 0 ;
0000000000000000000000000000000000000000002000000000000000000 0 0 0 1 0 0 0 0 0 0 0 0 0 0 0 0 0 0 0 0 0 0 0 0 ;
0000000000000000000000000000000000000000002000000000000000000 0 0 0 1 0 0 0 0 0 0 0 0 0 0 0 0 0 0 0 0 0 0 0 0 ;
0000000000000000000000000000000000000000002000000000000000000 0 0 0 1 0 0 0 0 0 0 0 0 0 0 0 0 0 0 0 0 0 0 0 0 ;
0000000000000000000000000000000000000000002000000000000000000 0 0 0 0 0 0 0 1 0 0 0 0 0 0 0 0 0 0 0 0 0 0 0 0 ;
0000000000000000000000000000000000000000002000000000000000000 0 0 0 0 0 0 0 1 0 0 0 0 0 0 0 0 0 0 0 0 0 0 0 0 ;
0000000000000000000000000000000000000000002000000000000000000 0 0 0 1 0 0 0 0 0 0 0 0 0 0 0 0 0 0 0 0 0 0 0 0 ;
0000000000000000000000000000000000000000002000000000000000000 0 0 0 1 0 0 0 0 0 0 0 0 0 0 0 0 0 0 0 0 0 0 0 0 ;
0000000000000000000000000000000000000000002000000000000000000 0 0 0 1 0 0 0 0 0 0 0 0 0 0 0 0 0 0 0 0 0 0 0 0 ;
0000000000000000000000000000000000000000002000000000000000000 0 0 0 1 0 0 0 0 0 0 0 0 0 0 0 0 0 0 0 0 0 0 0 0 ;
0000000000000000000000000000000000000000002000000000000000000 0 0 0 1 0 0 0 0 0 0 0 0 0 0 0 0 0 0 0 0 0 0 0 0 ;
0000000000000000000000000000000000000000002000000000000000000 0 0 0 1 0 0 0 0 0 0 0 0 0 0 0 0 0 0 0 0 0 0 0 0 ;
0000000000000000000000000000000000000000002000000000000000000 0 0 0 1 0 0 0 0 0 0 0 0 0 0 0 0 0 0 0 0 0 0 0 0 ;
0000000000000000000000000000000000000000002000000000000000000 0 0 0 1 0 0 0 0 0 0 0 0 0 0 0 0 0 0 0 0 0 0 0 0 ;
0000000000000000000000000000000000000000002000000000000000000 0 0 0 0 0 0 0 1 0 0 0 0 0 0 0 0 0 0 0 0 0 0 0 0 ;
0000000000000000000000000000000000000000002000000000000000000 0 0 0 1 0 0 0 0 0 0 0 0 0 0 0 0 0 0 0 0 0 0 0 0 ;
0000000000000000000000000000000000000000000200000000000000000 0 0 0 1 0 0 0 0 0 0 0 0 0 0 0 0 0 0 0 0 0 0 0 0 ;
0000000000000000000000000000000000000000000100000000000000000 0 0 0 1 0 0 0 0 0 0 0 0 0 0 0 0 0 0 0 0 0 0 0 0 ;
0000000000000000000000000000000000000000000200000000000000000 0 0 0 0 0 0 0 1 0 0 0 0 0 0 0 0 0 0 0 0 0 0 0 0 ;
0000000000000000000000000000000000000000000200000000000000000 0 0 0 1 0 0 0 0 0 0 0 0 0 0 0 0 0 0 0 0 0 0 0 0 ;
0000000000000000000000000000000000000000000100010000000000000 0 0 0 -1 0 0 0 0 0 0 0 0 0 0 0 0 0 0 0 0 0 0 0 0 ;
0000000000000000000000000000000000000000000100000000000000000 0 0 0 1 0 0 0 0 0 0 0 0 0 0 0 0 0 0 0 0 0 0 0 0 ;
0000000000000000000000000000000000000000000200000000000000000 0 0 0 1 0 0 0 0 0 0 0 0 0 0 0 0 0 0 0 0 0 0 0 0 ;
0000000000000000000000000000000000000000000100000000000000000 0 0 0 0 0 0 0 1 0 0 0 0 0 0 0 0 0 0 0 0 0 0 0 0 ;
0000000000000000000000000000000000000000000100000000000000000 0 0 0 0 0 0 0 1 0 0 0 0 0 0 0 0 0 0 0 0 0 0 0 0 ;
0000000000000000000000000000000000000000000200000000000000000 0 0 0 0 0 0 0 1 0 0 0 0 0 0 0 0 0 0 0 0 0 0 0 0 ;
0000000000000000000000000000000000000000000200000000000000000 0 0 0 1 0 0 0 0 0 0 0 0 0 0 0 0 0 0 0 0 0 0 0 0 ;
0000000000000000000000000000000000000000000200000000000000000 0 0 0 1 0 0 0 0 0 0 0 0 0 0 0 0 0 0 0 0 0 0 0 0 ;
0000000000000000000000000000000000000000000200000000000000000 0 0 0 1 0 0 0 0 0 0 0 0 0 0 0 0 0 0 0 0 0 0 0 0 ;
0000000000000000000000000000000000000000000200000000000000000 0 0 0 0 0 0 0 1 0 0 0 0 0 0 0 0 0 0 0 0 0 0 0 0 ;
0000000000000000000000000000000000000000000200000000000000000 0 0 0 1 0 0 0 0 0 0 0 0 0 0 0 0 0 0 0 0 0 0 0 0 ;
0000000000000000000000000000000000000000000200000000000000000 0 0 0 1 0 0 0 0 0 0 0 0 0 0 0 0 0 0 0 0 0 0 0 0 ;
0000000000000000000000000000000000000000000200000000000000000 0 0 0 1 0 0 0 0 0 0 0 0 0 0 0 0 0 0 0 0 0 0 0 0 ;
0000000000000000000000000000000000000000000200000000000000000 0 0 0 1 0 0 0 0 0 0 0 0 0 0 0 0 0 0 0 0 0 0 0 0 ;
0000000000000000000000000000000000000000000200000000000000000 0 0 0 0 0 0 0 1 0 0 0 0 0 0 0 0 0 0 0 0 0 0 0 0 ;
0000000000000000000000000000000000000000000300000000000000000 0 0 0 0 0 0 0 1 0 0 0 0 0 0 0 0 0 0 0 0 0 0 0 0 ;
0000000000000000000000000000000000000000000200000000000000000 0 0 0 0 0 0 0 1 0 0 0 0 0 0 0 0 0 0 0 0 0 0 0 0 ;
0000000000000000000000000000000000000000000100000000000000000 0 0 0 0 0 0 0 1 0 0 0 0 0 0 0 0 0 0 0 0 0 0 0 0 ;
0000000000000000000000000000000000000000000020000000000000000 0 0 0 1 0 0 0 0 0 0 0 0 0 0 0 0 0 0 0 0 0 0 0 0 ;
0000000000000000000000000000000000000000000020000000000000000 0 0 0 1 0 0 0 0 0 0 0 0 0 0 0 0 0 0 0 0 0 0 0 0 ;
0000000000000000000000000000000000000000000020000000000000000 0 0 0 1 0 0 0 0 0 0 0 0 0 0 0 0 0 0 0 0 0 0 0 0 ;
0000000000000000000000000000000000000000000020000000000000000 0 0 0 1 0 0 0 0 0 0 0 0 0 0 0 0 0 0 0 0 0 0 0 0 ;
0000000000000000000000000000000000000000000020000000000000000 0 0 0 1 0 0 0 0 0 0 0 0 0 0 0 0 0 0 0 0 0 0 0 0 ;
0000000000000000000000000000000000000000000020000000000000000 0 0 0 1 0 0 0 0 0 0 0 0 0 0 0 0 0 0 0 0 0 0 0 0 ;
0000000000000000000000000000000000000000000020000000000000000 0 0 0 1 0 0 0 0 0 0 0 0 0 0 0 0 0 0 0 0 0 0 0 0 ;
0000000000000000000000000000000000000000000020000000000000000 0 0 0 1 0 0 0 0 0 0 0 0 0 0 0 0 0 0 0 0 0 0 0 0 ;
0000000000000000000000000000000000000000000020000000000000000 0 0 0 0 0 0 0 1 0 0 0 0 0 0 0 0 0 0 0 0 0 0 0 0 ;
0000000000000000000000000000000000000000000020000000000000000 0 0 0 1 0 0 0 0 0 0 0 0 0 0 0 0 0 0 0 0 0 0 0 0 ;
0000000000000000000000000000000000000000000020000000000000000 0 0 0 1 0 0 0 0 0 0 0 0 0 0 0 0 0 0 0 0 0 0 0 0 ;
0000000000000000000000000000000000000000000020000000000000000 0 0 0 1 0 0 0 0 0 0 0 0 0 0 0 0 0 0 0 0 0 0 0 0 ;
0000000000000000000000000000000000000000000020000000000000000 0 0 0 1 0 0 0 0 0 0 0 0 0 0 0 0 0 0 0 0 0 0 0 0 ;
0000000000000000000000000000000000000000000020000000000000000 0 0 0 0 0 0 0 1 0 0 0 0 0 0 0 0 0 0 0 0 0 0 0 0 ;
0000000000000000000000000000000000000000000020000000000000000 0 0 0 1 0 0 0 0 0 0 0 0 0 0 0 0 0 0 0 0 0 0 0 0 ;
0000000000000000000000000000000000000000000020000000000000000 0 0 0 1 0 0 0 0 0 0 0 0 0 0 0 0 0 0 0 0 0 0 0 0 ;
0000000000000000000000000000000000000000000020000000000000000 0 0 0 1 0 0 0 0 0 0 0 0 0 0 0 0 0 0 0 0 0 0 0 0 ;
0000000000000000000000000000000000000000000010000000000000000 0 0 0 0 0 0 0 1 0 0 0 0 0 0 0 0 0 0 0 0 0 0 0 0 ;
0000000000000000000000000000000000000000000020000000000000000 0 0 0 1 0 0 0 0 0 0 0 0 0 0 0 0 0 0 0 0 0 0 0 0 ;
0000000000000000000000000000000000000000000020000000000000000 0 0 0 1 0 0 0 0 0 0 0 0 0 0 0 0 0 0 0 0 0 0 0 0 ;
0000000000000000000000000000000000000000000020000000000000000 0 0 0 1 0 0 0 0 0 0 0 0 0 0 0 0 0 0 0 0 0 0 0 0 ;
0000000000000000000000000000000000000000000020000000000000000 0 0 0 1 0 0 0 0 0 0 0 0 0 0 0 0 0 0 0 0 0 0 0 0 ;
0000000000000000000000000000000000000000000020000001000000020 0 0 0 0 0 0 0 1 0 0 0 0 0 0 0 0 0 0 0 0 0 0 0 0 ;
0000000000000000000000000000000000000000000020000000000000000 0 0 0 0 0 0 0 1 0 0 0 0 0 0 0 0 0 0 0 0 0 0 0 0 ;
0000000000000000000000000000000000000000000020000000000000000 0 0 0 1 0 0 0 0 0 0 0 0 0 0 0 0 0 0 0 0 0 0 0 0 ;
0000000000000000000000000000000000000000000020000000000000000 0 0 0 1 0 0 0 0 0 0 0 0 0 0 0 0 0 0 0 0 0 0 0 0 ;
0000000000000000000000000000000000000000000020000000000000000 0 0 0 1 0 0 0 0 0 0 0 0 0 0 0 0 0 0 0 0 0 0 0 0 ;
0000000000000000000000000000000000000000000020000000000000000 0 0 0 1 0 0 0 0 0 0 0 0 0 0 0 0 0 0 0 0 0 0 0 0 ;
0000000000000000000000000000000000000000000020000000000000000 0 0 0 1 0 0 0 0 0 0 0 0 0 0 0 0 0 0 0 0 0 0 0 0 ;
0000000000000000000000000000000000000000000020000000000000000 0 0 0 1 0 0 0 0 0 0 0 0 0 0 0 0 0 0 0 0 0 0 0 0 ;
0000000000000000000000000000000000000000000020000000000000000 0 0 0 1 0 0 0 0 0 0 0 0 0 0 0 0 0 0 0 0 0 0 0 0 ;
0000000000000000000000000000000000000000000020000000000000000 0 0 0 0 0 0 0 1 0 0 0 0 0 0 0 0 0 0 0 0 0 0 0 0 ;
0000000000000000000000000000000000000000000020000000000000000 0 0 0 1 0 0 0 0 0 0 0 0 0 0 0 0 0 0 0 0 0 0 0 0 ;
0000000000000000000000000000000000000000000020000000000000000 0 0 0 0 0 0 0 1 0 0 0 0 0 0 0 0 0 0 0 0 0 0 0 0 ;
0000000000000000000000000000000000000000000020000000000000000 0 0 0 1 0 0 0 0 0 0 0 0 0 0 0 0 0 0 0 0 0 0 0 0 ;
0000000000000000000000000000000000000000000020000000000000000 0 0 0 1 0 0 0 0 0 0 0 0 0 0 0 0 0 0 0 0 0 0 0 0 ;
0000000000000000000000000000000000000000000020000000000000000 0 0 0 1 0 0 0 0 0 0 0 0 0 0 0 0 0 0 0 0 0 0 0 0 ;
0000000000000000000000000000000000000000000020000000000000000 0 0 0 1 0 0 0 0 0 0 0 0 0 0 0 0 0 0 0 0 0 0 0 0 ;
0000000000000000000000000000000000000000000010000000000000000 0 0 0 1 0 0 0 0 0 0 0 0 0 0 0 0 0 0 0 0 0 0 0 0 ;
0000000000000000000000000000000000000000000020000000000000000 0 0 0 0 0 0 0 1 0 0 0 0 0 0 0 0 0 0 0 0 0 0 0 0 ;
0000000000000000000000000000000000000000000020000000000000000 0 0 0 0 0 0 0 1 0 0 0 0 0 0 0 0 0 0 0 0 0 0 0 0 ;
0000000000000000000000000000000000000000000020000000000000000 0 0 0 1 0 0 0 0 0 0 0 0 0 0 0 0 0 0 0 0 0 0 0 0 ;
0000000000000000000000000000000000000000000020000000000000000 0 0 0 1 0 0 0 0 0 0 0 0 0 0 0 0 0 0 0 0 0 0 0 0 ;
0000000000000000000000000000000000000000000020000000000000000 0 0 0 0 0 0 0 1 0 0 0 0 0 0 0 0 0 0 0 0 0 0 0 0 ;
0000000000000000000000000000000000000000000020000002000000000 0 0 0 0 0 0 0 1 0 0 0 0 0 0 0 0 0 0 0 0 0 0 0 0 ;
0000000000000000000000000000000000000000000010000000000000000 0 0 0 0 0 0 0 1 0 0 0 0 0 0 0 0 0 0 0 0 0 0 0 0 ;
0000000000000000000000000000000000000000000020000000000000000 0 0 0 0 0 0 0 1 0 0 0 0 0 0 0 0 0 0 0 0 0 0 0 0 ;
0000000000000000000000000000000000000000000002000000000000000 0 0 0 0 0 0 0 1 0 0 0 0 0 0 0 0 0 0 0 0 0 0 0 0 ;
0000000000000000000000000000000000000000000001000000000000000 0 0 0 0 0 0 0 1 0 0 0 0 0 0 0 0 0 0 0 0 0 0 0 0 ;
0000000000000000000000000000000000000000000002000000000000000 0 0 0 1 0 0 0 0 0 0 0 0 0 0 0 0 0 0 0 0 0 0 0 0 ;
0000000000000000000000000000000000000000000002000000000000000 0 0 0 1 0 0 0 0 0 0 0 0 0 0 0 0 0 0 0 0 0 0 0 0 ;
0000000000000000000000000000000000000000000002000000000000000 0 0 0 0 0 0 0 1 0 0 0 0 0 0 0 0 0 0 0 0 0 0 0 0 ;
0000000000000000000000000000000000000000000002100000000000000 0 0 0 1 0 0 0 0 0 0 0 0 0 0 0 0 0 0 0 0 0 0 0 0 ;
0000000000000000000000000000000000000000000002000000000000000 0 0 0 0 0 0 0 1 0 0 0 0 0 0 0 0 0 0 0 0 0 0 0 0 ;
0000000000000000000000000000000000000000000002000000000000000 0 0 0 0 0 0 0 1 0 0 0 0 0 0 0 0 0 0 0 0 0 0 0 0 ;
0000000000000000000000000000000000000000000002000000000000000 0 0 0 0 0 0 0 1 0 0 0 0 0 0 0 0 0 0 0 0 0 0 0 0 ;
0000000000000000000000000000000000000000000002000000000000000 0 0 0 0 0 0 0 1 0 0 0 0 0 0 0 0 0 0 0 0 0 0 0 0 ;
0000000000000000000000000000000000000000000002000000000000000 0 0 0 0 0 0 0 1 0 0 0 0 0 0 0 0 0 0 0 0 0 0 0 0 ;
0000000000000000000000000000000000000000000002000000000000000 0 0 0 1 0 0 0 0 0 0 0 0 0 0 0 0 0 0 0 0 0 0 0 0 ;
0000000000000000000000000000000000000000000000200000000000000 0 0 0 1 0 0 0 0 0 0 0 0 0 0 0 0 0 0 0 0 0 0 0 0 ;
0000000000000000000000000000000000000000000000200000000000000 0 0 0 1 0 0 0 0 0 0 0 0 0 0 0 0 0 0 0 0 0 0 0 0 ;
0000000000000000000000000000000000000000000000200000000000000 0 0 0 0 0 0 0 1 0 0 0 0 0 0 0 0 0 0 0 0 0 0 0 0 ;
0000000000000000000000000000000000000000000000200000000000000 0 0 0 1 0 0 0 0 0 0 0 0 0 0 0 0 0 0 0 0 0 0 0 0 ;
0000000000000000000000000000000000000000000000100000000000000 0 0 0 0 0 0 1 0 0 0 0 0 0 0 0 0 0 0 0 0 0 0 0 0 ;
0000000000000000000000000000000000000000000000200000000000000 0 0 0 0 0 0 0 1 0 0 0 0 0 0 0 0 0 0 0 0 0 0 0 0 ;
0000000000000000000000000000000000000000000000300000000000000 0 0 0 0 0 0 0 1 0 0 0 0 0 0 0 0 0 0 0 0 0 0 0 0 ;
0000000000000000000000000000000000000000000000200000000000000 0 0 0 0 0 0 1 0 0 0 0 0 0 0 0 0 0 0 0 0 0 0 0 0 ;
0000000000000000000000000000000000000000000000200000000000000 0 0 0 0 0 0 0 1 0 0 0 0 0 0 0 0 0 0 0 0 0 0 0 0 ;
0000000000000000000000000000000000000000000000200000000000000 0 0 0 0 0 0 1 0 0 0 0 0 0 0 0 0 0 0 0 0 0 0 0 0 ;
0000000000000000000000000000000000000000000000200000000000000 0 0 0 0 0 0 0 1 0 0 0 0 0 0 0 0 0 0 0 0 0 0 0 0 ;
0000000000000000000000000000000000000000000000200000000000000 0 0 0 0 0 0 0 1 0 0 0 0 0 0 0 0 0 0 0 0 0 0 0 0 ;
0000000000000000000000000000000000000000000000200000000000000 0 0 0 1 0 0 0 0 0 0 0 0 0 0 0 0 0 0 0 0 0 0 0 0 ;
0000000000000000000000000000000000000000000000200000000000000 0 0 0 1 0 0 0 0 0 0 0 0 0 0 0 0 0 0 0 0 0 0 0 0 ;
0000000000000000000000000000000000000000000000200000000000000 0 0 0 1 0 0 0 0 0 0 0 0 0 0 0 0 0 0 0 0 0 0 0 0 ;
0000000000000000000000000000000000000000000000200000000000000 0 0 0 0 0 0 0 1 0 0 0 0 0 0 0 0 0 0 0 0 0 0 0 0 ;
0000000000000000000000000000000000000000000000200000000000000 0 0 0 1 0 0 0 0 0 0 0 0 0 0 0 0 0 0 0 0 0 0 0 0 ;
0000000000000000000000000000000000000000000000200000000000000 0 0 0 1 0 0 0 0 0 0 0 0 0 0 0 0 0 0 0 0 0 0 0 0 ;
0000000000000000000000000000000000000000000000100000000000000 0 0 0 0 0 0 0 1 0 0 0 0 0 0 0 0 0 0 0 0 0 0 0 0 ;
0000000000000000000000000000000000000000000000200000000000000 0 0 0 1 0 0 0 0 0 0 0 0 0 0 0 0 0 0 0 0 0 0 0 0 ;
0000000000000000000000000000000000000000000000100000000000000 0 0 0 1 0 0 0 0 0 0 0 0 0 0 0 0 0 0 0 0 0 0 0 0 ;
0000000000000000000000000000000000000000000000001000000000000 1 0 0 0 0 0 0 0 0 0 0 0 0 0 0 0 0 0 0 0 0 0 0 0 ;
0000000000000000000000000000000000000000000000001000000000000 1 0 0 0 0 0 0 0 0 0 0 0 0 0 0 0 0 0 0 0 0 0 0 0 ;
0000000000000000000000000000000000000000000000001000000200000 1 0 0 0 0 0 0 0 0 0 0 0 0 0 0 0 0 0 0 0 0 0 0 0 ;
0000000000000000000000000000000000000000000000001000000000000 0 0 0 0 1 0 0 0 0 0 0 0 0 0 0 0 0 0 0 0 0 0 0 0 ;
0000000000000000000000000000000000000000000000001000000000000 0 1 0 0 0 0 0 0 0 0 0 0 0 0 0 0 0 0 0 0 0 0 0 0 ;
0000000000000000000000000000000000000000000000000020000000001 0 0 0 0 1 0 0 0 0 0 0 0 0 0 0 0 0 0 0 0 0 0 0 0 ;
0000000000000000000000000000000000000000000000000020000020010 0 0 0 0 1 0 0 0 0 0 0 0 0 0 0 0 0 0 0 0 0 0 0 0 ;
0000000000000000000000000000000000000000000000000010000000000 1 0 0 0 0 0 0 0 0 0 0 0 0 0 0 0 0 0 0 0 0 0 0 0 ;
0000000000000000000000000000000000000000000000000020100000000 0 0 0 0 1 0 0 0 0 0 0 0 0 0 0 0 0 0 0 0 0 0 0 0 ;
0000000000000000000000000000000000000000000000000020000000000 0 1 0 0 0 0 0 0 0 0 0 0 0 0 0 0 0 0 0 0 0 0 0 0 ;
0000000000000000000000000000000000000000000000000020000020000 0 0 0 0 1 0 0 0 0 0 0 0 0 0 0 0 0 0 0 0 0 0 0 0 ;
0000000000000000000000000000000000000000000000000020000000000 0 0 0 0 1 0 0 0 0 0 0 0 0 0 0 0 0 0 0 0 0 0 0 0 ;
0000000000000000000000000000000000000000000000000020000000000 0 0 0 0 1 0 0 0 0 0 0 0 0 0 0 0 0 0 0 0 0 0 0 0 ;
0000000000000000000000000000000000000000000000000010000000000 0 0 0 0 1 0 0 0 0 0 0 0 0 0 0 0 0 0 0 0 0 0 0 0 ;
0000000000000000000000000000000000000000000000000020000000000 0 0 0 0 1 0 0 0 0 0 0 0 0 0 0 0 0 0 0 0 0 0 0 0 ;
0000000000000000000000000000000000000000000000000020100000000 0 0 0 0 1 0 0 0 0 0 0 0 0 0 0 0 0 0 0 0 0 0 0 0 ;
0000000000000000000000000000000000000000000000000020000000000 0 0 0 0 1 0 0 0 0 0 0 0 0 0 0 0 0 0 0 0 0 0 0 0 ;
0000000000000000000000000000000000000000000000000010000000000 1 0 0 0 0 0 0 0 0 0 0 0 0 0 0 0 0 0 0 0 0 0 0 0 ;
0000000000000000000000000000000000000000000000000020000000000 1 0 0 0 0 0 0 0 0 0 0 0 0 0 0 0 0 0 0 0 0 0 0 0 ;
0000000000000000000000000000000000000000000000000020000000000 1 0 0 0 0 0 0 0 0 0 0 0 0 0 0 0 0 0 0 0 0 0 0 0 ;
0000000000000000000000000000000000000000000000000030000000000 0 0 0 0 0 1 0 0 0 0 0 0 0 0 0 0 0 0 0 0 0 0 0 0 ;
0000000000000000000000000000000000000000000000000020000000000 0 0 0 0 1 0 0 0 0 0 0 0 0 0 0 0 0 0 0 0 0 0 0 0 ;
0000000000000000000000000000000000000000000000000010000000000 0 0 0 0 1 0 0 0 0 0 0 0 0 0 0 0 0 0 0 0 0 0 0 0 ;
0000000000000000000000000000000000000000000000000020000000000 0 0 0 0 1 0 0 0 0 0 0 0 0 0 0 0 0 0 0 0 0 0 0 0 ;
0000000000000000000000000000000000000000000000000020000000000 0 0 0 0 1 0 0 0 0 0 0 0 0 0 0 0 0 0 0 0 0 0 0 0 ;
0000000000000000000000000000000000000000000000000030000000000 0 0 0 0 1 0 0 0 0 0 0 0 0 0 0 0 0 0 0 0 0 0 0 0 ;
0000000000000000000000000000000000000000000000000020000000000 0 0 0 0 1 0 0 0 0 0 0 0 0 0 0 0 0 0 0 0 0 0 0 0 ;
0000000000000000000000000000000000000000000000000020000000000 0 0 0 0 1 0 0 0 0 0 0 0 0 0 0 0 0 0 0 0 0 0 0 0 ;
0000000000000000000000000000000000000000000000000020000000000 0 0 0 0 1 0 0 0 0 0 0 0 0 0 0 0 0 0 0 0 0 0 0 0 ;
0000000000000000000000000000000000000000000000000020000000000 0 0 0 0 1 0 0 0 0 0 0 0 0 0 0 0 0 0 0 0 0 0 0 0 ;
0000000000000000000000000000000000000000000000000020000000000 0 0 0 0 1 0 0 0 0 0 0 0 0 0 0 0 0 0 0 0 0 0 0 0 ;
0000000000000000000000000000000000000000000000000020000000000 0 0 0 0 1 0 0 0 0 0 0 0 0 0 0 0 0 0 0 0 0 0 0 0 ;
0000000000000000000000000000000000000000000000000010000000000 0 0 0 0 0 0 1 0 0 0 0 0 0 0 0 0 0 0 0 0 0 0 0 0 ;
0000000000000000000000000000000000000000000000000020000000000 0 0 0 0 0 0 1 0 0 0 0 0 0 0 0 0 0 0 0 0 0 0 0 0 ;
0000000000000000000000000000000000000000000000000021000000000 0 0 0 0 0 0 1 0 0 0 0 0 0 0 0 0 0 0 0 0 0 0 0 0 ;
0000000000000000000000000000000000000000000000000010000000000 0 0 0 0 0 0 1 0 0 0 0 0 0 0 0 0 0 0 0 0 0 0 0 0 ;
0000000000000000000000000000000000000000000000000020000000000 0 0 0 0 0 0 0 1 0 0 0 0 0 0 0 0 0 0 0 0 0 0 0 0 ;
0000000000000000000000000000000000000000000000000020000000000 0 0 0 0 0 0 1 0 0 0 0 0 0 0 0 0 0 0 0 0 0 0 0 0 ;
0000000000000000000000000000000000000000000000000010000000000 0 0 0 0 0 0 1 0 0 0 0 0 0 0 0 0 0 0 0 0 0 0 0 0 ;
0000000000000000000000000000000000000000000000000010000000000 0 0 0 0 0 0 1 0 0 0 0 0 0 0 0 0 0 0 0 0 0 0 0 0 ;
0000000000000000000000000000000000000000000000000010000000000 0 0 0 0 0 0 1 0 0 0 0 0 0 0 0 0 0 0 0 0 0 0 0 0 ;
0000000000000000000000000000000000000000000000000001000000000 0 0 0 0 0 0 1 0 0 0 0 0 0 0 0 0 0 0 0 0 0 0 0 0 ;
0000000000000000000000000000000000000000000000000002000000000 0 0 1 0 0 0 0 0 0 0 0 0 0 0 0 0 0 0 0 0 0 0 0 0 ;
0000000000000000000000000000000000000000000000000002000000000 0 0 0 0 0 0 1 0 0 0 0 0 0 0 0 0 0 0 0 0 0 0 0 0 ;
0000000000000000000000000000000000000000000000000002000000200 0 0 0 0 0 0 1 0 0 0 0 0 0 0 0 0 0 0 0 0 0 0 0 0 ;
0000000000000000000000000000000000000000000000000002000000000 0 0 0 0 0 0 1 0 0 0 0 0 0 0 0 0 0 0 0 0 0 0 0 0 ;
0000000000000000000000000000000000000000000000000002000000000 0 0 0 0 0 0 1 0 0 0 0 0 0 0 0 0 0 0 0 0 0 0 0 0 ;
0000000000000000000000000000000000000000000000000002000000000 0 0 0 0 0 0 1 0 0 0 0 0 0 0 0 0 0 0 0 0 0 0 0 0 ;
0000000000000000000000000000000000000000000000000003000000000 0 0 0 0 0 0 1 0 0 0 0 0 0 0 0 0 0 0 0 0 0 0 0 0 ;
0000000000000000000000000000000000000000000000000002000000000 0 0 0 0 0 0 1 0 0 0 0 0 0 0 0 0 0 0 0 0 0 0 0 0 ;
0000000000000000000000000000000000000000000000000002000000000 0 0 0 0 0 0 1 0 0 0 0 0 0 0 0 0 0 0 0 0 0 0 0 0 ;
0000000000000000000000000000000000000000000000000003000000000 0 0 0 0 0 0 1 0 0 0 0 0 0 0 0 0 0 0 0 0 0 0 0 0 ;
0000000000000000000000000000000000000000000000000001000000000 0 0 0 0 0 0 1 0 0 0 0 0 0 0 0 0 0 0 0 0 0 0 0 0 ;
0000000000000000000000000000000000000000000000000001000000000 0 0 0 0 0 0 1 0 0 0 0 0 0 0 0 0 0 0 0 0 0 0 0 0 ;
0000000000000000000000000000000000000000000000000002000000000 0 0 0 0 0 0 1 0 0 0 0 0 0 0 0 0 0 0 0 0 0 0 0 0 ;
0000000000000000000000000000000000000000000000000002000000000 0 0 0 0 0 0 1 0 0 0 0 0 0 0 0 0 0 0 0 0 0 0 0 0 ;
0000000000000000000000000000000000000000000000000002000000000 0 0 0 0 0 0 1 0 0 0 0 0 0 0 0 0 0 0 0 0 0 0 0 0 ;
0000000000000000000000000000000000000000000000000002000000000 0 0 0 0 0 0 1 0 0 0 0 0 0 0 0 0 0 0 0 0 0 0 0 0 ;
0000000000000000000000000000000000000000000000000002000000000 0 0 0 0 0 0 1 0 0 0 0 0 0 0 0 0 0 0 0 0 0 0 0 0 ;
0000000000000000000000000000000000000000000000000002000000000 0 0 0 0 0 0 1 0 0 0 0 0 0 0 0 0 0 0 0 0 0 0 0 0 ;
0000000000000000000000000000000000000000000000000001000000000 0 0 0 0 0 0 1 0 0 0 0 0 0 0 0 0 0 0 0 0 0 0 0 0 ;
0000000000000000000000000000000000000000000000000002000000000 0 0 0 0 0 0 1 0 0 0 0 0 0 0 0 0 0 0 0 0 0 0 0 0 ;
0000000000000000000000000000000000000000000000000002000000000 0 0 0 0 0 0 1 0 0 0 0 0 0 0 0 0 0 0 0 0 0 0 0 0 ;
0000000000000000000000000000000000000000000000000001000000000 0 0 0 0 0 0 1 0 0 0 0 0 0 0 0 0 0 0 0 0 0 0 0 0 ;
0000000000000000000000000000000000000000000000000002000000000 0 0 0 0 0 0 1 0 0 0 0 0 0 0 0 0 0 0 0 0 0 0 0 0 ;
0000000000000000000000000000000000000000000000000002000000000 0 0 0 0 0 0 1 0 0 0 0 0 0 0 0 0 0 0 0 0 0 0 0 0 ;
0000000000000000000000000000000000000000000000000002000000000 0 0 0 0 0 0 1 0 0 0 0 0 0 0 0 0 0 0 0 0 0 0 0 0 ;
0000000000000000000000000000000000000000000000000002000000000 0 0 0 0 0 0 1 0 0 0 0 0 0 0 0 0 0 0 0 0 0 0 0 0 ;
0000000000000000000000000000000000000000000000000002010000000 0 0 0 0 0 0 1 0 0 0 0 0 0 0 0 0 0 0 0 0 0 0 0 0 ;
0000000000000000000000000000000000000000000000000002000000000 0 0 0 0 0 0 1 0 0 0 0 0 0 0 0 0 0 0 0 0 0 0 0 0 ;
0000000000000000000000000000000000000000000000000002000000000 0 0 0 0 0 0 1 0 0 0 0 0 0 0 0 0 0 0 0 0 0 0 0 0 ;
0000000000000000000000000000000000000000000000000002000000000 0 0 0 0 0 0 1 0 0 0 0 0 0 0 0 0 0 0 0 0 0 0 0 0 ;
0000000000000000000000000000000000000000000000000002000000000 0 0 0 0 0 0 1 0 0 0 0 0 0 0 0 0 0 0 0 0 0 0 0 0 ;
0000000000000000000000000000000000000000000000000002000000000 0 0 0 0 0 0 1 0 0 0 0 0 0 0 0 0 0 0 0 0 0 0 0 0 ;
0000000000000000000000000000000000000000000000000002000000000 0 0 0 0 0 0 1 0 0 0 0 0 0 0 0 0 0 0 0 0 0 0 0 0 ;
0000000000000000000000000000000000000000000000000001000000000 0 0 0 0 0 0 1 0 0 0 0 0 0 0 0 0 0 0 0 0 0 0 0 0 ;
0000000000000000000000000000000000000000000000000002000000000 0 0 0 0 0 0 1 0 0 0 0 0 0 0 0 0 0 0 0 0 0 0 0 0 ;
0000000000000000000000000000000000000000000000000002000000000 0 0 1 0 0 0 0 0 0 0 0 0 0 0 0 0 0 0 0 0 0 0 0 0 ;
0000000000000000000000000000000000000000000000000002000000000 0 0 1 0 0 0 0 0 0 0 0 0 0 0 0 0 0 0 0 0 0 0 0 0 ;
0000000000000000000000000000000000000000000000000002000000000 0 0 0 0 0 0 1 0 0 0 0 0 0 0 0 0 0 0 0 0 0 0 0 0 ;
0000000000000000000000000000000000000000000000000001000000000 0 0 0 0 0 0 1 0 0 0 0 0 0 0 0 0 0 0 0 0 0 0 0 0 ;
0000000000000000000000000000000000000000000000000003000000000 0 0 0 0 0 0 1 0 0 0 0 0 0 0 0 0 0 0 0 0 0 0 0 0 ;
0000000000000000000000000000000000000000000000000003000000000 0 0 0 0 0 0 1 0 0 0 0 0 0 0 0 0 0 0 0 0 0 0 0 0 ;
0000000000000000000000000000000000000000000000000002000000000 0 0 0 0 0 0 1 0 0 0 0 0 0 0 0 0 0 0 0 0 0 0 0 0 ;
0000000000000000000000000000000000000000000000000002000000020 0 0 0 0 0 0 1 0 0 0 0 0 0 0 0 0 0 0 0 0 0 0 0 0 ;
0000000000000000000000000000000000000000000000000002000000000 0 0 1 0 0 0 0 0 0 0 0 0 0 0 0 0 0 0 0 0 0 0 0 0 ;
0000000000000000000000000000000000000000000000000002000000000 0 0 0 0 0 0 1 0 0 0 0 0 0 0 0 0 0 0 0 0 0 0 0 0 ;
0000000000000000000000000000000000000000000000000002000000000 0 0 1 0 0 0 0 0 0 0 0 0 0 0 0 0 0 0 0 0 0 0 0 0 ;
0000000000000000000000000000000000000000000000000002000000000 0 0 0 0 0 0 1 0 0 0 0 0 0 0 0 0 0 0 0 0 0 0 0 0 ;
0000000000000000000000000000000000000000000000000001000000000 1 0 0 0 0 0 0 0 0 0 0 0 0 0 0 0 0 0 0 0 0 0 0 0 ;
0000000000000000000000000000000000000000000000000000200000000 0 0 0 0 0 1 0 0 0 0 0 0 0 0 0 0 0 0 0 0 0 0 0 0 ;
0000000000000000000000000000000000000000000000000000100000000 0 0 0 0 1 0 0 0 0 0 0 0 0 0 0 0 0 0 0 0 0 0 0 0 ;
0000000000000000000000000000000000000000000000000000200000000 0 0 0 0 1 0 0 0 0 0 0 0 0 0 0 0 0 0 0 0 0 0 0 0 ;
0000000000000000000000000000000000000000000000000000300000000 0 0 0 0 1 0 0 0 0 0 0 0 0 0 0 0 0 0 0 0 0 0 0 0 ;
0000000000000000000000000000000000000000000000000000200000000 0 0 0 0 1 0 0 0 0 0 0 0 0 0 0 0 0 0 0 0 0 0 0 0 ;
0000000000000000000000000000000000000000000000000000200000000 0 0 0 0 1 0 0 0 0 0 0 0 0 0 0 0 0 0 0 0 0 0 0 0 ;
0000000000000000000000000000000000000000000000000000200000000 1 0 0 0 0 0 0 0 0 0 0 0 0 0 0 0 0 0 0 0 0 0 0 0 ;
0000000000000000000000000000000000000000000000000000101000000 0 0 0 0 1 0 0 0 0 0 0 0 0 0 0 0 0 0 0 0 0 0 0 0 ;
0000000000000000000000000000000000000000000000000000200000000 0 0 0 0 1 0 0 0 0 0 0 0 0 0 0 0 0 0 0 0 0 0 0 0 ;
0000000000000000000000000000000000000000000000000000200000000 0 0 0 0 1 0 0 0 0 0 0 0 0 0 0 0 0 0 0 0 0 0 0 0 ;
0000000000000000000000000000000000000000000000000000300000000 1 0 0 0 0 0 0 0 0 0 0 0 0 0 0 0 0 0 0 0 0 0 0 0 ;
0000000000000000000000000000000000000000000000000000200000000 0 0 0 0 1 0 0 0 0 0 0 0 0 0 0 0 0 0 0 0 0 0 0 0 ;
0000000000000000000000000000000000000000000000000000200000000 1 0 0 0 0 0 0 0 0 0 0 0 0 0 0 0 0 0 0 0 0 0 0 0 ;
0000000000000000000000000000000000000000000000000000100000000 0 1 0 0 0 0 0 0 0 0 0 0 0 0 0 0 0 0 0 0 0 0 0 0 ;
0000000000000000000000000000000000000000000000000000200000000 1 0 0 0 0 0 0 0 0 0 0 0 0 0 0 0 0 0 0 0 0 0 0 0 ;
0000000000000000000000000000000000000000000000000000200000000 0 1 0 0 0 0 0 0 0 0 0 0 0 0 0 0 0 0 0 0 0 0 0 0 ;
0000000000000000000000000000000000000000000000000000200000000 0 1 0 0 0 0 0 0 0 0 0 0 0 0 0 0 0 0 0 0 0 0 0 0 ;
0000000000000000000000000000000000000000000000000000200000000 1 0 0 0 0 0 0 0 0 0 0 0 0 0 0 0 0 0 0 0 0 0 0 0 ;
0000000000000000000000000000000000000000000000000000200000000 1 0 0 0 0 0 0 0 0 0 0 0 0 0 0 0 0 0 0 0 0 0 0 0 ;
0000000000000000000000000000000000000000000000000000200000000 0 1 0 0 0 0 0 0 0 0 0 0 0 0 0 0 0 0 0 0 0 0 0 0 ;
0000000000000000000000000000000000000000000000000000200000000 1 0 0 0 0 0 0 0 0 0 0 0 0 0 0 0 0 0 0 0 0 0 0 0 ;
0000000000000000000000000000000000000000000000000000030000000 0 0 0 0 0 0 1 0 0 0 0 0 0 0 0 0 0 0 0 0 0 0 0 0 ;
0000000000000000000000000000000000000000000000000000030000000 0 0 0 0 0 0 1 0 0 0 0 0 0 0 0 0 0 0 0 0 0 0 0 0 ;
0000000000000000000000000000000000000000000000000000020000000 0 0 0 0 0 0 0 1 0 0 0 0 0 0 0 0 0 0 0 0 0 0 0 0 ;
0000000000000000000000000000000000000000000000000000020000000 0 0 0 0 0 0 0 1 0 0 0 0 0 0 0 0 0 0 0 0 0 0 0 0 ;
0000000000000000000000000000000000000000000000000000020000000 0 0 0 0 0 0 1 0 0 0 0 0 0 0 0 0 0 0 0 0 0 0 0 0 ;
0000000000000000000000000000000000000000000000000000020000000 0 0 0 0 0 0 1 0 0 0 0 0 0 0 0 0 0 0 0 0 0 0 0 0 ;
0000000000000000000000000000000000000000000000000000020000000 0 0 0 0 0 0 1 0 0 0 0 0 0 0 0 0 0 0 0 0 0 0 0 0 ;
0000000000000000000000000000000000000000000000000000020000000 0 0 0 0 0 0 1 0 0 0 0 0 0 0 0 0 0 0 0 0 0 0 0 0 ;
0000000000000000000000000000000000000000000000000000020000000 0 0 0 0 0 0 1 0 0 0 0 0 0 0 0 0 0 0 0 0 0 0 0 0 ;
0000000000000000000000000000000000000000000000000000020000000 0 0 0 0 0 0 1 0 0 0 0 0 0 0 0 0 0 0 0 0 0 0 0 0 ;
0000000000000000000000000000000000000000000000000000020000000 0 0 0 0 0 0 1 0 0 0 0 0 0 0 0 0 0 0 0 0 0 0 0 0 ;
0000000000000000000000000000000000000000000000000000010000000 0 0 0 0 0 0 1 0 0 0 0 0 0 0 0 0 0 0 0 0 0 0 0 0 ;
0000000000000000000000000000000000000000000000000000020000000 0 0 1 0 0 0 0 0 0 0 0 0 0 0 0 0 0 0 0 0 0 0 0 0 ;
0000000000000000000000000000000000000000000000000000010000000 0 0 0 0 0 0 1 0 0 0 0 0 0 0 0 0 0 0 0 0 0 0 0 0 ;
0000000000000000000000000000000000000000000000000000020000000 0 0 0 0 0 0 1 0 0 0 0 0 0 0 0 0 0 0 0 0 0 0 0 0 ;
0000000000000000000000000000000000000000000000000000010000000 0 0 0 0 0 0 1 0 0 0 0 0 0 0 0 0 0 0 0 0 0 0 0 0 ;
0000000000000000000000000000000000000000000000000000010000000 0 0 0 0 0 0 1 0 0 0 0 0 0 0 0 0 0 0 0 0 0 0 0 0 ;
0000000000000000000000000000000000000000000000000000020000000 0 0 0 0 0 0 0 1 0 0 0 0 0 0 0 0 0 0 0 0 0 0 0 0 ;
0000000000000000000000000000000000000000000000000000020000000 0 0 0 0 0 0 1 0 0 0 0 0 0 0 0 0 0 0 0 0 0 0 0 0 ;
0000000000000000000000000000000000000000000000000000020000000 0 0 0 0 0 0 1 0 0 0 0 0 0 0 0 0 0 0 0 0 0 0 0 0 ;
0000000000000000000000000000000000000000000000000000020000000 0 0 0 0 0 0 1 0 0 0 0 0 0 0 0 0 0 0 0 0 0 0 0 0 ;
0000000000000000000000000000000000000000000000000000010000000 0 0 0 0 0 0 1 0 0 0 0 0 0 0 0 0 0 0 0 0 0 0 0 0 ;
0000000000000000000000000000000000000000000000000000020000000 0 0 0 0 0 0 1 0 0 0 0 0 0 0 0 0 0 0 0 0 0 0 0 0 ;
0000000000000000000000000000000000000000000000000000030000000 0 0 0 0 0 0 1 0 0 0 0 0 0 0 0 0 0 0 0 0 0 0 0 0 ;
0000000000000000000000000000000000000000000000000000020000000 0 0 0 0 0 0 1 0 0 0 0 0 0 0 0 0 0 0 0 0 0 0 0 0 ;
0000000000000000000000000000000000000000000000000000020000000 0 0 0 0 0 0 1 0 0 0 0 0 0 0 0 0 0 0 0 0 0 0 0 0 ;
0000000000000000000000000000000000000000000000000000020000000 0 0 0 0 0 0 1 0 0 0 0 0 0 0 0 0 0 0 0 0 0 0 0 0 ;
0000000000000000000000000000000000000000000000000000020000000 0 0 0 0 0 0 1 0 0 0 0 0 0 0 0 0 0 0 0 0 0 0 0 0 ;
0000000000000000000000000000000000000000000000000000020000000 0 0 0 0 0 0 1 0 0 0 0 0 0 0 0 0 0 0 0 0 0 0 0 0 ;
0000000000000000000000000000000000000000000000000000020000000 0 0 0 0 0 0 1 0 0 0 0 0 0 0 0 0 0 0 0 0 0 0 0 0 ;
0000000000000000000000000000000000000000000000000000010000000 0 0 0 0 0 0 1 0 0 0 0 0 0 0 0 0 0 0 0 0 0 0 0 0 ;
0000000000000000000000000000000000000000000000000000020000000 0 0 0 0 0 0 1 0 0 0 0 0 0 0 0 0 0 0 0 0 0 0 0 0 ;
0000000000000000000000000000000000000000000000000000010000000 0 0 0 0 0 0 1 0 0 0 0 0 0 0 0 0 0 0 0 0 0 0 0 0 ;
0000000000000000000000000000000000000000000000000000001000000 1 0 0 0 0 0 0 0 0 0 0 0 0 0 0 0 0 0 0 0 0 0 0 0 ;
0000000000000000000000000000000000000000000000000000003000000 1 0 0 0 0 0 0 0 0 0 0 0 0 0 0 0 0 0 0 0 0 0 0 0 ;
0000000000000000000000000000000000000000000000000000001000000 1 0 0 0 0 0 0 0 0 0 0 0 0 0 0 0 0 0 0 0 0 0 0 0 ;
0000000000000000000000000000000000000000000000000000002000000 0 0 0 0 1 0 0 0 0 0 0 0 0 0 0 0 0 0 0 0 0 0 0 0 ;
0000000000000000000000000000000000000000000000000000003000000 0 0 0 0 1 0 0 0 0 0 0 0 0 0 0 0 0 0 0 0 0 0 0 0 ;
0000000000000000000000000000000000000000000000000000002000000 1 0 0 0 0 0 0 0 0 0 0 0 0 0 0 0 0 0 0 0 0 0 0 0 ;
0000000000000000000000000000000000000000000000000000002000000 1 0 0 0 0 0 0 0 0 0 0 0 0 0 0 0 0 0 0 0 0 0 0 0 ;
0000000000000000000000000000000000000000000000000000002000000 1 0 0 0 0 0 0 0 0 0 0 0 0 0 0 0 0 0 0 0 0 0 0 0 ;
0000000000000000000000000000000000000000000000000000002000000 1 0 0 0 0 0 0 0 0 0 0 0 0 0 0 0 0 0 0 0 0 0 0 0 ;
0000000000000000000000000000000000000000000000000000002000000 1 0 0 0 0 0 0 0 0 0 0 0 0 0 0 0 0 0 0 0 0 0 0 0 ;
0000000000000000000000000000000000000000000000000000001000000 0 1 0 0 0 0 0 0 0 0 0 0 0 0 0 0 0 0 0 0 0 0 0 0 ;
0000000000000000000000000000000000000000000000000000002000000 0 0 0 0 0 1 0 0 0 0 0 0 0 0 0 0 0 0 0 0 0 0 0 0 ;
0000000000000000000000000000000000000000000000000000002010000 0 0 0 0 1 0 0 0 0 0 0 0 0 0 0 0 0 0 0 0 0 0 0 0 ;
0000000000000000000000000000000000000000000000000000002001000 0 0 0 0 1 0 0 0 0 0 0 0 0 0 0 0 0 0 0 0 0 0 0 0 ;
0000000000000000000000000000000000000000000000000000002000000 0 0 0 0 1 0 0 0 0 0 0 0 0 0 0 0 0 0 0 0 0 0 0 0 ;
0000000000000000000000000000000000000000000000000000002000000 0 0 0 0 1 0 0 0 0 0 0 0 0 0 0 0 0 0 0 0 0 0 0 0 ;
0000000000000000000000000000000000000000000000000000002000000 0 0 0 0 1 0 0 0 0 0 0 0 0 0 0 0 0 0 0 0 0 0 0 0 ;
0000000000000000000000000000000000000000000000000000000200000 1 0 0 0 0 0 0 0 0 0 0 0 0 0 0 0 0 0 0 0 0 0 0 0 ;
0000000000000000000000000000000000000000000000000000000200000 1 0 0 0 0 0 0 0 0 0 0 0 0 0 0 0 0 0 0 0 0 0 0 0 ;
0000000000000000000000000000000000000000000000000000000200000 1 0 0 0 0 0 0 0 0 0 0 0 0 0 0 0 0 0 0 0 0 0 0 0 ;
0000000000000000000000000000000000000000000000000000000200000 1 0 0 0 0 0 0 0 0 0 0 0 0 0 0 0 0 0 0 0 0 0 0 0 ;
0000000000000000000000000000000000000000000000000000000200000 1 0 0 0 0 0 0 0 0 0 0 0 0 0 0 0 0 0 0 0 0 0 0 0 ;
0000000000000000000000000000000000000000000000000000000200000 0 0 0 0 0 1 0 0 0 0 0 0 0 0 0 0 0 0 0 0 0 0 0 0 ;
0000000000000000000000000000000000000000000000000000000200000 0 0 0 0 1 0 0 0 0 0 0 0 0 0 0 0 0 0 0 0 0 0 0 0 ;
0000000000000000000000000000000000000000000000000000000300000 0 0 0 0 1 0 0 0 0 0 0 0 0 0 0 0 0 0 0 0 0 0 0 0 ;
0000000000000000000000000000000000000000000000000000000200000 1 0 0 0 0 0 0 0 0 0 0 0 0 0 0 0 0 0 0 0 0 0 0 0 ;
0000000000000000000000000000000000000000000000000000000200000 1 0 0 0 0 0 0 0 0 0 0 0 0 0 0 0 0 0 0 0 0 0 0 0 ;
0000000000000000000000000000000000000000000000000000000200000 1 0 0 0 0 0 0 0 0 0 0 0 0 0 0 0 0 0 0 0 0 0 0 0 ;
0000000000000000000000000000000000000000000000000000000200000 1 0 0 0 0 0 0 0 0 0 0 0 0 0 0 0 0 0 0 0 0 0 0 0 ;
0000000000000000000000000000000000000000000000000000000300000 1 0 0 0 0 0 0 0 0 0 0 0 0 0 0 0 0 0 0 0 0 0 0 0 ;
0000000000000000000000000000000000000000000000000000000200000 0 1 0 0 0 0 0 0 0 0 0 0 0 0 0 0 0 0 0 0 0 0 0 0 ;
0000000000000000000000000000000000000000000000000000000200000 0 1 0 0 0 0 0 0 0 0 0 0 0 0 0 0 0 0 0 0 0 0 0 0 ;
0000000000000000000000000000000000000000000000000000000200000 1 0 0 0 0 0 0 0 0 0 0 0 0 0 0 0 0 0 0 0 0 0 0 0 ;
0000000000000000000000000000000000000000000000000000000200000 0 0 0 0 1 0 0 0 0 0 0 0 0 0 0 0 0 0 0 0 0 0 0 0 ;
0000000000000000000000000000000000000000000000000000000300000 0 1 0 0 0 0 0 0 0 0 0 0 0 0 0 0 0 0 0 0 0 0 0 0 ;
0000000000000000000000000000000000000000000000000000000020000 0 1 0 0 0 0 0 0 0 0 0 0 0 0 0 0 0 0 0 0 0 0 0 0 ;
0000000000000000000000000000000000000000000000000000000020000 1 0 0 0 0 0 0 0 0 0 0 0 0 0 0 0 0 0 0 0 0 0 0 0 ;
0000000000000000000000000000000000000000000000000000000020000 1 0 0 0 0 0 0 0 0 0 0 0 0 0 0 0 0 0 0 0 0 0 0 0 ;
0000000000000000000000000000000000000000000000000000000020000 1 0 0 0 0 0 0 0 0 0 0 0 0 0 0 0 0 0 0 0 0 0 0 0 ;
0000000000000000000000000000000000000000000000000000000020000 1 0 0 0 0 0 0 0 0 0 0 0 0 0 0 0 0 0 0 0 0 0 0 0 ;
0000000000000000000000000000000000000000000000000000000020000 1 0 0 0 0 0 0 0 0 0 0 0 0 0 0 0 0 0 0 0 0 0 0 0 ;
0000000000000000000000000000000000000000000000000000000020000 1 0 0 0 0 0 0 0 0 0 0 0 0 0 0 0 0 0 0 0 0 0 0 0 ;
0000000000000000000000000000000000000000000000000000000020000 1 0 0 0 0 0 0 0 0 0 0 0 0 0 0 0 0 0 0 0 0 0 0 0 ;
0000000000000000000000000000000000000000000000000000000020000 1 0 0 0 0 0 0 0 0 0 0 0 0 0 0 0 0 0 0 0 0 0 0 0 ;
0000000000000000000000000000000000000000000000000000000030000 1 0 0 0 0 0 0 0 0 0 0 0 0 0 0 0 0 0 0 0 0 0 0 0 ;
0000000000000000000000000000000000000000000000000000000020000 0 0 0 0 1 0 0 0 0 0 0 0 0 0 0 0 0 0 0 0 0 0 0 0 ;
0000000000000000000000000000000000000000000000000000000020000 0 0 0 0 1 0 0 0 0 0 0 0 0 0 0 0 0 0 0 0 0 0 0 0 ;
0000000000000000000000000000000000000000000000000000000020000 0 0 0 0 1 0 0 0 0 0 0 0 0 0 0 0 0 0 0 0 0 0 0 0 ;
0000000000000000000000000000000000000000000000000000000020000 0 0 0 0 1 0 0 0 0 0 0 0 0 0 0 0 0 0 0 0 0 0 0 0 ;
0000000000000000000000000000000000000000000000000000000020010 0 0 0 0 1 0 0 0 0 0 0 0 0 0 0 0 0 0 0 0 0 0 0 0 ;
0000000000000000000000000000000000000000000000000000000020000 0 0 0 0 0 1 0 0 0 0 0 0 0 0 0 0 0 0 0 0 0 0 0 0 ;
0000000000000000000000000000000000000000000000000000000020000 0 0 0 0 0 1 0 0 0 0 0 0 0 0 0 0 0 0 0 0 0 0 0 0 ;
0000000000000000000000000000000000000000000000000000000020000 0 0 0 0 0 1 0 0 0 0 0 0 0 0 0 0 0 0 0 0 0 0 0 0 ;
0000000000000000000000000000000000000000000000000000000020010 0 0 0 0 1 0 0 0 0 0 0 0 0 0 0 0 0 0 0 0 0 0 0 0 ;
0000000000000000000000000000000000000000000000000000000020000 0 0 0 0 0 1 0 0 0 0 0 0 0 0 0 0 0 0 0 0 0 0 0 0 ;
0000000000000000000000000000000000000000000000000000000030000 0 0 0 0 1 0 0 0 0 0 0 0 0 0 0 0 0 0 0 0 0 0 0 0 ;
0000000000000000000000000000000000000000000000000000000020000 0 0 0 0 0 1 0 0 0 0 0 0 0 0 0 0 0 0 0 0 0 0 0 0 ;
0000000000000000000000000000000000000000000000000000000002000 0 0 0 0 0 0 0 1 0 0 0 0 0 0 0 0 0 0 0 0 0 0 0 0 ;
0000000000000000000000000000000000000000000000000000000003000 0 0 0 0 0 0 0 1 0 0 0 0 0 0 0 0 0 0 0 0 0 0 0 0 ;
0000000000000000000000000000000000000000000000000000000003000 0 0 0 0 0 0 1 0 0 0 0 0 0 0 0 0 0 0 0 0 0 0 0 0 ;
0000000000000000000000000000000000000000000000000000000002000 0 0 0 0 0 0 1 0 0 0 0 0 0 0 0 0 0 0 0 0 0 0 0 0 ;
0000000000000000000000000000000000000000000000000000000002000 0 0 0 0 0 0 0 1 0 0 0 0 0 0 0 0 0 0 0 0 0 0 0 0 ;
0000000000000000000000000000000000000000000000000000000002000 0 0 0 0 0 0 0 1 0 0 0 0 0 0 0 0 0 0 0 0 0 0 0 0 ;
0000000000000000000000000000000000000000000000000000000002000 0 0 0 0 0 0 0 1 0 0 0 0 0 0 0 0 0 0 0 0 0 0 0 0 ;
0000000000000000000000000000000000000000000000000000000003000 0 0 0 0 0 0 0 1 0 0 0 0 0 0 0 0 0 0 0 0 0 0 0 0 ;
0000000000000000000000000000000000000000000000000000000001000 0 0 0 0 0 0 0 1 0 0 0 0 0 0 0 0 0 0 0 0 0 0 0 0 ;
0000000000000000000000000000000000000000000000000000000002000 0 0 0 0 0 0 0 1 0 0 0 0 0 0 0 0 0 0 0 0 0 0 0 0 ;
0000000000000000000000000000000000000000000000000000000002000 0 0 0 0 0 0 0 1 0 0 0 0 0 0 0 0 0 0 0 0 0 0 0 0 ;
0000000000000000000000000000000000000000000000000000000002000 0 0 0 0 0 0 0 1 0 0 0 0 0 0 0 0 0 0 0 0 0 0 0 0 ;
0000000000000000000000000000000000000000000000000000000002000 0 0 0 0 0 0 0 1 0 0 0 0 0 0 0 0 0 0 0 0 0 0 0 0 ;
0000000000000000000000000000000000000000000000000000000001000 0 0 0 0 0 0 0 1 0 0 0 0 0 0 0 0 0 0 0 0 0 0 0 0 ;
0000000000000000000000000000000000000000000000000000000002000 0 0 0 0 0 0 0 1 0 0 0 0 0 0 0 0 0 0 0 0 0 0 0 0 ;
0000000000000000000000000000000000000000000000000000000002000 0 0 0 0 0 0 0 1 0 0 0 0 0 0 0 0 0 0 0 0 0 0 0 0 ;
0000000000000000000000000000000000000000000000000000000002000 0 0 0 0 0 0 0 1 0 0 0 0 0 0 0 0 0 0 0 0 0 0 0 0 ;
0000000000000000000000000000000000000000000000000000000003000 0 0 0 0 0 0 0 1 0 0 0 0 0 0 0 0 0 0 0 0 0 0 0 0 ;
0000000000000000000000000000000000000000000000000000000002000 0 0 0 0 0 0 0 1 0 0 0 0 0 0 0 0 0 0 0 0 0 0 0 0 ;
0000000000000000000000000000000000000000000000000000000002000 0 0 1 0 0 0 0 0 0 0 0 0 0 0 0 0 0 0 0 0 0 0 0 0 ;
0000000000000000000000000000000000000000000000000000000001000 0 0 0 0 0 0 0 1 0 0 0 0 0 0 0 0 0 0 0 0 0 0 0 0 ;
0000000000000000000000000000000000000000000000000000000002000 0 0 0 0 0 0 0 1 0 0 0 0 0 0 0 0 0 0 0 0 0 0 0 0 ;
0000000000000000000000000000000000000000000000000000000002000 0 0 0 0 0 0 0 1 0 0 0 0 0 0 0 0 0 0 0 0 0 0 0 0 ;
0000000000000000000000000000000000000000000000000000000002100 0 0 0 0 0 0 0 1 0 0 0 0 0 0 0 0 0 0 0 0 0 0 0 0 ;
0000000000000000000000000000000000000000000000000000000003000 0 0 0 0 0 1 0 0 0 0 0 0 0 0 0 0 0 0 0 0 0 0 0 0 ;
0000000000000000000000000000000000000000000000000000000003000 0 0 0 0 0 1 0 0 0 0 0 0 0 0 0 0 0 0 0 0 0 0 0 0 ;
0000000000000000000000000000000000000000000000000000000002000 0 0 0 0 0 1 0 0 0 0 0 0 0 0 0 0 0 0 0 0 0 0 0 0 ;
0000000000000000000000000000000000000000000000000000000002000 1 0 0 0 0 0 0 0 0 0 0 0 0 0 0 0 0 0 0 0 0 0 0 0 ;
0000000000000000000000000000000000000000000000000000000000100 0 0 0 0 0 1 0 0 0 0 0 0 0 0 0 0 0 0 0 0 0 0 0 0 ;
0000000000000000000000000000000000000000000000000000000000200 0 0 0 0 0 1 0 0 0 0 0 0 0 0 0 0 0 0 0 0 0 0 0 0 ;
0000000000000000000000000000000000000000000000000000000000200 1 0 0 0 0 0 0 0 0 0 0 0 0 0 0 0 0 0 0 0 0 0 0 0 ;
0000000000000000000000000000000000000000000000000000000000100 0 0 0 0 0 1 0 0 0 0 0 0 0 0 0 0 0 0 0 0 0 0 0 0 ;
0000000000000000000000000000000000000000000000000000000000200 0 0 0 0 0 1 0 0 0 0 0 0 0 0 0 0 0 0 0 0 0 0 0 0 ;
0000000000000000000000000000000000000000000000000000000000100 0 0 0 0 0 1 0 0 0 0 0 0 0 0 0 0 0 0 0 0 0 0 0 0 ;
0000000000000000000000000000000000000000000000000000000000100 1 0 0 0 0 0 0 0 0 0 0 0 0 0 0 0 0 0 0 0 0 0 0 0 ;
0000000000000000000000000000000000000000000000000000000000200 1 0 0 0 0 0 0 0 0 0 0 0 0 0 0 0 0 0 0 0 0 0 0 0 ;
0000000000000000000000000000000000000000000000000000000000200 0 1 0 0 0 0 0 0 0 0 0 0 0 0 0 0 0 0 0 0 0 0 0 0 ;
0000000000000000000000000000000000000000000000000000000000100 0 0 0 0 0 1 0 0 0 0 0 0 0 0 0 0 0 0 0 0 0 0 0 0 ;
0000000000000000000000000000000000000000000000000000000000200 0 0 0 0 0 1 0 0 0 0 0 0 0 0 0 0 0 0 0 0 0 0 0 0 ;
0000000000000000000000000000000000000000000000000000000000200 0 0 0 0 0 1 0 0 0 0 0 0 0 0 0 0 0 0 0 0 0 0 0 0 ;
0000000000000000000000000000000000000000000000000000000000200 0 0 0 0 0 1 0 0 0 0 0 0 0 0 0 0 0 0 0 0 0 0 0 0 ;
0000000000000000000000000000000000000000000000000000000000200 0 0 0 0 0 0 0 1 0 0 0 0 0 0 0 0 0 0 0 0 0 0 0 0 ;
0000000000000000000000000000000000000000000000000000000000100 0 0 0 0 0 0 0 1 0 0 0 0 0 0 0 0 0 0 0 0 0 0 0 0 ;
0000000000000000000000000000000000000000000000000000000000200 0 0 0 0 0 0 0 1 0 0 0 0 0 0 0 0 0 0 0 0 0 0 0 0 ;
0000000000000000000000000000000000000000000000000000000000200 0 0 0 0 0 0 0 1 0 0 0 0 0 0 0 0 0 0 0 0 0 0 0 0 ;
0000000000000000000000000000000000000000000000000000000000200 0 0 0 0 0 0 0 1 0 0 0 0 0 0 0 0 0 0 0 0 0 0 0 0 ;
0000000000000000000000000000000000000000000000000000000000300 0 0 0 0 0 0 0 1 0 0 0 0 0 0 0 0 0 0 0 0 0 0 0 0 ;
0000000000000000000000000000000000000000000000000000000000200 0 0 0 0 0 0 0 1 0 0 0 0 0 0 0 0 0 0 0 0 0 0 0 0 ;
0000000000000000000000000000000000000000000000000000000000200 0 0 0 0 0 0 0 1 0 0 0 0 0 0 0 0 0 0 0 0 0 0 0 0 ;
0000000000000000000000000000000000000000000000000000000000200 0 0 0 0 0 0 0 1 0 0 0 0 0 0 0 0 0 0 0 0 0 0 0 0 ;
0000000000000000000000000000000000000000000000000000000000100 0 0 0 0 0 0 0 1 0 0 0 0 0 0 0 0 0 0 0 0 0 0 0 0 ;
0000000000000000000000000000000000000000000000000000000000200 0 0 0 1 0 0 0 0 0 0 0 0 0 0 0 0 0 0 0 0 0 0 0 0 ;
0000000000000000000000000000000000000000000000000000000000200 0 0 1 0 0 0 0 0 0 0 0 0 0 0 0 0 0 0 0 0 0 0 0 0 ;
0000000000000000000000000000000000000000000000000000000000200 0 0 0 1 0 0 0 0 0 0 0 0 0 0 0 0 0 0 0 0 0 0 0 0 ;
0000000000000000000000000000000000000000000000000000000000200 0 0 0 0 0 0 0 1 0 0 0 0 0 0 0 0 0 0 0 0 0 0 0 0 ;
0000000000000000000000000000000000000000000000000000000000200 0 0 0 0 0 0 0 1 0 0 0 0 0 0 0 0 0 0 0 0 0 0 0 0 ;
0000000000000000000000000000000000000000000000000000000000200 0 0 0 0 0 0 0 1 0 0 0 0 0 0 0 0 0 0 0 0 0 0 0 0 ;
0000000000000000000000000000000000000000000000000000000000200 0 0 0 0 0 0 0 1 0 0 0 0 0 0 0 0 0 0 0 0 0 0 0 0 ;
0000000000000000000000000000000000000000000000000000000000200 0 0 0 0 0 0 0 1 0 0 0 0 0 0 0 0 0 0 0 0 0 0 0 0 ;
0000000000000000000000000000000000000000000000000000000000200 0 0 0 0 0 0 0 1 0 0 0 0 0 0 0 0 0 0 0 0 0 0 0 0 ;
0000000000000000000000000000000000000000000000000000000000200 0 0 0 0 0 0 0 1 0 0 0 0 0 0 0 0 0 0 0 0 0 0 0 0 ;
0000000000000000000000000000000000000000000000000000000000100 0 0 0 0 0 0 0 1 0 0 0 0 0 0 0 0 0 0 0 0 0 0 0 0 ;
0000000000000000000000000000000000000000000000000000000000200 0 0 0 0 0 0 0 1 0 0 0 0 0 0 0 0 0 0 0 0 0 0 0 0 ;
0000000000000000000000000000000000000000000000000000000000200 0 0 0 0 0 0 0 1 0 0 0 0 0 0 0 0 0 0 0 0 0 0 0 0 ;
0000000000000000000000000000000000000000000000000000000000200 0 0 0 1 0 0 0 0 0 0 0 0 0 0 0 0 0 0 0 0 0 0 0 0 ;
0000000000000000000000000000000000000000000000000000000000200 0 0 0 0 0 0 0 1 0 0 0 0 0 0 0 0 0 0 0 0 0 0 0 0 ;
0000000000000000000000000000000000000000000000000000000000200 0 0 1 0 0 0 0 0 0 0 0 0 0 0 0 0 0 0 0 0 0 0 0 0 ;
0000000000000000000000000000000000000000000000000000000000200 0 0 1 0 0 0 0 0 0 0 0 0 0 0 0 0 0 0 0 0 0 0 0 0 ;
0000000000000000000000000000000000000000000000000000000000200 0 0 1 0 0 0 0 0 0 0 0 0 0 0 0 0 0 0 0 0 0 0 0 0 ;
0000000000000000000000000000000000000000000000000000000000030 0 0 0 0 0 1 0 0 0 0 0 0 0 0 0 0 0 0 0 0 0 0 0 0 ;
0000000000000000000000000000000000000000000000000000000000030 0 0 0 0 0 0 0 1 0 0 0 0 0 0 0 0 0 0 0 0 0 0 0 0 ;
0000000000000000000000000000000000000000000000000000000000010 0 0 0 0 0 0 0 1 0 0 0 0 0 0 0 0 0 0 0 0 0 0 0 0 ;
0000000000000000000000000000000000000000000000000000000000010 0 0 0 0 0 0 0 1 0 0 0 0 0 0 0 0 0 0 0 0 0 0 0 0 ;
0000000000000000000000000000000000000000000000000000000000010 0 0 0 0 0 0 0 1 0 0 0 0 0 0 0 0 0 0 0 0 0 0 0 0 ;
0000000000000000000000000000000000000000000000000000000000010 0 0 0 0 0 0 0 1 0 0 0 0 0 0 0 0 0 0 0 0 0 0 0 0 ;
0000000000000000000000000000000000000000000000000000000000010 0 0 0 0 0 0 0 1 0 0 0 0 0 0 0 0 0 0 0 0 0 0 0 0 ;
0000000000000000000000000000000000000000000000000000000000010 0 0 0 0 0 0 0 1 0 0 0 0 0 0 0 0 0 0 0 0 0 0 0 0 ;
0000000000000000000000000000000000000000000000000000000000010 0 0 0 0 0 0 0 1 0 0 0 0 0 0 0 0 0 0 0 0 0 0 0 0 ;
0000000000000000000000000000000000000000000000000000000000010 0 0 0 0 0 0 0 1 0 0 0 0 0 0 0 0 0 0 0 0 0 0 0 0 ;
0000000000000000000000000000000000000000000000000000000000010 0 0 0 0 0 0 0 1 0 0 0 0 0 0 0 0 0 0 0 0 0 0 0 0 ;
0000000000000000000000000000000000000000000000000000000000020 0 0 0 0 0 0 0 1 0 0 0 0 0 0 0 0 0 0 0 0 0 0 0 0 ;
0000000000000000000000000000000000000000000000000000000000020 0 0 0 0 0 0 0 1 0 0 0 0 0 0 0 0 0 0 0 0 0 0 0 0 ;
0000000000000000000000000000000000000000000000000000000000020 0 0 0 0 0 0 0 1 0 0 0 0 0 0 0 0 0 0 0 0 0 0 0 0 ;
0000000000000000000000000000000000000000000000000000000000020 0 0 1 0 0 0 0 0 0 0 0 0 0 0 0 0 0 0 0 0 0 0 0 0 ;
0000000000000000000000000000000000000000000000000000000000020 0 0 0 0 0 1 0 0 0 0 0 0 0 0 0 0 0 0 0 0 0 0 0 0 ;
0000000000000000000000000000000000000000000000000000000000020 0 0 0 0 0 1 0 0 0 0 0 0 0 0 0 0 0 0 0 0 0 0 0 0 ;
0000000000000000000000000000000000000000000000000000000000020 0 0 0 0 0 1 0 0 0 0 0 0 0 0 0 0 0 0 0 0 0 0 0 0 ;
0000000000000000000000000000000000000000000000000000000000020 0 0 0 0 0 1 0 0 0 0 0 0 0 0 0 0 0 0 0 0 0 0 0 0 ;
0000000000000000000000000000000000000000000000000000000000030 0 0 0 0 0 1 0 0 0 0 0 0 0 0 0 0 0 0 0 0 0 0 0 0 ;
0000000000000000000000000000000000000000000000000000000000020 0 0 0 0 0 1 0 0 0 0 0 0 0 0 0 0 0 0 0 0 0 0 0 0 ;
0000000000000000000000000000000000000000000000000000000000020 0 0 0 0 0 1 0 0 0 0 0 0 0 0 0 0 0 0 0 0 0 0 0 0 ;
0000000000000000000000000000000000000000000000000000000000020 0 0 0 0 0 1 0 0 0 0 0 0 0 0 0 0 0 0 0 0 0 0 0 0 ;
0000000000000000000000000000000000000000000000000000000000020 0 0 0 0 0 1 0 0 0 0 0 0 0 0 0 0 0 0 0 0 0 0 0 0 ;
0000000000000000000000000000000000000000000000000000000000002 0 0 0 0 0 1 0 0 0 0 0 0 0 0 0 0 0 0 0 0 0 0 0 0 ;
0000000000000000000000000000000000000000000000000000000000002 0 0 0 0 0 1 0 0 0 0 0 0 0 0 0 0 0 0 0 0 0 0 0 0 ;
0000000000000000000000000000000000000000000000000000000000002 0 0 0 0 0 1 0 0 0 0 0 0 0 0 0 0 0 0 0 0 0 0 0 0 ;
0000000000000000000000000000000000000000000000000000000000002 1 0 0 0 0 0 0 0 0 0 0 0 0 0 0 0 0 0 0 0 0 0 0 0 ;
0000000000000000000000000000000000000000000000000000000000002 0 0 0 0 0 1 0 0 0 0 0 0 0 0 0 0 0 0 0 0 0 0 0 0 ;
0000000000000000000000000000000000002000000000000000000000000 0 0 0 0 0 1 0 0 0 0 0 0 0 0 0 0 0 0 0 0 0 0 0 0 ;
0000000000000000020000000000000000000000000000000000000000000 0 0 0 0 0 0 0 0 0 0 0 1 0 0 0 0 0 0 0 0 0 0 0 0 ;
0000000000000000030000000000000000000000000000000000000000000 0 0 0 0 0 0 0 0 0 0 0 1 0 0 0 0 0 0 0 0 0 0 0 0 ;
0000000000000000020000000000000000000000000000000000000000000 0 0 0 0 0 0 0 0 0 0 1 0 0 0 0 0 0 0 0 0 0 0 0 0 ;
0000000000000000020000000000000000000000000000000000000000000 0 0 0 0 0 0 0 0 0 0 0 1 0 0 0 0 0 0 0 0 0 0 0 0 ;
0000000000000000030000000000000000000000000000000000000000000 0 0 0 0 0 0 0 0 0 1 0 0 0 0 0 0 0 0 0 0 0 0 0 0 ;
0000000000000000020000000000000000000000000000000000000000000 0 0 0 0 0 0 0 0 0 1 0 0 0 0 0 0 0 0 0 0 0 0 0 0 ;
0000000000000000020000000000000000000000000000000000000000000 0 0 0 0 0 0 0 0 0 1 0 0 0 0 0 0 0 0 0 0 0 0 0 0 ;
0000000000000000021000000000000000000000000000000000000000000 0 0 0 0 0 0 0 0 0 1 0 0 0 0 0 0 0 0 0 0 0 0 0 0 ;
0000000000000000001000000000000000000000000000000000000000000 0 0 0 0 0 0 0 0 0 1 0 0 0 0 0 0 0 0 0 0 0 0 0 0 ;
0000000000000000002000000000000000000000000000000000000000000 0 0 0 0 0 0 0 0 0 1 0 0 0 0 0 0 0 0 0 0 0 0 0 0 ;
0000000000000000002000000000000000000000000000000000000000000 0 0 0 0 0 0 0 0 1 0 0 0 0 0 0 0 0 0 0 0 0 0 0 0 ;
0000000000000000002000000000000000000000000000000000000000000 0 0 0 0 0 0 0 0 0 0 1 0 0 0 0 0 0 0 0 0 0 0 0 0 ;
0000000000000000001000000000020000000000000000000000000000000 0 0 0 0 0 0 0 0 0 0 0 1 0 0 0 0 0 0 0 0 0 0 0 0 ;
0000000000000000002000000000331000000000000000000000000000000 0 0 0 0 0 0 0 0 0 0 1 0 0 0 0 0 0 0 0 0 0 0 0 0 ;
0000000000000000001000000000000000000000000000000000000000000 0 0 0 0 0 0 0 0 0 0 1 0 0 0 0 0 0 0 0 0 0 0 0 0 ;
0000000000000000001000000000000000000000000000000000000000000 0 0 0 0 0 0 0 0 0 0 1 0 0 0 0 0 0 0 0 0 0 0 0 0 ;
0000000000000000001000000000000000000000000000000000000000000 0 0 0 0 0 0 0 0 1 0 0 0 0 0 0 0 0 0 0 0 0 0 0 0 ;
0000000000000000003000000000000000000000000000000000000000000 0 0 0 0 0 0 0 0 0 1 0 0 0 0 0 0 0 0 0 0 0 0 0 0 ;
0000000000000000002000000000000000000000000000000000000000000 0 0 0 0 0 0 0 0 1 0 0 0 0 0 0 0 0 0 0 0 0 0 0 0 ;
0000000000000000002000000000000000000000000000000000000000000 0 0 0 0 0 0 0 0 1 0 0 0 0 0 0 0 0 0 0 0 0 0 0 0 ;
0000000000000000001000000000000000000000000000000000000000000 0 0 0 0 0 0 0 0 0 1 0 0 0 0 0 0 0 0 0 0 0 0 0 0 ;
0000000000000000002000000000000000000000000000000000000000000 0 0 0 0 0 0 0 0 1 0 0 0 0 0 0 0 0 0 0 0 0 0 0 0 ;
0000000000000000002000000000000000000000000000000000000000000 0 0 0 0 0 0 0 0 0 1 0 0 0 0 0 0 0 0 0 0 0 0 0 0 ;
0000000000000000000200000000000000000000000000000000000000000 0 0 0 0 0 0 0 0 0 1 0 0 0 0 0 0 0 0 0 0 0 0 0 0 ;
0000000000000000000100000000000000000000000000000000000000000 0 0 0 0 0 0 0 0 0 0 1 0 0 0 0 0 0 0 0 0 0 0 0 0 ;
0000000000000000000200000000000000000000000000000000000000000 0 0 0 0 0 0 0 0 0 0 1 0 0 0 0 0 0 0 0 0 0 0 0 0 ;
0000000000000000000100000000000000000000000000000000000000000 0 0 0 0 0 0 0 0 0 0 1 0 0 0 0 0 0 0 0 0 0 0 0 0 ;
0000000000000000000200000000000000000000000000000000000000000 0 0 0 0 0 0 0 0 0 0 1 0 0 0 0 0 0 0 0 0 0 0 0 0 ;
0000000000000000000200000000000000000000000000000000000000000 0 0 0 0 0 0 0 0 0 0 1 0 0 0 0 0 0 0 0 0 0 0 0 0 ;
0000000000000000000200000000000000000000000000000000000000000 0 0 0 0 0 0 0 0 0 0 0 1 0 0 0 0 0 0 0 0 0 0 0 0 ;
0000000000000000000100000000000000000000000000000000000000000 0 0 0 0 0 0 0 0 0 0 1 0 0 0 0 0 0 0 0 0 0 0 0 0 ;
0000000000000000000200000000000000000000000000000000000000000 0 0 0 0 0 0 0 0 0 0 1 0 0 0 0 0 0 0 0 0 0 0 0 0 ;
0000000000000000000100000000000000000000000000000000000000000 0 0 0 0 0 0 0 0 0 0 1 0 0 0 0 0 0 0 0 0 0 0 0 0 ;
0000000000000000000100000000000000000000000000000000000000000 0 0 0 0 0 0 0 0 0 0 1 0 0 0 0 0 0 0 0 0 0 0 0 0 ;
0000000000000000000200000000000000000000000000000000000000000 0 0 0 0 0 0 0 0 0 0 1 0 0 0 0 0 0 0 0 0 0 0 0 0 ;
0000000000000000000200000000000000000000000000000000000000000 0 0 0 0 0 0 0 0 0 0 1 0 0 0 0 0 0 0 0 0 0 0 0 0 ;
0000000000000000000200000000000000000000000000000000000000000 0 0 0 0 0 0 0 0 0 0 0 1 0 0 0 0 0 0 0 0 0 0 0 0 ;
0000000000000000000100000000000000000000000000000000000000000 0 0 0 0 0 0 0 0 0 0 1 0 0 0 0 0 0 0 0 0 0 0 0 0 ;
0000000000000000000200000000000000000000000000000000000000000 0 0 0 0 0 0 0 0 0 0 1 0 0 0 0 0 0 0 0 0 0 0 0 0 ;
0000000000000000000200000000000000000000000000000000000000000 0 0 0 0 0 0 0 0 0 0 1 0 0 0 0 0 0 0 0 0 0 0 0 0 ;
0000000000000000000200000000000000000000000000000000000000000 0 0 0 0 0 0 0 0 0 0 1 0 0 0 0 0 0 0 0 0 0 0 0 0 ;
0000000000000000000200000000000000000000000000000000000000000 0 0 0 0 0 0 0 0 1 0 0 0 0 0 0 0 0 0 0 0 0 0 0 0 ;
0000000000000000000200000000000000000000000000000000000000000 0 0 0 0 0 0 0 0 1 0 0 0 0 0 0 0 0 0 0 0 0 0 0 0 ;
0000000000000000000100000000000000000000000000000000000000000 0 0 0 0 0 0 0 0 0 1 0 0 0 0 0 0 0 0 0 0 0 0 0 0 ;
0000000000000000000100000000000000000000000000000000000000000 0 0 0 0 0 0 0 0 0 1 0 0 0 0 0 0 0 0 0 0 0 0 0 0 ;
0000000000000000000020000000000000000000000000000000000000000 0 0 0 0 0 0 0 0 1 0 0 0 0 0 0 0 0 0 0 0 0 0 0 0 ;
0000000000000000000020000000000000000000000000000000000000000 0 0 0 0 0 0 0 0 0 1 0 0 0 0 0 0 0 0 0 0 0 0 0 0 ;
0000000000000000000020000000000000000000000000000000000000000 0 0 0 0 0 0 0 0 0 1 0 0 0 0 0 0 0 0 0 0 0 0 0 0 ;
0000000000000000000200000000000000000000000000000000000000000 0 0 0 0 0 0 0 0 0 0 1 0 0 0 0 0 0 0 0 0 0 0 0 0 ;
0000000000000000000000200000000000000000000000000000000000000 0 0 0 0 0 0 0 0 0 0 0 1 0 0 0 0 0 0 0 0 0 0 0 0 ;
0000000000000000000000200000000000000000000000000000000000000 0 0 0 0 0 0 0 0 0 0 1 0 0 0 0 0 0 0 0 0 0 0 0 0 ;
0000000000000000000000200000000000000000000000000000000000000 0 0 0 0 0 0 0 0 0 0 0 1 0 0 0 0 0 0 0 0 0 0 0 0 ;
0000000000000000000000200000000000000000000000000000000000000 0 0 0 0 0 0 0 0 0 0 1 0 0 0 0 0 0 0 0 0 0 0 0 0 ;
0000000000000000000000200000000000000000000000000000000000000 0 0 0 0 0 0 0 0 0 0 1 0 0 0 0 0 0 0 0 0 0 0 0 0 ;
0000000000000000000000200000000000000000000000000000000000000 0 0 0 0 0 0 0 0 0 0 1 0 0 0 0 0 0 0 0 0 0 0 0 0 ;
0000000000000000000000200000000000000000000000000000000000000 0 0 0 0 0 0 0 0 0 0 1 0 0 0 0 0 0 0 0 0 0 0 0 0 ;
0000000000000000000000200000000000000000000000000000000000000 0 0 0 0 0 0 0 0 0 0 1 0 0 0 0 0 0 0 0 0 0 0 0 0 ;
0000000000000000000000200000000000000000000000000000000000000 0 0 0 0 0 0 0 0 0 0 1 0 0 0 0 0 0 0 0 0 0 0 0 0 ;
0000000000000000000000200000000000000000000000000000000000000 0 0 0 0 0 0 0 0 0 0 0 1 0 0 0 0 0 0 0 0 0 0 0 0 ;
0000000000000000000000200000000000000000000000000000000000000 0 0 0 0 0 0 0 0 0 0 0 1 0 0 0 0 0 0 0 0 0 0 0 0 ;
0000000000000000000000200000000000000000000000000000000000000 0 0 0 0 0 0 0 0 0 0 1 0 0 0 0 0 0 0 0 0 0 0 0 0 ;
0000000000000000000000200000000000000000000000000000000000000 0 0 0 0 0 0 0 0 0 0 1 0 0 0 0 0 0 0 0 0 0 0 0 0 ;
0000000000000000000000200000000000000000000000000000000000000 0 0 0 0 0 0 0 0 0 0 1 0 0 0 0 0 0 0 0 0 0 0 0 0 ;
0000000000000000000000200020000000000000000000000000000000000 0 0 0 0 0 0 0 0 0 0 1 0 0 0 0 0 0 0 0 0 0 0 0 0 ;
0000000000000000000000100000000000000000000000000000000000000 0 0 0 0 0 0 0 0 0 0 1 0 0 0 0 0 0 0 0 0 0 0 0 0 ;
0000000000000000000000200000000000000000000000000000000000000 0 0 0 0 0 0 0 0 0 0 1 0 0 0 0 0 0 0 0 0 0 0 0 0 ;
0000000000000000000000200000000000000000000000000000000000000 0 0 0 0 0 0 0 0 0 0 1 0 0 0 0 0 0 0 0 0 0 0 0 0 ;
0000000000000000000000210000000000000000000000000000000000000 0 0 0 0 0 0 0 0 1 0 0 0 0 0 0 0 0 0 0 0 0 0 0 0 ;
0000000000000000000000200000000000000000000000000000000000000 0 0 0 0 0 0 0 0 1 0 0 0 0 0 0 0 0 0 0 0 0 0 0 0 ;
0000000000000000000000200000000000000000000000000000000000000 0 0 0 0 0 0 0 0 1 0 0 0 0 0 0 0 0 0 0 0 0 0 0 0 ;
0000000000000000000000200000000000000000000000000000000000000 0 0 0 0 0 0 0 0 0 1 0 0 0 0 0 0 0 0 0 0 0 0 0 0 ;
0000000000000000000000300000000000000000000000000000000000000 0 0 0 0 0 0 0 0 1 0 0 0 0 0 0 0 0 0 0 0 0 0 0 0 ;
0000000000000000000000200000000000000000000000000000000000000 0 0 0 0 0 0 0 0 1 0 0 0 0 0 0 0 0 0 0 0 0 0 0 0 ;
0000000000000000000000200010000000000000000000000000000000000 0 0 0 0 0 0 0 0 0 1 0 0 0 0 0 0 0 0 0 0 0 0 0 0 ;
0000000000000000000000300000000000000000000000000000000000000 0 0 0 0 0 0 0 0 1 0 0 0 0 0 0 0 0 0 0 0 0 0 0 0 ;
0000000000000000000000200000000000000000000000000000000000000 0 0 0 0 0 0 0 0 1 0 0 0 0 0 0 0 0 0 0 0 0 0 0 0 ;
0000000000000000000000200000000000000000000000000000000000000 0 0 0 0 0 0 0 0 0 1 0 0 0 0 0 0 0 0 0 0 0 0 0 0 ;
0000000000000000000000200000000000000000000000000000000000000 0 0 0 0 0 0 0 0 0 1 0 0 0 0 0 0 0 0 0 0 0 0 0 0 ;
0000000000000000000000200000002000000000000000000000000020000 0 0 0 0 0 0 0 0 0 1 0 0 0 0 0 0 0 0 0 0 0 0 0 0 ;
0000000000000000000000200000000000000000000000000000000000000 0 0 0 0 0 0 0 0 0 1 0 0 0 0 0 0 0 0 0 0 0 0 0 0 ;
0000000000000000000000020000000000002000000000000000000000000 0 0 0 0 0 0 0 0 1 0 0 0 0 0 0 0 0 0 0 0 0 0 0 0 ;
0000000000000000000000030000000003000100000000000000000000000 0 0 0 0 0 0 0 0 0 1 0 0 0 0 0 0 0 0 0 0 0 0 0 0 ;
0000000000000000000000020000000000000000000000000000000000000 0 0 0 0 0 0 0 0 0 0 1 0 0 0 0 0 0 0 0 0 0 0 0 0 ;
0000000000000000000000020000000000000000000000000000000000000 0 0 0 0 0 0 0 0 0 0 0 1 0 0 0 0 0 0 0 0 0 0 0 0 ;
0000000000000000000000020001000000000000000000000000000000000 0 0 0 0 0 0 0 0 0 0 1 0 0 0 0 0 0 0 0 0 0 0 0 0 ;
0000000000000000000000010000000000000000000000000000000000000 0 0 0 0 0 0 0 0 0 0 1 0 0 0 0 0 0 0 0 0 0 0 0 0 ;
0000000000000000000000020000000000000000000000000000000000000 0 0 0 0 0 0 0 0 0 0 1 0 0 0 0 0 0 0 0 0 0 0 0 0 ;
0000000000000000000000020000000000000000000000000000000000000 0 0 0 0 0 0 0 0 0 0 0 1 0 0 0 0 0 0 0 0 0 0 0 0 ;
0000000000000000000000020000000000000000000000000000000000000 0 0 0 0 0 0 0 0 0 0 1 0 0 0 0 0 0 0 0 0 0 0 0 0 ;
0000000000000000000000020000000000000000000000000000000000000 0 0 0 0 0 0 0 0 0 0 0 1 0 0 0 0 0 0 0 0 0 0 0 0 ;
0000000000000000000000020000000000000000000000000000000000000 0 0 0 0 0 0 0 0 0 0 0 1 0 0 0 0 0 0 0 0 0 0 0 0 ;
0000000000000000000000020000000000000000000000000000000000000 0 0 0 0 0 0 0 0 0 0 0 1 0 0 0 0 0 0 0 0 0 0 0 0 ;
0000000000000000000000020000000000000000000000000000000000000 0 0 0 0 0 0 0 0 0 0 1 0 0 0 0 0 0 0 0 0 0 0 0 0 ;
0000000000000000000000020000000000000000000000000000000000000 0 0 0 0 0 0 0 0 0 0 0 1 0 0 0 0 0 0 0 0 0 0 0 0 ;
0000000000000000000000020000000000000000000000000000000000000 0 0 0 0 0 0 0 0 0 0 0 1 0 0 0 0 0 0 0 0 0 0 0 0 ;
0000000000000000000000030000000000000000000000000000000000000 0 0 0 0 0 0 0 0 0 0 1 0 0 0 0 0 0 0 0 0 0 0 0 0 ;
0000000000000000000000020000000000000000000000000000000000000 0 0 0 0 0 0 0 0 0 0 0 1 0 0 0 0 0 0 0 0 0 0 0 0 ;
0000000000000000000000020000002000000000000000000000000000000 0 0 0 0 0 0 0 0 0 0 1 0 0 0 0 0 0 0 0 0 0 0 0 0 ;
0000000000000000000000020000000000000000000000000000000000000 0 0 0 0 0 0 0 0 0 0 1 0 0 0 0 0 0 0 0 0 0 0 0 0 ;
0000000000000000000000020000000000000000000000000000000000000 0 0 0 0 0 0 0 0 0 0 1 0 0 0 0 0 0 0 0 0 0 0 0 0 ;
0000000000000000000000020000000000000000000000000000000000000 0 0 0 0 0 0 0 0 0 0 0 1 0 0 0 0 0 0 0 0 0 0 0 0 ;
0000000000000000000000010000000000000000000000000000000000000 0 0 0 0 0 0 0 0 0 0 1 0 0 0 0 0 0 0 0 0 0 0 0 0 ;
0000000000000000000000020000000000000000000000000000000000000 0 0 0 0 0 0 0 0 0 0 1 0 0 0 0 0 0 0 0 0 0 0 0 0 ;
0000000000000000000000020000000000000000000000000000000000000 0 0 0 0 0 0 0 0 0 0 1 0 0 0 0 0 0 0 0 0 0 0 0 0 ;
0000000000000000000000020000020000000000000000000000000000000 0 0 0 0 0 0 0 0 0 0 0 1 0 0 0 0 0 0 0 0 0 0 0 0 ;
0000000000000000000000020000000000000000000000000000000000000 0 0 0 0 0 0 0 0 0 0 1 0 0 0 0 0 0 0 0 0 0 0 0 0 ;
0000000000000000000000030000000300000000000000000000000000000 0 0 0 0 0 0 0 0 0 0 0 1 0 0 0 0 0 0 0 0 0 0 0 0 ;
0000000000000000000000020000000000000000000000000000000000000 0 0 0 0 0 0 0 0 0 0 0 1 0 0 0 0 0 0 0 0 0 0 0 0 ;
0000000000000000000000030000000000000000000000000000000000000 0 0 0 0 0 0 0 0 0 0 0 1 0 0 0 0 0 0 0 0 0 0 0 0 ;
0000000000000000000000010000000000000000000000000000000000000 0 0 0 0 0 0 0 0 0 0 0 1 0 0 0 0 0 0 0 0 0 0 0 0 ;
0000000000000000000000020000000000000000000000000000000000000 0 0 0 0 0 0 0 0 0 0 1 0 0 0 0 0 0 0 0 0 0 0 0 0 ;
0000000000000000000000020000000000000000000000000000000000000 0 0 0 0 0 0 0 0 0 0 0 1 0 0 0 0 0 0 0 0 0 0 0 0 ;
0000000000000000000000020000000000000000000000000000000000000 0 0 0 0 0 0 0 0 0 0 1 0 0 0 0 0 0 0 0 0 0 0 0 0 ;
0000000000000000000000030000000000000000000000000000000000000 0 0 0 0 0 0 0 0 0 0 0 1 0 0 0 0 0 0 0 0 0 0 0 0 ;
0000000000000000000000010000000000000000000000000000000000000 0 0 0 0 0 0 0 0 0 0 0 1 0 0 0 0 0 0 0 0 0 0 0 0 ;
0000000000000000000000020000000000000000000000000000000000000 0 0 0 0 0 0 0 0 1 0 0 0 0 0 0 0 0 0 0 0 0 0 0 0 ;
0000000000000000000000010000000000000000000000000000000000000 0 0 0 0 0 0 0 0 0 1 0 0 0 0 0 0 0 0 0 0 0 0 0 0 ;
0000000000000000000000021000000000000000000000000000000000000 0 0 0 0 0 0 0 0 1 0 0 0 0 0 0 0 0 0 0 0 0 0 0 0 ;
0000000000000000000000030000000000000000000000000000000000000 0 0 0 0 0 0 0 0 0 1 0 0 0 0 0 0 0 0 0 0 0 0 0 0 ;
0000000000000000000000020000000000000000000000000000000000000 0 0 0 0 0 0 0 0 0 1 0 0 0 0 0 0 0 0 0 0 0 0 0 0 ;
0000000000000000000000020000000000000000000000000000000000000 0 0 0 0 0 0 0 0 1 0 0 0 0 0 0 0 0 0 0 0 0 0 0 0 ;
0000000000000000000000020000000000000000000000000000000000000 0 0 0 0 0 0 0 0 0 1 0 0 0 0 0 0 0 0 0 0 0 0 0 0 ;
0000000000000000000000020000000000000000000000000000000000000 0 0 0 0 0 0 0 0 1 0 0 0 0 0 0 0 0 0 0 0 0 0 0 0 ;
0000000000000000000000020000000000000000000000000000000000000 0 0 0 0 0 0 0 0 0 1 0 0 0 0 0 0 0 0 0 0 0 0 0 0 ;
0000000000000000000000002000000000000000000000000000000000000 0 0 0 0 0 0 0 0 1 0 0 0 0 0 0 0 0 0 0 0 0 0 0 0 ;
0000000000000000000000002000000000000000000000000000000000000 0 0 0 0 0 0 0 0 1 0 0 0 0 0 0 0 0 0 0 0 0 0 0 0 ;
0000000000000000000000002000000000000000000000000000000000000 0 0 0 0 0 0 0 0 0 1 0 0 0 0 0 0 0 0 0 0 0 0 0 0 ;
0000000000000000000000002000000000000000000000000000000000000 0 0 0 0 0 0 0 0 1 0 0 0 0 0 0 0 0 0 0 0 0 0 0 0 ;
0000000000000000000000002000000000000000000000000000000000000 0 0 0 0 0 0 0 0 0 1 0 0 0 0 0 0 0 0 0 0 0 0 0 0 ;
0000000000000000000000002000000000000000000000000000000000000 0 0 0 0 0 0 0 0 0 1 0 0 0 0 0 0 0 0 0 0 0 0 0 0 ;
0000000000000000000000002000000000000000000000000000000000000 0 0 0 0 0 0 0 0 0 1 0 0 0 0 0 0 0 0 0 0 0 0 0 0 ;
0000000000000000000000002000000000000000000000000000000000000 0 0 0 0 0 0 0 0 1 0 0 0 0 0 0 0 0 0 0 0 0 0 0 0 ;
0000000000000000000000003000000000000000000000000000000000000 0 0 0 0 0 0 0 0 0 1 0 0 0 0 0 0 0 0 0 0 0 0 0 0 ;
0000000000000000000000002000000000000000000000000000000000000 0 0 0 0 0 0 0 0 0 1 0 0 0 0 0 0 0 0 0 0 0 0 0 0 ;
0000000000000000000000002000000000000200000000000000000000000 0 0 0 0 0 0 0 0 0 1 0 0 0 0 0 0 0 0 0 0 0 0 0 0 ;
0000000000000000000000002000000000000000000000000000000000000 0 0 0 0 0 0 0 0 1 0 0 0 0 0 0 0 0 0 0 0 0 0 0 0 ;
0000000000000000000000002000000000000000000000000000000000000 0 0 0 0 0 0 0 0 0 1 0 0 0 0 0 0 0 0 0 0 0 0 0 0 ;
0000000000000000000000002000000000000000000000000000000000000 0 0 0 0 0 0 0 0 1 0 0 0 0 0 0 0 0 0 0 0 0 0 0 0 ;
0000000000000000000020000000000000000000000000000000000000000 0 0 0 0 0 0 0 0 0 1 0 0 0 0 0 0 0 0 0 0 0 0 0 0 ;
0000000000000000000030000000000000000000000000000000000000000 0 0 0 0 0 0 0 0 0 1 0 0 0 0 0 0 0 0 0 0 0 0 0 0 ;
0000000000000000000020000000000000000000000000000000000000000 0 0 0 0 0 0 0 0 0 1 0 0 0 0 0 0 0 0 0 0 0 0 0 0 ;
0000000000000000000020000000000000000000000000000000000000000 0 0 0 0 0 0 0 0 1 0 0 0 0 0 0 0 0 0 0 0 0 0 0 0 ;
0000000000000000000020000000000000000000000000000000000000000 0 0 0 0 0 0 0 0 1 0 0 0 0 0 0 0 0 0 0 0 0 0 0 0 ;
0000000000000000000020000000000000000000000000000000000000000 0 0 0 0 0 0 0 0 1 0 0 0 0 0 0 0 0 0 0 0 0 0 0 0 ;
0000000000000000000030000000000000000000000000000000000000000 0 0 0 0 0 0 0 0 0 1 0 0 0 0 0 0 0 0 0 0 0 0 0 0 ;
0000000000000000000020000000000000000000000000000000000000000 0 0 0 0 0 0 0 0 0 1 0 0 0 0 0 0 0 0 0 0 0 0 0 0 ;
0000000000000000000010000000000000000000000000000000000000000 0 0 0 0 0 0 0 0 0 1 0 0 0 0 0 0 0 0 0 0 0 0 0 0 ;
0000000000000000000020000000000000000000000000000000000000000 0 0 0 0 0 0 0 0 0 1 0 0 0 0 0 0 0 0 0 0 0 0 0 0 ;
0000000000000000000030100000000000000300000000000000000000000 0 0 0 0 0 0 0 0 1 0 0 0 0 0 0 0 0 0 0 0 0 0 0 0 ;
0000000000000000000030000000301000000000000000000000000000000 0 0 0 0 0 0 0 0 0 1 0 0 0 0 0 0 0 0 0 0 0 0 0 0 ;
0000000000000000000020000000000001001000000000000000000000000 0 0 0 0 0 0 0 0 1 0 0 0 0 0 0 0 0 0 0 0 0 0 0 0 ;
0000000000000000000020000000000000000000000000000000000000000 0 0 0 0 0 0 0 0 1 0 0 0 0 0 0 0 0 0 0 0 0 0 0 0 ;
0000000000000000000003000000000000000000000000000000000000000 0 0 0 0 0 0 0 0 0 1 0 0 0 0 0 0 0 0 0 0 0 0 0 0 ;
0000000000000000000003000000000000000000000000000000000000000 0 0 0 0 0 0 0 0 1 0 0 0 0 0 0 0 0 0 0 0 0 0 0 0 ;
0000000000000000000002000000002000000000000000000000000000000 0 0 0 0 0 0 0 0 0 1 0 0 0 0 0 0 0 0 0 0 0 0 0 0 ;
0000000000000000000002000000000000000000000000000000000000000 0 0 0 0 0 0 0 0 0 0 1 0 0 0 0 0 0 0 0 0 0 0 0 0 ;
0000000000000000000002000000000000000000000000000000000000000 0 0 0 0 0 0 0 0 0 0 1 0 0 0 0 0 0 0 0 0 0 0 0 0 ;
0000000000000000000002000000000000000000000000000000000000000 0 0 0 0 0 0 0 0 0 0 1 0 0 0 0 0 0 0 0 0 0 0 0 0 ;
0000000000000000000002000000000000000000000000000000000000000 0 0 0 0 0 0 0 0 0 0 1 0 0 0 0 0 0 0 0 0 0 0 0 0 ;
0000000000000000000002000000000000000000000020000000000003000 0 0 0 0 0 0 0 0 0 0 1 0 0 0 0 0 0 0 0 0 0 0 0 0 ;
0000000000000000000002000000000000000000000000000000000000000 0 0 0 0 0 0 0 0 0 0 0 1 0 0 0 0 0 0 0 0 0 0 0 0 ;
0000000000000000000002000000000000000000000000000000000000000 0 0 0 0 0 0 0 0 0 0 1 0 0 0 0 0 0 0 0 0 0 0 0 0 ;
0000000000000000000002000000000000000000000000000000000000000 0 0 0 0 0 0 0 0 0 0 1 0 0 0 0 0 0 0 0 0 0 0 0 0 ;
0000000000000000000001000000000000000000000000000000000000000 0 0 0 0 0 0 0 0 0 0 1 0 0 0 0 0 0 0 0 0 0 0 0 0 ;
0000000000000000000001000000000000000000000000000000000000000 0 0 0 0 0 0 0 0 0 0 1 0 0 0 0 0 0 0 0 0 0 0 0 0 ;
0000000000000000000002000000000000000000000000000000000000000 0 0 0 0 0 0 0 0 0 0 1 0 0 0 0 0 0 0 0 0 0 0 0 0 ;
0000000000000000000002000000000000000000000000000000000000000 0 0 0 0 0 0 0 0 0 0 1 0 0 0 0 0 0 0 0 0 0 0 0 0 ;
0000000000000000000002000000000000000200000000000000000000000 0 0 0 0 0 0 0 0 0 0 1 0 0 0 0 0 0 0 0 0 0 0 0 0 ;
0000000000000000000002000000000000000000000000000000000000000 0 0 0 0 0 0 0 0 0 0 1 0 0 0 0 0 0 0 0 0 0 0 0 0 ;
0000000000000000000002000000000000000000000000000000000000000 0 0 0 0 0 0 0 0 0 0 0 1 0 0 0 0 0 0 0 0 0 0 0 0 ;
0000000000000000000002000000000000000000000000000000000000000 0 0 0 0 0 0 0 0 0 0 0 1 0 0 0 0 0 0 0 0 0 0 0 0 ;
0000000000000000000002000000000000000000000000000000000000000 0 0 0 0 0 0 0 0 0 0 0 1 0 0 0 0 0 0 0 0 0 0 0 0 ;
0000000000000000000001010000000200020100000000000000000000000 0 0 0 0 0 0 0 0 0 0 0 1 0 0 0 0 0 0 0 0 0 0 0 0 ;
0000000000000000000002000000000000000000000000000000000000000 0 0 0 0 0 0 0 0 0 0 0 1 0 0 0 0 0 0 0 0 0 0 0 0 ;
0000000000000000000003000000000000000000000000000000000000000 0 0 0 0 0 0 0 0 0 0 1 0 0 0 0 0 0 0 0 0 0 0 0 0 ;
0000000000000000000002000000000000000000000000000000000000000 0 0 0 0 0 0 0 0 0 0 1 0 0 0 0 0 0 0 0 0 0 0 0 0 ;
0000000000000000000003000000000000000003000000000000000000000 0 0 0 0 0 0 0 0 0 0 1 0 0 0 0 0 0 0 0 0 0 0 0 0 ;
0000000000000000000002000000000000000000000000000000000000000 0 0 0 0 0 0 0 0 0 0 0 1 0 0 0 0 0 0 0 0 0 0 0 0 ;
0000000000000000000002000000000000000000000000000000000000000 0 0 0 0 0 0 0 0 0 0 1 0 0 0 0 0 0 0 0 0 0 0 0 0 ;
0000000000000000000002000000000000000000000000000000000000000 0 0 0 0 0 0 0 0 0 0 1 0 0 0 0 0 0 0 0 0 0 0 0 0 ;
0000000000000000000002000000000000000000000000000000000000000 0 0 0 0 0 0 0 0 0 0 0 1 0 0 0 0 0 0 0 0 0 0 0 0 ;
0000000000000000000002000000000000000000000000000000000000000 0 0 0 0 0 0 0 0 0 0 1 0 0 0 0 0 0 0 0 0 0 0 0 0 ;
0000000000000000000002000000000000000000000000000000000000000 0 0 0 0 0 0 0 0 0 0 1 0 0 0 0 0 0 0 0 0 0 0 0 0 ;
0000000000000000000002000000000000000000000000000000000000000 0 0 0 0 0 0 0 0 0 0 0 1 0 0 0 0 0 0 0 0 0 0 0 0 ;
0000000000000000000001000000020000000000000000000000000000000 0 0 0 0 0 0 0 0 0 0 1 0 0 0 0 0 0 0 0 0 0 0 0 0 ;
0000000000000000000002000000000000000000000000000000000000000 0 0 0 0 0 0 0 0 0 0 1 0 0 0 0 0 0 0 0 0 0 0 0 0 ;
0000000000000000000002000000000000000000000000000000000000000 0 0 0 0 0 0 0 0 0 0 0 1 0 0 0 0 0 0 0 0 0 0 0 0 ;
0000000000000000000002000000000000000000000000000000000000000 0 0 0 0 0 0 0 0 0 0 0 1 0 0 0 0 0 0 0 0 0 0 0 0 ;
0000000000000000000002000000000000000000000000000000000000000 0 0 0 0 0 0 0 0 0 0 1 0 0 0 0 0 0 0 0 0 0 0 0 0 ;
0000000000000000000002000000000000000000000000000000000000000 0 0 0 0 0 0 0 0 0 0 1 0 0 0 0 0 0 0 0 0 0 0 0 0 ;
0000000000000000000000200000000000000000000000000000000000000 0 0 0 0 0 0 0 0 1 0 0 0 0 0 0 0 0 0 0 0 0 0 0 0 ;
0000000000000000000000200000000000000000000000000000000000000 0 0 0 0 0 0 0 0 0 1 0 0 0 0 0 0 0 0 0 0 0 0 0 0 ;
0000000000000000000000210000000000000000000000000000000000000 0 0 0 0 0 0 0 0 0 1 0 0 0 0 0 0 0 0 0 0 0 0 0 0 ;
0000000000000000000000200000000000000000000000000000000000000 0 0 0 0 0 0 0 0 1 0 0 0 0 0 0 0 0 0 0 0 0 0 0 0 ;
0000000000000000000000200000000000000000000000000000000000000 0 0 0 0 0 0 0 0 0 1 0 0 0 0 0 0 0 0 0 0 0 0 0 0 ;
0000000000000000000000300000000000000000000000000000000000000 0 0 0 0 0 0 0 0 1 0 0 0 0 0 0 0 0 0 0 0 0 0 0 0 ;
0000000000000000000000200000000000000000000000000000000000000 0 0 0 0 0 0 0 0 1 0 0 0 0 0 0 0 0 0 0 0 0 0 0 0 ;
0000000000000000000000200010000000000000000000000000000000000 0 0 0 0 0 0 0 0 0 1 0 0 0 0 0 0 0 0 0 0 0 0 0 0 ;
0000000000000000000000300000000000000000000000000000000000000 0 0 0 0 0 0 0 0 0 1 0 0 0 0 0 0 0 0 0 0 0 0 0 0 ;
0000000000000000000000200000000000000000000000000000000000000 0 0 0 0 0 0 0 0 1 0 0 0 0 0 0 0 0 0 0 0 0 0 0 0 ;
0000000000000000000000200000000000000000000000000000000000000 0 0 0 0 0 0 0 0 1 0 0 0 0 0 0 0 0 0 0 0 0 0 0 0 ;
0000000000000000000000200000000000000000000000000000000000000 0 0 0 0 0 0 0 0 0 1 0 0 0 0 0 0 0 0 0 0 0 0 0 0 ;
0000000000000000000000300000000000000000000000000000000000000 0 0 0 0 0 0 0 0 0 1 0 0 0 0 0 0 0 0 0 0 0 0 0 0 ;
0000000000000000000000200000000000000000000000000000000000000 0 0 0 0 0 0 0 0 0 0 1 0 0 0 0 0 0 0 0 0 0 0 0 0 ;
0000000000000000000000200000000000000000000000000000000000000 0 0 0 0 0 0 0 0 0 0 0 1 0 0 0 0 0 0 0 0 0 0 0 0 ;
0000000000000000000000100000000000000000000000000000000000000 0 0 0 0 0 0 0 0 0 0 1 0 0 0 0 0 0 0 0 0 0 0 0 0 ;
0000000000000000000000200000000000000000000000000000000000000 0 0 0 0 0 0 0 0 0 0 1 0 0 0 0 0 0 0 0 0 0 0 0 0 ;
0000000000000000000000200000000000000000000000000000000000000 0 0 0 0 0 0 0 0 0 0 1 0 0 0 0 0 0 0 0 0 0 0 0 0 ;
0000000000000000000000200000000000000000000000000000000000000 0 0 0 0 0 0 0 0 0 0 1 0 0 0 0 0 0 0 0 0 0 0 0 0 ;
0000000000000000000000300000000000000000000000000000000000000 0 0 0 0 0 0 0 0 0 0 1 0 0 0 0 0 0 0 0 0 0 0 0 0 ;
0000000000000000000000200000000000000000000000000000000000000 0 0 0 0 0 0 0 0 0 0 0 1 0 0 0 0 0 0 0 0 0 0 0 0 ;
0000000000000000000000200000000000000000000000000000000000000 0 0 0 0 0 0 0 0 0 0 0 1 0 0 0 0 0 0 0 0 0 0 0 0 ;
0000000000000000000000100000000000000000000000000000000000000 0 0 0 0 0 0 0 0 0 0 1 0 0 0 0 0 0 0 0 0 0 0 0 0 ;
0000000000000000000000200000000000000000000200000000000000000 0 0 0 0 0 0 0 0 0 0 1 0 0 0 0 0 0 0 0 0 0 0 0 0 ;
0000000000000000000000200000000000000000000000000000000000000 0 0 0 0 0 0 0 0 0 0 1 0 0 0 0 0 0 0 0 0 0 0 0 0 ;
0000000000000000000000200000000000000000000000000000000000000 0 0 0 0 0 0 0 0 0 0 0 1 0 0 0 0 0 0 0 0 0 0 0 0 ;
0000000000000000000000200000000000000000000000000000000000000 0 0 0 0 0 0 0 0 0 0 1 0 0 0 0 0 0 0 0 0 0 0 0 0 ;
0000000000000000000000200000000000000000000000000000000000000 0 0 0 0 0 0 0 0 0 0 0 1 0 0 0 0 0 0 0 0 0 0 0 0 ;
0000000000000000000000200000000000000000000000000000000000000 0 0 0 0 0 0 0 0 0 0 1 0 0 0 0 0 0 0 0 0 0 0 0 0 ;
0000000000000000000000200000000000000000000000000000000000000 0 0 0 0 0 0 0 0 0 0 1 0 0 0 0 0 0 0 0 0 0 0 0 0 ;
0000000000000000000000200000000000000000000000000000000000000 0 0 0 0 0 0 0 0 0 0 1 0 0 0 0 0 0 0 0 0 0 0 0 0 ;
0000000000000000000000200000000000000000000000000000000000000 0 0 0 0 0 0 0 0 0 0 0 1 0 0 0 0 0 0 0 0 0 0 0 0 ;
0000000000000000000000100000000000000000000000000000000000000 0 0 0 0 0 0 0 0 0 0 1 0 0 0 0 0 0 0 0 0 0 0 0 0 ;
0000000000000000000000201000000000000000000000000000000000000 0 0 0 0 0 0 0 0 0 0 1 0 0 0 0 0 0 0 0 0 0 0 0 0 ;
0000000000000000000000200000000000000000000000000000000000000 0 0 0 0 0 0 0 0 0 0 0 1 0 0 0 0 0 0 0 0 0 0 0 0 ;
0000000000000000000000200000000000000000000000000000000000000 0 0 0 0 0 0 0 0 0 0 1 0 0 0 0 0 0 0 0 0 0 0 0 0 ;
0000000000000000000000200000000000000000000000000000000000000 0 0 0 0 0 0 0 0 0 0 1 0 0 0 0 0 0 0 0 0 0 0 0 0 ;
0000000000000000000000200000000000000000000000000000000000000 0 0 0 0 0 0 0 0 0 0 1 0 0 0 0 0 0 0 0 0 0 0 0 0 ;
0000000000000000000000200000000000000000000000000000000000000 0 0 0 0 0 0 0 0 0 0 1 0 0 0 0 0 0 0 0 0 0 0 0 0 ;
0000000000000000000000300000000000000000000000000000000000000 0 0 0 0 0 0 0 0 0 0 0 1 0 0 0 0 0 0 0 0 0 0 0 0 ;
0000000000000000000000200000000000000000000000000000000000000 0 0 0 0 0 0 0 0 0 0 0 1 0 0 0 0 0 0 0 0 0 0 0 0 ;
0000000000000000000000200000000000000000000000000000000000000 0 0 0 0 0 0 0 0 0 0 0 1 0 0 0 0 0 0 0 0 0 0 0 0 ;
0000000000000000000000100000000000000000000000000000000000000 0 0 0 0 0 0 0 0 0 0 1 0 0 0 0 0 0 0 0 0 0 0 0 0 ;
0000000000000000000000200000000000000000000000000000000000000 0 0 0 0 0 0 0 0 0 0 1 0 0 0 0 0 0 0 0 0 0 0 0 0 ;
0100000000000000000000000000000000000000000000000000000000000 0 0 0 0 0 0 0 0 0 0 0 1 0 0 0 0 0 0 0 0 0 0 0 0 ;
0100000000000000000000000000000000000000000000000000000000000 0 0 0 0 0 0 0 0 0 0 0 1 0 0 0 0 0 0 0 0 0 0 0 0 ;
0010000000000000000000000000000000000000000000000000000000000 0 0 0 0 0 0 0 0 0 1 0 0 0 0 0 0 0 0 0 0 0 0 0 0 ;
0010000000000000000000000000000000000000000000000000000000000 0 0 0 0 0 0 0 0 0 1 0 0 0 0 0 0 0 0 0 0 0 0 0 0 ;
0030000000000000000000000000000000000000000000000000000000000 0 0 0 0 0 0 0 0 0 1 0 0 0 0 0 0 0 0 0 0 0 0 0 0 ;
0010000000000000000000000000000000000000000000000000000000000 0 0 0 0 0 0 0 0 0 1 0 0 0 0 0 0 0 0 0 0 0 0 0 0 ;
0020000000000000000000000000000000000000000000000000000000000 0 0 0 0 0 0 0 0 0 1 0 0 0 0 0 0 0 0 0 0 0 0 0 0 ;
0020000000000000000000000000000000000000000000000000000000000 0 0 0 0 0 0 0 0 0 0 0 0 0 0 0 1 0 0 0 0 0 0 0 0 ;
0030000000000000000000000000000000000000000000000000000000000 0 0 0 0 0 0 0 0 0 0 0 0 0 0 0 1 0 0 0 0 0 0 0 0 ;
0010000000000000000000000000000000000000000000000000000000000 0 0 0 0 0 0 0 0 0 0 0 0 0 1 0 0 0 0 0 0 0 0 0 0 ;
0010000000000000000000000000000000000000000000000000000000000 0 0 0 0 0 0 0 0 0 1 0 0 0 0 0 0 0 0 0 0 0 0 0 0 ;
0010000000000000000000000000002000000000000000000000000000000 0 0 0 0 0 0 0 0 0 1 0 0 0 0 0 0 0 0 0 0 0 0 0 0 ;
0010000000000000000000000000000000000000000000000000000000000 0 0 0 0 0 0 0 0 0 1 0 0 0 0 0 0 0 0 0 0 0 0 0 0 ;
0010000000000000000000000000000000000000000000000000000000000 0 0 0 0 0 0 0 0 0 1 0 0 0 0 0 0 0 0 0 0 0 0 0 0 ;
0010000000000000000000000000000000000000000000000000000000000 0 0 0 0 0 0 0 0 0 1 0 0 0 0 0 0 0 0 0 0 0 0 0 0 ;
0001000000000000000000000000000000000000000000000000000000000 0 0 0 0 0 0 0 0 0 1 0 0 0 0 0 0 0 0 0 0 0 0 0 0 ;
0001000000000000000000000000000000000003000000000000000000000 0 0 0 0 0 0 0 0 0 1 0 0 0 0 0 0 0 0 0 0 0 0 0 0 ;
0001000000000000000000000000000000000000000000000000000000000 0 0 0 0 0 0 0 0 0 1 0 0 0 0 0 0 0 0 0 0 0 0 0 0 ;
0001000000000000000000000000000000000000000000000000000000000 0 0 0 0 0 0 0 0 0 1 0 0 0 0 0 0 0 0 0 0 0 0 0 0 ;
0001000000000000000000000000000000000000000000000000000000000 0 0 0 0 0 0 0 0 0 1 0 0 0 0 0 0 0 0 0 0 0 0 0 0 ;
0000100000000000000000000000000000000000000000000000000000000 0 0 0 0 0 0 0 0 0 0 0 1 0 0 0 0 0 0 0 0 0 0 0 0 ;
0000100000000000000000000000000000000000000000000000000000000 0 0 0 0 0 0 0 0 0 0 0 1 0 0 0 0 0 0 0 0 0 0 0 0 ;
0000200000000000000000000000000000000000000000000000000000000 0 0 0 0 0 0 0 0 0 0 0 1 0 0 0 0 0 0 0 0 0 0 0 0 ;
0000300000000000000000000000000000000000000000000000000000000 0 0 0 0 0 0 0 0 0 0 0 1 0 0 0 0 0 0 0 0 0 0 0 0 ;
0000300000000000000000000000000000000000000000000000000000000 0 0 0 0 0 0 0 0 0 0 0 1 0 0 0 0 0 0 0 0 0 0 0 0 ;
0000200000000000000000000000000000000000000000000000000000000 0 0 0 0 0 0 0 0 0 0 0 1 0 0 0 0 0 0 0 0 0 0 0 0 ;
0000100000000000000000000000000000000000000000000000000000000 0 0 0 0 0 0 0 0 0 0 0 1 0 0 0 0 0 0 0 0 0 0 0 0 ;
0000100000000000000000000000000000000000000000000000000000000 0 0 0 0 0 0 0 0 0 1 0 0 0 0 0 0 0 0 0 0 0 0 0 0 ;
0000100000000000000000000000000000000000000000000000000000000 0 0 0 0 0 0 0 0 0 1 0 0 0 0 0 0 0 0 0 0 0 0 0 0 ;
0000100000000000000000000000000000000000000000000000000000000 0 0 0 0 0 0 0 0 0 1 0 0 0 0 0 0 0 0 0 0 0 0 0 0 ;
0000100000000000000000000000000000000000000000000000000000000 0 0 0 0 0 0 0 0 0 1 0 0 0 0 0 0 0 0 0 0 0 0 0 0 ;
0000100000000000000000000000000000000000000000000000000000000 0 0 0 0 0 0 0 0 0 1 0 0 0 0 0 0 0 0 0 0 0 0 0 0 ;
0000100000000000000000000000000000000000000000000000000000000 0 0 0 0 0 0 0 0 0 1 0 0 0 0 0 0 0 0 0 0 0 0 0 0 ;
0000200000000000000000000000000000000000000000000000000000000 0 0 0 0 0 0 0 0 0 1 0 0 0 0 0 0 0 0 0 0 0 0 0 0 ;
0000200000000000000000000000000000000000000000000000000000000 0 0 0 0 0 0 0 0 0 1 0 0 0 0 0 0 0 0 0 0 0 0 0 0 ;
0000300000000000000000000000000000000000000000000000000000000 0 0 0 0 0 0 0 0 0 1 0 0 0 0 0 0 0 0 0 0 0 0 0 0 ;
0000010000000000000000000000000000000000000000000000000000000 0 0 0 0 0 0 0 0 0 1 0 0 0 0 0 0 0 0 0 0 0 0 0 0 ;
0000011000000000000000000000000000000000000000000000000000000 0 0 0 0 0 0 0 0 0 1 0 0 0 0 0 0 0 0 0 0 0 0 0 0 ;
0000010000000000000000000000000000000000000000000000000000000 0 0 0 0 0 0 0 0 0 1 0 0 0 0 0 0 0 0 0 0 0 0 0 0 ;
0000013000000000000000000000000000000000000000000000000000000 0 0 0 0 0 0 0 0 0 1 0 0 0 0 0 0 0 0 0 0 0 0 0 0 ;
0000010000000000000000000000000000000000000000000000000000000 0 0 0 0 0 0 0 0 0 1 0 0 0 0 0 0 0 0 0 0 0 0 0 0 ;
0000012000000000000000000000000000000000000000000000000000000 0 0 0 0 0 0 0 0 0 1 0 0 0 0 0 0 0 0 0 0 0 0 0 0 ;
0000010000000000000000000000000000000000000000000000000000000 0 0 0 0 0 0 0 0 0 1 0 0 0 0 0 0 0 0 0 0 0 0 0 0 ;
0000010000000000000000000000000000000000000000000000000000000 0 0 0 0 0 0 0 0 0 1 0 0 0 0 0 0 0 0 0 0 0 0 0 0 ;
0000100000000000000000000000000000000000000000000000000000000 0 0 0 0 0 0 0 0 0 0 0 1 0 0 0 0 0 0 0 0 0 0 0 0 ;
0000200000000000000000000000002000000000000000000000000000000 0 0 0 0 0 0 0 0 0 1 0 0 0 0 0 0 0 0 0 0 0 0 0 0 ;
0000300000000000000000000000000000000000000000000000000000000 0 0 0 0 0 0 0 0 0 1 0 0 0 0 0 0 0 0 0 0 0 0 0 0 ;
0000030000000000000000000000000000000000000000000000000000000 0 0 0 0 0 0 0 0 0 1 0 0 0 0 0 0 0 0 0 0 0 0 0 0 ;
0000010000000000000000000000000000000000000000000000000000000 0 0 0 0 0 0 0 0 0 1 0 0 0 0 0 0 0 0 0 0 0 0 0 0 ;
0000010000000000000000000000000000000000000000000000000000000 0 0 0 0 0 0 0 0 0 1 0 0 0 0 0 0 0 0 0 0 0 0 0 0 ;
0000010000000000000000000000000000000000000000000000000000000 0 0 0 0 0 0 0 0 0 1 0 0 0 0 0 0 0 0 0 0 0 0 0 0 ;
0000012000000000000000000000000000000000000000000000000000000 0 0 0 0 0 0 0 0 0 1 0 0 0 0 0 0 0 0 0 0 0 0 0 0 ;
0000010000000000000000000000000000000000000000000000000000000 0 0 0 0 0 0 0 0 0 1 0 0 0 0 0 0 0 0 0 0 0 0 0 0 ;
0000011000000000000000000000000000000000000000000000000000000 0 0 0 0 0 0 0 0 0 1 0 0 0 0 0 0 0 0 0 0 0 0 0 0 ;
0000010000000000000000000000000000000000000000000000000000000 0 0 0 0 0 0 0 0 0 1 0 0 0 0 0 0 0 0 0 0 0 0 0 0 ;
0000010000000000000000000000000000000000000000000000000000000 0 0 0 0 0 0 0 0 0 1 0 0 0 0 0 0 0 0 0 0 0 0 0 0 ;
0000010000000000000000002000000000000000000000000000000000000 0 0 0 0 0 0 0 0 0 1 0 0 0 0 0 0 0 0 0 0 0 0 0 0 ;
0000020000000000000000000000000000000000000000000000000000000 0 0 0 0 0 0 0 0 0 1 0 0 0 0 0 0 0 0 0 0 0 0 0 0 ;
0000010000000000000000000000000000000000000000000000000000000 0 0 0 0 0 0 0 0 0 1 0 0 0 0 0 0 0 0 0 0 0 0 0 0 ;
0000010000000000000000000000000000000000000000000000000000000 0 0 0 0 0 0 0 0 0 1 0 0 0 0 0 0 0 0 0 0 0 0 0 0 ;
0000020000000000000000000000000000000000000000000000000000000 0 0 0 0 0 0 0 0 0 0 0 1 0 0 0 0 0 0 0 0 0 0 0 0 ;
0000010000000000000000000000000000000000000000000000000000000 0 0 0 0 0 0 0 0 0 1 0 0 0 0 0 0 0 0 0 0 0 0 0 0 ;
0000010000000000000000000000000000000000000000000000000000000 0 0 0 0 0 0 0 0 0 1 0 0 0 0 0 0 0 0 0 0 0 0 0 0 ;
0000030002000000000000000000000000000000000000000000000000000 0 0 0 0 0 0 0 0 0 1 0 0 0 0 0 0 0 0 0 0 0 0 0 0 ;
0000020020000000000000000000000000000000000000000000000000000 0 0 0 0 0 0 0 0 0 1 0 0 0 0 0 0 0 0 0 0 0 0 0 0 ;
0000001000000000000000000000000000000000000000000000000000000 0 0 0 0 0 0 0 0 0 1 0 0 0 0 0 0 0 0 0 0 0 0 0 0 ;
0000003000000000000000000000000000000000000000000000000000000 0 0 0 0 0 0 0 0 0 1 0 0 0 0 0 0 0 0 0 0 0 0 0 0 ;
0000002000000000000000000000000000000000000000000000000000000 0 0 0 0 0 0 0 0 1 0 0 0 0 0 0 0 0 0 0 0 0 0 0 0 ;
0000001000000000000000000000000000000000000000000000000000000 0 0 0 0 0 0 0 0 0 1 0 0 0 0 0 0 0 0 0 0 0 0 0 0 ;
0000002000000000000000000000000000000000000000000000000000000 0 0 0 0 0 0 0 0 0 1 0 0 0 0 0 0 0 0 0 0 0 0 0 0 ;
0000003000000000000000000000000000000000000000000000000000000 0 0 0 0 0 0 0 0 0 1 0 0 0 0 0 0 0 0 0 0 0 0 0 0 ;
0000001000000000000000000000000000000000000000000000000000000 0 0 0 0 0 0 0 0 0 1 0 0 0 0 0 0 0 0 0 0 0 0 0 0 ;
0000001000000000000000000000000000000000000000000000000000000 0 0 0 0 0 0 0 0 0 0 0 1 0 0 0 0 0 0 0 0 0 0 0 0 ;
0000002000000000000000020000000000000000000000000000000000000 0 0 0 0 0 0 0 0 0 0 0 1 0 0 0 0 0 0 0 0 0 0 0 0 ;
0000002000000000000000000000000000000000000000000000000000000 0 0 0 0 0 0 0 0 0 0 1 0 0 0 0 0 0 0 0 0 0 0 0 0 ;
0000001000000000000000000000000000000000000000000000000000000 0 0 0 0 0 0 0 0 0 0 0 1 0 0 0 0 0 0 0 0 0 0 0 0 ;
0000001000000000000000000000000000000000000000000000000000000 0 0 0 0 0 0 0 0 0 0 0 1 0 0 0 0 0 0 0 0 0 0 0 0 ;
0000002100000000000000000000000000000000000000000000000000000 0 0 0 0 0 0 0 0 0 0 0 1 0 0 0 0 0 0 0 0 0 0 0 0 ;
0000001000000000000000000000000000000000000000000000000000000 0 0 0 0 0 0 0 0 0 0 0 1 0 0 0 0 0 0 0 0 0 0 0 0 ;
0000001000000000000000000000000000000000000000000000000000000 0 0 0 0 0 0 0 0 0 0 1 0 0 0 0 0 0 0 0 0 0 0 0 0 ;
0000001000000000000000000000000000000000000000000000000000000 0 0 0 0 0 0 0 0 0 0 0 1 0 0 0 0 0 0 0 0 0 0 0 0 ;
0000001100000000000000000000000000000000000000000000000000000 0 0 0 0 0 0 0 0 0 0 0 1 0 0 0 0 0 0 0 0 0 0 0 0 ;
0000001000000000000000000000000000000000000000000000000000000 0 0 0 0 0 0 0 0 0 0 1 0 0 0 0 0 0 0 0 0 0 0 0 0 ;
0000003000000000000000000000000000000000000000000000000000000 0 0 0 0 0 0 0 0 0 0 0 1 0 0 0 0 0 0 0 0 0 0 0 0 ;
0000002000000000000000000000000000000000000000000000000000000 0 0 0 0 0 0 0 0 0 1 0 0 0 0 0 0 0 0 0 0 0 0 0 0 ;
0000000000000000000000002000000000000000000000000000000000000 0 0 0 0 0 0 0 0 0 1 0 0 0 0 0 0 0 0 0 0 0 0 0 0 ;
0000000000000000000000002000000000000000000000000000000000000 0 0 0 0 0 0 0 0 0 1 0 0 0 0 0 0 0 0 0 0 0 0 0 0 ;
0000000000000000000000001000000000000000000000000000000000000 0 0 0 0 0 0 0 0 0 1 0 0 0 0 0 0 0 0 0 0 0 0 0 0 ;
0000000000000000000000001000000000000000000000000000000000000 0 0 0 0 0 0 0 0 1 0 0 0 0 0 0 0 0 0 0 0 0 0 0 0 ;
0000000000000000000000002000000000000000000000000000000000000 0 0 0 0 0 0 0 0 0 0 1 0 0 0 0 0 0 0 0 0 0 0 0 0 ;
0000000000000000000000002000000000000000000000000000000000000 0 0 0 0 0 0 0 0 0 0 0 1 0 0 0 0 0 0 0 0 0 0 0 0 ;
0000000000000000000000002000000000000000000000000000000000000 0 0 0 0 0 0 0 0 0 0 0 1 0 0 0 0 0 0 0 0 0 0 0 0 ;
0000000000000000000000002000000000000000000000000000000000000 0 0 0 0 0 0 0 0 0 0 1 0 0 0 0 0 0 0 0 0 0 0 0 0 ;
0000000000000000000000002000000000000000000000000000000000000 0 0 0 0 0 0 0 0 0 0 0 1 0 0 0 0 0 0 0 0 0 0 0 0 ;
0000000000000000000000000200000000000000000000000000000000000 0 0 0 0 0 0 0 0 0 0 1 0 0 0 0 0 0 0 0 0 0 0 0 0 ;
0000000000000000000000000200000000000000000000200000000000000 0 0 0 0 0 0 0 0 0 0 0 1 0 0 0 0 0 0 0 0 0 0 0 0 ;
0000000000000000000000000300000000000000000000000000000000000 0 0 0 0 0 0 0 0 0 0 0 1 0 0 0 0 0 0 0 0 0 0 0 0 ;
0000000000000000000000000100000000000000000000000000000000000 0 0 0 0 0 0 0 0 0 0 0 1 0 0 0 0 0 0 0 0 0 0 0 0 ;
0000000000000000000000000200000000000000000000000000000000000 0 0 0 0 0 0 0 0 0 0 1 0 0 0 0 0 0 0 0 0 0 0 0 0 ;
0000000000000000000000000300000000000000000000000000000000000 0 0 0 0 0 0 0 0 0 0 0 1 0 0 0 0 0 0 0 0 0 0 0 0 ;
0000000000000000000000000210000000000000000000000000000000000 0 0 0 0 0 0 0 0 0 0 1 0 0 0 0 0 0 0 0 0 0 0 0 0 ;
0000000000000000000000000200000000000000000000000000000000000 0 0 0 0 0 0 0 0 0 0 1 0 0 0 0 0 0 0 0 0 0 0 0 0 ;
0000000000000000000000000200000000000000000000000000000000000 0 0 0 0 0 0 0 0 0 0 1 0 0 0 0 0 0 0 0 0 0 0 0 0 ;
0000000000000000000000000200000000000000000000000000000000000 0 0 0 0 0 0 0 0 0 0 1 0 0 0 0 0 0 0 0 0 0 0 0 0 ;
0000000000000000000000000300000000000000000000000000000000000 0 0 0 0 0 0 0 0 0 0 0 1 0 0 0 0 0 0 0 0 0 0 0 0 ;
0000000000000000000000000300000000000000000000000000000000000 0 0 0 0 0 0 0 0 0 0 0 1 0 0 0 0 0 0 0 0 0 0 0 0 ;
0000000000000000000000000200000000000002000000000000000000000 0 0 0 0 0 0 0 0 0 0 1 0 0 0 0 0 0 0 0 0 0 0 0 0 ;
0000000000000000000000000300000000000000000000000000000000000 0 0 0 0 0 0 0 0 0 0 1 0 0 0 0 0 0 0 0 0 0 0 0 0 ;
0000000000000000000000000200000000000000000000000000000000000 0 0 0 0 0 0 0 0 0 0 1 0 0 0 0 0 0 0 0 0 0 0 0 0 ;
0000000000000000000000000300000000000000000000000000000000000 0 0 0 0 0 0 0 0 0 0 1 0 0 0 0 0 0 0 0 0 0 0 0 0 ;
0000000000000000000000000200000000000000000000000000000000000 0 0 0 0 0 0 0 0 0 0 1 0 0 0 0 0 0 0 0 0 0 0 0 0 ;
0000000000000000000000000200000000000000000000000000000000000 0 0 0 0 0 0 0 0 0 0 0 1 0 0 0 0 0 0 0 0 0 0 0 0 ;
0000000000000000000000000200000000000000000000000000000000300 0 0 0 0 0 0 0 0 0 0 0 1 0 0 0 0 0 0 0 0 0 0 0 0 ;
0000000000000000000000000200000000000000000000000000000000000 0 0 0 0 0 0 0 0 0 0 0 1 0 0 0 0 0 0 0 0 0 0 0 0 ;
0000000000000000000000000200000000000000000000000000000000000 0 0 0 0 0 0 0 0 0 0 0 1 0 0 0 0 0 0 0 0 0 0 0 0 ;
0000000000000000000000000200000000000000000000000000000000000 0 0 0 0 0 0 0 0 0 0 1 0 0 0 0 0 0 0 0 0 0 0 0 0 ;
0000000000000000000000000200000000000000000000000000000000000 0 0 0 0 0 0 0 0 0 0 1 0 0 0 0 0 0 0 0 0 0 0 0 0 ;
0000000000000000000000000200000000000000000000000000000000000 0 0 0 0 0 0 0 0 0 0 0 1 0 0 0 0 0 0 0 0 0 0 0 0 ;
0000000000000000000000000200000000000000000000000000000000000 0 0 0 0 0 0 0 0 0 0 0 1 0 0 0 0 0 0 0 0 0 0 0 0 ;
0000000000000000000000000200000000000000000000000000000000000 0 0 0 0 0 0 0 0 0 0 0 1 0 0 0 0 0 0 0 0 0 0 0 0 ;
0000000000000000000000000100000000000000000000000000000000000 0 0 0 0 0 0 0 0 0 0 0 1 0 0 0 0 0 0 0 0 0 0 0 0 ;
0000000000000000000000000200000000000000000000000000000000000 0 0 0 0 0 0 0 0 1 0 0 0 0 0 0 0 0 0 0 0 0 0 0 0 ;
0000000000000000000000000200000000000000000000000000000000000 0 0 0 0 0 0 0 0 0 1 0 0 0 0 0 0 0 0 0 0 0 0 0 0 ;
0000000000000000000000000210000000000000000000000000000000000 0 0 0 0 0 0 0 0 0 1 0 0 0 0 0 0 0 0 0 0 0 0 0 0 ;
0000000000000000000000000200000000000000000000000000000000000 0 0 0 0 0 0 0 0 0 1 0 0 0 0 0 0 0 0 0 0 0 0 0 0 ;
0000000000000000000000000200000000000000000000000000000000000 0 0 0 0 0 0 0 0 1 0 0 0 0 0 0 0 0 0 0 0 0 0 0 0 ;
0000000000000000000000000200000000000000000000000000000000000 0 0 0 0 0 0 0 0 0 1 0 0 0 0 0 0 0 0 0 0 0 0 0 0 ;
0000000000000000000000000200000000000000000000000000000000000 0 0 0 0 0 0 0 0 0 1 0 0 0 0 0 0 0 0 0 0 0 0 0 0 ;
0000000000000000000000000030000000000000000000000000000000000 0 0 0 0 0 0 0 0 1 0 0 0 0 0 0 0 0 0 0 0 0 0 0 0 ;
0000000000000000000000000020000000000000000000000000000000000 0 0 0 0 0 0 0 0 0 1 0 0 0 0 0 0 0 0 0 0 0 0 0 0 ;
0000000000000000000000000020000000000000000000000000000000000 0 0 0 0 0 0 0 0 1 0 0 0 0 0 0 0 0 0 0 0 0 0 0 0 ;
0000000000000000000000000020000000000000000000000000000000000 0 0 0 0 0 0 0 0 1 0 0 0 0 0 0 0 0 0 0 0 0 0 0 0 ;
0000000000000000000000000020000000000000000000000000000000000 0 0 0 0 0 0 0 0 1 0 0 0 0 0 0 0 0 0 0 0 0 0 0 0 ;
0000000000000000000000000020000000000000000000000000000000000 0 0 0 0 0 0 0 0 0 1 0 0 0 0 0 0 0 0 0 0 0 0 0 0 ;
0000000000000000000000000020000000000000000000000000000000000 0 0 0 0 0 0 0 0 0 1 0 0 0 0 0 0 0 0 0 0 0 0 0 0 ;
0000000000000000000000000020000000000000000000000000000000000 0 0 0 0 0 0 0 0 0 1 0 0 0 0 0 0 0 0 0 0 0 0 0 0 ;
0000000000000000000000000020000000000000000000000000000000000 0 0 0 0 0 0 0 0 0 1 0 0 0 0 0 0 0 0 0 0 0 0 0 0 ;
0000000000000000000000000020000000000000000000000000000000000 0 0 0 0 0 0 0 0 1 0 0 0 0 0 0 0 0 0 0 0 0 0 0 0 ;
0000000000000000000000000030000000000000000000000000000000000 0 0 0 0 0 0 0 0 0 1 0 0 0 0 0 0 0 0 0 0 0 0 0 0 ;
0000000000000000000000000020000000000000000000000000000000000 0 0 0 0 0 0 0 0 1 0 0 0 0 0 0 0 0 0 0 0 0 0 0 0 ;
0000000000000000000000000020000000000000000000000000000000000 0 0 0 0 0 0 0 0 0 1 0 0 0 0 0 0 0 0 0 0 0 0 0 0 ;
0000000000000000000000000030000000000000000000000000000000000 0 0 0 0 0 0 0 0 0 1 0 0 0 0 0 0 0 0 0 0 0 0 0 0 ;
0000000000000000000000000020000000000000000000000000000000000 0 0 0 0 0 0 0 0 0 1 0 0 0 0 0 0 0 0 0 0 0 0 0 0 ;
0000000000000000000000000030000000000003000000000000000000000 0 0 0 0 0 0 0 0 0 1 0 0 0 0 0 0 0 0 0 0 0 0 0 0 ;
0000000000000000000000000020000000000000000000000000000000000 0 0 0 0 0 0 0 0 0 1 0 0 0 0 0 0 0 0 0 0 0 0 0 0 ;
0000000000000000000000000020000000000000000000000000000000000 0 0 0 0 0 0 0 0 0 1 0 0 0 0 0 0 0 0 0 0 0 0 0 0 ;
0000000000000000000000000020000000000000000000000000000000000 0 0 0 0 0 0 0 0 0 1 0 0 0 0 0 0 0 0 0 0 0 0 0 0 ;
0000000000000000000000000020000000000000000000000000000000000 0 0 0 0 0 0 0 0 0 1 0 0 0 0 0 0 0 0 0 0 0 0 0 0 ;
0000000000000000000000000030000000000000000000000000000000000 0 0 0 0 0 0 0 0 0 1 0 0 0 0 0 0 0 0 0 0 0 0 0 0 ;
0000000000000000000000000020000000000000000000000000000000000 0 0 0 0 0 0 0 0 1 0 0 0 0 0 0 0 0 0 0 0 0 0 0 0 ;
0000000000000000000000000030000000000000000000000000000000000 0 0 0 0 0 0 0 0 0 1 0 0 0 0 0 0 0 0 0 0 0 0 0 0 ;
0000000000000000000000000020000000000000002000000000000000000 0 0 0 0 0 0 0 0 1 0 0 0 0 0 0 0 0 0 0 0 0 0 0 0 ;
0000000000000000000000000030000000000000000000000000000000000 0 0 0 0 0 0 0 0 1 0 0 0 0 0 0 0 0 0 0 0 0 0 0 0 ;
0000000000000000000000000002000000000000000000000000000000000 0 0 0 0 0 0 0 0 0 0 0 1 0 0 0 0 0 0 0 0 0 0 0 0 ;
0000000000000000000000000001000000000000000000000000000000000 0 0 0 0 0 0 0 0 0 0 1 0 0 0 0 0 0 0 0 0 0 0 0 0 ;
0000000000000000000000000002000000000000000000000000000000000 0 0 0 0 0 0 0 0 0 0 1 0 0 0 0 0 0 0 0 0 0 0 0 0 ;
0000000000000000000000000003000000000000000000000000000000000 0 0 0 0 0 0 0 0 0 0 1 0 0 0 0 0 0 0 0 0 0 0 0 0 ;
0000000000000000000000000002000000000000000000000000000000000 0 0 0 0 0 0 0 0 0 0 0 1 0 0 0 0 0 0 0 0 0 0 0 0 ;
0000000000000000000000000002000000000000000000000000000000000 0 0 0 0 0 0 0 0 0 0 0 1 0 0 0 0 0 0 0 0 0 0 0 0 ;
0000000000000000000000000002000000000000000000000000000000000 0 0 0 0 0 0 0 0 0 0 1 0 0 0 0 0 0 0 0 0 0 0 0 0 ;
0000000000000000000000000002000000000000000000000000000000000 0 0 0 0 0 0 0 0 0 0 1 0 0 0 0 0 0 0 0 0 0 0 0 0 ;
0000000000000000000000000002000000000000000000000000000000000 0 0 0 0 0 0 0 0 0 0 0 1 0 0 0 0 0 0 0 0 0 0 0 0 ;
0000000000000000000000000002000000000000000000000000000000000 0 0 0 0 0 0 0 0 0 0 0 1 0 0 0 0 0 0 0 0 0 0 0 0 ;
0000000000000000000000000002000000000000000000000000000000000 0 0 0 0 0 0 0 0 0 0 1 0 0 0 0 0 0 0 0 0 0 0 0 0 ;
0000000000000000000000000003000000000000000000000000000000000 0 0 0 0 0 0 0 0 0 0 0 1 0 0 0 0 0 0 0 0 0 0 0 0 ;
0000000000000000000000000002000000000000000000000000000000000 0 0 0 0 0 0 0 0 0 0 1 0 0 0 0 0 0 0 0 0 0 0 0 0 ;
0000000000000000000000000002000000000000000000000000000000000 0 0 0 0 0 0 0 0 0 0 1 0 0 0 0 0 0 0 0 0 0 0 0 0 ;
0000000000000000000000000002001000000000000000000000000000000 0 0 0 0 0 0 0 0 0 0 1 0 0 0 0 0 0 0 0 0 0 0 0 0 ;
0000000000000000000000000002000000000000000000000000000000000 0 0 0 0 0 0 0 0 0 0 1 0 0 0 0 0 0 0 0 0 0 0 0 0 ;
0000000000000000000000000003000000000000000000000000000000000 0 0 0 0 0 0 0 0 0 0 0 1 0 0 0 0 0 0 0 0 0 0 0 0 ;
0000000000000000000000000002000000000000000000000000000000000 0 0 0 0 0 0 0 0 0 0 0 1 0 0 0 0 0 0 0 0 0 0 0 0 ;
0000000000000000000000000002000000000000000000000000000000000 0 0 0 0 0 0 0 0 0 0 1 0 0 0 0 0 0 0 0 0 0 0 0 0 ;
0000000000000000000000000002000000000000000000000000000000000 0 0 0 0 0 0 0 0 0 0 0 1 0 0 0 0 0 0 0 0 0 0 0 0 ;
0000000000000000000000000003000000000000000000000000000000000 0 0 0 0 0 0 0 0 0 0 0 1 0 0 0 0 0 0 0 0 0 0 0 0 ;
0000000000000000000000000002000000000000000000000000000000000 0 0 0 0 0 0 0 0 0 0 0 1 0 0 0 0 0 0 0 0 0 0 0 0 ;
0000000000000000000000000002000000000000000000000000000000000 0 0 0 0 0 0 0 0 0 0 1 0 0 0 0 0 0 0 0 0 0 0 0 0 ;
0000000000000000000000000002000000000000000000000000000000000 0 0 0 0 0 0 0 0 0 0 0 1 0 0 0 0 0 0 0 0 0 0 0 0 ;
0000000000000000000000000002000000000000000000000000000000000 0 0 0 0 0 0 0 0 0 0 0 1 0 0 0 0 0 0 0 0 0 0 0 0 ;
0000000000000000000000000002000000000000000000000000000000000 0 0 0 0 0 0 0 0 0 0 0 1 0 0 0 0 0 0 0 0 0 0 0 0 ;
0000000000000000000000000002000000000000000000000000000000000 0 0 0 0 0 0 0 0 0 0 1 0 0 0 0 0 0 0 0 0 0 0 0 0 ;
0000000000000000000000000002000000000000000000000000000000000 0 0 0 0 0 0 0 0 0 0 0 1 0 0 0 0 0 0 0 0 0 0 0 0 ;
0000000000000000000000000001000000000000000000000000000000000 0 0 0 0 0 0 0 0 0 0 0 1 0 0 0 0 0 0 0 0 0 0 0 0 ;
0000000000000000000000000001100000000000000000000000000000000 0 0 0 0 0 0 0 0 0 0 0 1 0 0 0 0 0 0 0 0 0 0 0 0 ;
0000000000000000000000000003000000000000000000000000030000000 0 0 0 0 0 0 0 0 0 0 0 1 0 0 0 0 0 0 0 0 0 0 0 0 ;
0000000000000000000000000002000000000000000000000000000000000 0 0 0 0 0 0 0 0 0 0 0 1 0 0 0 0 0 0 0 0 0 0 0 0 ;
0000000000000000000000000020000000000000000000000000000000000 0 0 0 0 0 0 0 0 0 0 1 0 0 0 0 0 0 0 0 0 0 0 0 0 ;
0000000000000000000000000020000000000000000000000000000000000 0 0 0 0 0 0 0 0 0 0 0 1 0 0 0 0 0 0 0 0 0 0 0 0 ;
0000000000000000000000000020000000020000000000000000000000000 0 0 0 0 0 0 0 0 0 0 1 0 0 0 0 0 0 0 0 0 0 0 0 0 ;
0000000000000000000000000020000000000000000000000000000000000 0 0 0 0 0 0 0 0 0 0 0 1 0 0 0 0 0 0 0 0 0 0 0 0 ;
0000000000000000000000000020000000000000000000000000000000000 0 0 0 0 0 0 0 0 0 0 0 1 0 0 0 0 0 0 0 0 0 0 0 0 ;
0000000000000000000000000020000000000000000000000000000000000 0 0 0 0 0 0 0 0 0 0 1 0 0 0 0 0 0 0 0 0 0 0 0 0 ;
0000000000000000000000000020000000000000000000000000000000000 0 0 0 0 0 0 0 0 0 0 1 0 0 0 0 0 0 0 0 0 0 0 0 0 ;
0000000000000000000000000020000000000000000000000000000000000 0 0 0 0 0 0 0 0 0 0 0 1 0 0 0 0 0 0 0 0 0 0 0 0 ;
0000000000000000000000000030000000000000000000000000000000000 0 0 0 0 0 0 0 0 0 0 0 1 0 0 0 0 0 0 0 0 0 0 0 0 ;
0000000000000000000000000020000000000000000000000000000000000 0 0 0 0 0 0 0 0 0 0 1 0 0 0 0 0 0 0 0 0 0 0 0 0 ;
0000000000000000000000000020000000000000000000000000000000000 0 0 0 0 0 0 0 0 0 0 0 1 0 0 0 0 0 0 0 0 0 0 0 0 ;
0000000000000000000000000020000000000000000000000000000000000 0 0 0 0 0 0 0 0 0 0 0 1 0 0 0 0 0 0 0 0 0 0 0 0 ;
0000000000000000000000000020000000000000000000000000000000000 0 0 0 0 0 0 0 0 0 0 0 1 0 0 0 0 0 0 0 0 0 0 0 0 ;
0000000000000000000000000020000000000000000000000000000000000 0 0 0 0 0 0 0 0 0 0 0 1 0 0 0 0 0 0 0 0 0 0 0 0 ;
0000000000000000000000000020000000000000000000000000000000000 0 0 0 0 0 0 0 0 0 0 1 0 0 0 0 0 0 0 0 0 0 0 0 0 ;
0000000000000000000000000001010000000000000000000000000000000 0 0 0 0 0 0 0 0 0 0 0 1 0 0 0 0 0 0 0 0 0 0 0 0 ;
0000000000000000000000000001000000000000000000000000000000000 0 0 0 0 0 0 0 0 1 0 0 0 0 0 0 0 0 0 0 0 0 0 0 0 ;
0000000000000000000000000003000000000000000000000000000000000 0 0 0 0 0 0 0 0 0 1 0 0 0 0 0 0 0 0 0 0 0 0 0 0 ;
0000000000000000000000000002000000000000000000000000000000000 0 0 0 0 0 0 0 0 0 1 0 0 0 0 0 0 0 0 0 0 0 0 0 0 ;
0000000000000000000000000002000000000000000000000000000000000 0 0 0 0 0 0 0 0 1 0 0 0 0 0 0 0 0 0 0 0 0 0 0 0 ;
0000000000000000000000000002000000000000000000000000000000000 0 0 0 0 0 0 0 0 0 1 0 0 0 0 0 0 0 0 0 0 0 0 0 0 ;
0000000000000000000000000002000000000000000000000000000000000 0 0 0 0 0 0 0 0 1 0 0 0 0 0 0 0 0 0 0 0 0 0 0 0 ;
0000000000000000000000000003000000000003000000000000000000000 0 0 0 0 0 0 0 0 0 1 0 0 0 0 0 0 0 0 0 0 0 0 0 0 ;
0000000000000000000000000002000000000000000000000000000000000 0 0 0 0 0 0 0 0 1 0 0 0 0 0 0 0 0 0 0 0 0 0 0 0 ;
0000000000000000000000000002000000000000000000000000000000000 0 0 0 0 0 0 0 0 0 1 0 0 0 0 0 0 0 0 0 0 0 0 0 0 ;
0000000000000000000000000003000000000000000000000000000000000 0 0 0 0 0 0 0 0 0 1 0 0 0 0 0 0 0 0 0 0 0 0 0 0 ;
0000000000000000000000000002000000000000000000000000000000000 0 0 0 0 0 0 0 0 1 0 0 0 0 0 0 0 0 0 0 0 0 0 0 0 ;
0000000000000000000000000000200000000000000000000000000000000 0 0 0 0 0 0 0 0 0 1 0 0 0 0 0 0 0 0 0 0 0 0 0 0 ;
0000000000000000000000000000200000000000000000000000000000000 0 0 0 0 0 0 0 0 0 1 0 0 0 0 0 0 0 0 0 0 0 0 0 0 ;
0000000000000000000000000000200000000000000000000000000000000 0 0 0 0 0 0 0 0 0 1 0 0 0 0 0 0 0 0 0 0 0 0 0 0 ;
0000000000000000000000000000300000000000000000000000000000000 0 0 0 0 0 0 0 0 0 1 0 0 0 0 0 0 0 0 0 0 0 0 0 0 ;
0000000000000000000000000000200000000000000000000000000000000 0 0 0 0 0 0 0 0 0 1 0 0 0 0 0 0 0 0 0 0 0 0 0 0 ;
0000000000000000000000000000200000000000000000000000000000000 0 0 0 0 0 0 0 0 1 0 0 0 0 0 0 0 0 0 0 0 0 0 0 0 ;
0000000000000000000000000000200000000000000000000000000000000 0 0 0 0 0 0 0 0 0 1 0 0 0 0 0 0 0 0 0 0 0 0 0 0 ;
0000000000000000000000000000200000000000000000000000000000000 0 0 0 0 0 0 0 0 0 1 0 0 0 0 0 0 0 0 0 0 0 0 0 0 ;
0000000000000000000000000000200000000000000000000000000000000 0 0 0 0 0 0 0 0 0 1 0 0 0 0 0 0 0 0 0 0 0 0 0 0 ;
0000000000000000000000000000300000000000000000000000000000000 0 0 0 0 0 0 0 0 1 0 0 0 0 0 0 0 0 0 0 0 0 0 0 0 ;
0000000000000000000000000000300000000000000000000000000000000 0 0 0 0 0 0 0 0 0 1 0 0 0 0 0 0 0 0 0 0 0 0 0 0 ;
0000000000000000000000000000200000000000000000000000000000000 0 0 0 0 0 0 0 0 1 0 0 0 0 0 0 0 0 0 0 0 0 0 0 0 ;
0000000000000000000000000000300000000000000000000000000000000 0 0 0 0 0 0 0 0 0 1 0 0 0 0 0 0 0 0 0 0 0 0 0 0 ;
0000000000000000000000000000300000000000000000000000000000000 0 0 0 0 0 0 0 0 0 1 0 0 0 0 0 0 0 0 0 0 0 0 0 0 ;
0000000000000000000000000000200000000000000000000000000000000 0 0 0 0 0 0 0 0 1 0 0 0 0 0 0 0 0 0 0 0 0 0 0 0 ;
0000000000000000000000000000200000000000000000000000000000000 0 0 0 0 0 0 0 0 1 0 0 0 0 0 0 0 0 0 0 0 0 0 0 0 ;
0000000000000000000000000000300000000000000000000000000000000 0 0 0 0 0 0 0 0 1 0 0 0 0 0 0 0 0 0 0 0 0 0 0 0 ;
0000000000000000000000000000100000000000000000000000000000000 0 0 0 0 0 0 0 0 1 0 0 0 0 0 0 0 0 0 0 0 0 0 0 0 ;
0000000000000000000000000000200000000000000000000000000000000 0 0 0 0 0 0 0 0 1 0 0 0 0 0 0 0 0 0 0 0 0 0 0 0 ;
0000000000000000000000000000200000000000000000000000000000000 0 0 0 0 0 0 0 0 1 0 0 0 0 0 0 0 0 0 0 0 0 0 0 0 ;
0000000000000000000000000000100000000000000000000000000000000 0 0 0 0 0 0 0 0 0 1 0 0 0 0 0 0 0 0 0 0 0 0 0 0 ;
0000000000000000000000000000200000000000000000000000000000000 0 0 0 0 0 0 0 0 0 1 0 0 0 0 0 0 0 0 0 0 0 0 0 0 ;
0000000000000000000000000000200000000000000000000000000000000 0 0 0 0 0 0 0 0 0 0 0 1 0 0 0 0 0 0 0 0 0 0 0 0 ;
0000000000000000000000000000002000000000000000000000000000000 0 0 0 0 0 0 0 0 0 1 0 0 0 0 0 0 0 0 0 0 0 0 0 0 ;
0000000000000000000000000000001000000000000000000000000000000 0 0 0 0 0 0 0 0 0 1 0 0 0 0 0 0 0 0 0 0 0 0 0 0 ;
0000000000000000000000000000002000000000002000000000000000000 0 0 0 0 0 0 0 0 0 1 0 0 0 0 0 0 0 0 0 0 0 0 0 0 ;
0000000000000000000000000000002000000000000000000000000000000 0 0 0 0 0 0 0 0 0 1 0 0 0 0 0 0 0 0 0 0 0 0 0 0 ;
0000000000000000000000000000002000000000000000000000000000000 0 0 0 0 0 0 0 0 0 1 0 0 0 0 0 0 0 0 0 0 0 0 0 0 ;
0000000000000000000000000000002000000000000000000000000000000 0 0 0 0 0 0 0 0 0 1 0 0 0 0 0 0 0 0 0 0 0 0 0 0 ;
0000000000000000000000000000002000000000000000000000000000000 0 0 0 0 0 0 0 0 0 1 0 0 0 0 0 0 0 0 0 0 0 0 0 0 ;
0000000000000000000000000000003000000000000000000000000000000 0 0 0 0 0 0 0 0 0 1 0 0 0 0 0 0 0 0 0 0 0 0 0 0 ;
0000000000000000000000000000003000000000000000000000000000000 0 0 0 0 0 0 0 0 0 1 0 0 0 0 0 0 0 0 0 0 0 0 0 0 ;
0000000000000000000000000000002000000000000000000000000000000 0 0 0 0 0 0 0 0 1 0 0 0 0 0 0 0 0 0 0 0 0 0 0 0 ;
0000000000000000000000000000002000000000000000000000000000000 0 0 0 0 0 0 0 0 0 1 0 0 0 0 0 0 0 0 0 0 0 0 0 0 ;
0000000000000000000000000000002000000000000000000000000000000 0 0 0 0 0 0 0 0 1 0 0 0 0 0 0 0 0 0 0 0 0 0 0 0 ;
0000000000000000000000000000002000000000000000000000000000000 0 0 0 0 0 0 0 0 0 1 0 0 0 0 0 0 0 0 0 0 0 0 0 0 ;
0000000000000000000000000000002000000000000000000000000000000 0 0 0 0 0 0 0 0 1 0 0 0 0 0 0 0 0 0 0 0 0 0 0 0 ;
0000000000000000000000000000002000000000000000000000000000000 0 0 0 0 0 0 0 0 0 1 0 0 0 0 0 0 0 0 0 0 0 0 0 0 ;
0000000000000000000000000000002000000000000000000000000000000 0 0 0 0 0 0 0 0 1 0 0 0 0 0 0 0 0 0 0 0 0 0 0 0 ;
0000000000000000000000000000003000000000000000000000000000000 0 0 0 0 0 0 0 0 0 1 0 0 0 0 0 0 0 0 0 0 0 0 0 0 ;
0000000000000000000000000000002000000000000000000000000000000 0 0 0 0 0 0 0 0 1 0 0 0 0 0 0 0 0 0 0 0 0 0 0 0 ;
0000000000000000000000000000002000000000000000000000000000000 0 0 0 0 0 0 0 0 1 0 0 0 0 0 0 0 0 0 0 0 0 0 0 0 ;
0000000000000000000000000000002000000000000000000000000000000 0 0 0 0 0 0 0 0 0 1 0 0 0 0 0 0 0 0 0 0 0 0 0 0 ;
0000000000000000000000000000002000000000000000000000000000000 0 0 0 0 0 0 0 0 0 1 0 0 0 0 0 0 0 0 0 0 0 0 0 0 ;
0000000000000000000000000000002000000000000000000000000000000 0 0 0 0 0 0 0 0 1 0 0 0 0 0 0 0 0 0 0 0 0 0 0 0 ;
0000000000000000000000000000002000000000000000000000000000000 0 0 0 0 0 0 0 0 1 0 0 0 0 0 0 0 0 0 0 0 0 0 0 0 ;
0000000000000000000000000000003000000000000000000000000000000 0 0 0 0 0 0 0 0 0 1 0 0 0 0 0 0 0 0 0 0 0 0 0 0 ;
0000000000000000000000000000002000000000000000000000000000000 0 0 0 0 0 0 0 0 0 0 1 0 0 0 0 0 0 0 0 0 0 0 0 0 ;
0000000000000000000000000000002000000000002000000000000000000 0 0 0 0 0 0 0 0 0 0 0 1 0 0 0 0 0 0 0 0 0 0 0 0 ;
0000000000000000000000000000002000020000000000000003000000000 0 0 0 0 0 0 0 0 0 0 0 1 0 0 0 0 0 0 0 0 0 0 0 0 ;
0000000000000000000000000000002000000000000000000000000000000 0 0 0 0 0 0 0 0 0 0 1 0 0 0 0 0 0 0 0 0 0 0 0 0 ;
0000000000000000000000000000002000000000000000000000000000000 0 0 0 0 0 0 0 0 0 0 0 1 0 0 0 0 0 0 0 0 0 0 0 0 ;
0000000000000000000000000000002000000000000000000000000000000 0 0 0 0 0 0 0 0 0 0 0 1 0 0 0 0 0 0 0 0 0 0 0 0 ;
0000000000000000000000000000002000000000000000000000000000000 0 0 0 0 0 0 0 0 0 0 0 1 0 0 0 0 0 0 0 0 0 0 0 0 ;
0000000000000000000000000000002000000000000000000000000000000 0 0 0 0 0 0 0 0 0 0 1 0 0 0 0 0 0 0 0 0 0 0 0 0 ;
0000000000000000000000000000002000000000000000000000000000000 0 0 0 0 0 0 0 0 0 0 0 1 0 0 0 0 0 0 0 0 0 0 0 0 ;
0000000000000000000000000000002000000000000000000000000000000 0 0 0 0 0 0 0 0 0 0 1 0 0 0 0 0 0 0 0 0 0 0 0 0 ;
0000000000000000000000000000003000000000000000000000000000000 0 0 0 0 0 0 0 0 0 0 1 0 0 0 0 0 0 0 0 0 0 0 0 0 ;
0000000000000000000000000000002000000000000000000000000000000 0 0 0 0 0 0 0 0 0 0 0 1 0 0 0 0 0 0 0 0 0 0 0 0 ;
0000000000000000000000000000002000000000000000000000000000000 0 0 0 0 0 0 0 0 0 0 0 1 0 0 0 0 0 0 0 0 0 0 0 0 ;
0000000000000000000000000000003000000000000000000000000000000 0 0 0 0 0 0 0 0 0 0 0 1 0 0 0 0 0 0 0 0 0 0 0 0 ;
0000000000000000000000000000002000000000000000000000000000000 0 0 0 0 0 0 0 0 0 0 0 1 0 0 0 0 0 0 0 0 0 0 0 0 ;
0000000000000000000000000000002000000000000000000000000000000 0 0 0 0 0 0 0 0 0 0 1 0 0 0 0 0 0 0 0 0 0 0 0 0 ;
0000000000000000000000000000000200000000000000000000000000000 0 0 0 0 0 0 0 0 0 0 1 0 0 0 0 0 0 0 0 0 0 0 0 0 ;
0000000000000000000000000000000100000000000000000000000000000 0 0 0 0 0 0 0 0 0 0 0 1 0 0 0 0 0 0 0 0 0 0 0 0 ;
0000000000000000000000000000000200000000000000000000000000000 0 0 0 0 0 0 0 0 0 0 1 0 0 0 0 0 0 0 0 0 0 0 0 0 ;
0000000000000000000000000000000200000000000000000000000000000 0 0 0 0 0 0 0 0 0 0 1 0 0 0 0 0 0 0 0 0 0 0 0 0 ;
0000000000000000000000000000000300000000000000000000000000000 0 0 0 0 0 0 0 0 0 0 1 0 0 0 0 0 0 0 0 0 0 0 0 0 ;
0000000000000000000000000000000300000000000000000000000000000 0 0 0 0 0 0 0 0 0 0 0 1 0 0 0 0 0 0 0 0 0 0 0 0 ;
0000000000000000000000000000000300000000000000000000000000000 0 0 0 0 0 0 0 0 0 0 0 1 0 0 0 0 0 0 0 0 0 0 0 0 ;
0000000000000000000000000000000200000000000000000000000000000 0 0 0 0 0 0 0 0 0 0 1 0 0 0 0 0 0 0 0 0 0 0 0 0 ;
0000000000000000000000000000000200000000000000000000000000000 0 0 0 0 0 0 0 0 0 0 1 0 0 0 0 0 0 0 0 0 0 0 0 0 ;
0000000000000000000000000000000200000000000000000000000000000 0 0 0 0 0 0 0 0 0 0 1 0 0 0 0 0 0 0 0 0 0 0 0 0 ;
0000000000000000000000000000000200000000000000000000000000000 0 0 0 0 0 0 0 0 0 0 0 1 0 0 0 0 0 0 0 0 0 0 0 0 ;
0000000000000000000000000000000200000000000000000000000000000 0 0 0 0 0 0 0 0 0 0 1 0 0 0 0 0 0 0 0 0 0 0 0 0 ;
0000000000000000000000000000000300000000000000000000000000000 0 0 0 0 0 0 0 0 0 0 1 0 0 0 0 0 0 0 0 0 0 0 0 0 ;
0000000000000000000000000000000200000000000000000000000000000 0 0 0 0 0 0 0 0 0 0 1 0 0 0 0 0 0 0 0 0 0 0 0 0 ;
0000000000000000000000000000000002000000000000000000000000000 0 0 0 0 0 0 0 0 0 1 0 0 0 0 0 0 0 0 0 0 0 0 0 0 ;
0000000000000000000000000000000002000000000000000000000000000 0 0 0 0 0 0 0 0 0 1 0 0 0 0 0 0 0 0 0 0 0 0 0 0 ;
0000000000000000000000000000000000300100000000000000000000000 0 0 0 0 0 0 0 0 0 1 0 0 0 0 0 0 0 0 0 0 0 0 0 0 ;
0000000000000000000000000000000000100000000000000000000000000 0 0 0 0 0 0 0 0 0 1 0 0 0 0 0 0 0 0 0 0 0 0 0 0 ;
0000000000000000000000000000000000200000000000000000000000000 0 0 0 0 0 0 0 0 0 1 0 0 0 0 0 0 0 0 0 0 0 0 0 0 ;
0000000000000000000000000000000000100000000000000000000000000 0 0 0 0 0 0 0 0 0 1 0 0 0 0 0 0 0 0 0 0 0 0 0 0 ;
0000000000000000000000000000000000200000000000000000000000000 0 0 0 0 0 0 0 0 0 1 0 0 0 0 0 0 0 0 0 0 0 0 0 0 ;
0000000000000000000000000000000000300000000000000000000000000 0 0 0 0 0 0 0 0 0 1 0 0 0 0 0 0 0 0 0 0 0 0 0 0 ;
0000000000000000000000000000000000200000000000000000000000000 0 0 0 0 0 0 0 0 0 1 0 0 0 0 0 0 0 0 0 0 0 0 0 0 ;
0000000000000000000000000000000000020000000000000000000000000 0 0 0 0 0 0 0 0 0 1 0 0 0 0 0 0 0 0 0 0 0 0 0 0 ;
0000000000000000000000000000000000030003000000000000000000030 0 0 0 0 0 0 0 0 0 1 0 0 0 0 0 0 0 0 0 0 0 0 0 0 ;
0000000000000000000000000000000000030000000000000000000000000 0 0 0 0 0 0 0 0 0 1 0 0 0 0 0 0 0 0 0 0 0 0 0 0 ;
0000000000000000000000000000000000030000000000000000000000000 0 0 0 0 0 0 0 0 0 1 0 0 0 0 0 0 0 0 0 0 0 0 0 0 ;
0000000000000000000000000000000000030000000000000000000000000 0 0 0 0 0 0 0 0 0 0 0 1 0 0 0 0 0 0 0 0 0 0 0 0 ;
0000000000000000000000000000000000020000000000000000000000000 0 0 0 0 0 0 0 0 0 0 0 1 0 0 0 0 0 0 0 0 0 0 0 0 ;
0000000000000000000000000000000000020000000000000000000000000 0 0 0 0 0 0 0 0 0 0 0 1 0 0 0 0 0 0 0 0 0 0 0 0 ;
0000000000000000000000000000000000020000000000000000000000000 0 0 0 0 0 0 0 0 0 0 0 1 0 0 0 0 0 0 0 0 0 0 0 0 ;
0000000000000000000000000000000000010000000000000000000000000 0 0 0 0 0 0 0 0 0 0 0 1 0 0 0 0 0 0 0 0 0 0 0 0 ;
0000000000000000000000000000000000020000000000000003000000000 0 0 0 0 0 0 0 0 0 0 0 1 0 0 0 0 0 0 0 0 0 0 0 0 ;
0000000000000000000000000000000000020000000000000000000000000 0 0 0 0 0 0 0 0 0 0 0 1 0 0 0 0 0 0 0 0 0 0 0 0 ;
0000000000000000000000000000000000020000000000000000000000000 0 0 0 0 0 0 0 0 0 0 0 1 0 0 0 0 0 0 0 0 0 0 0 0 ;
0000000000000000000000000000000000030000000000000000000000000 0 0 0 0 0 0 0 0 0 0 0 1 0 0 0 0 0 0 0 0 0 0 0 0 ;
0000000000000000000000000000000000020000000000000000000000000 0 0 0 0 0 0 0 0 0 0 0 1 0 0 0 0 0 0 0 0 0 0 0 0 ;
0000000000000000000000000000000000020000000000000000000000000 0 0 0 0 0 0 0 0 0 0 0 1 0 0 0 0 0 0 0 0 0 0 0 0 ;
0000000000000000000000000000000000020000000000000000000000000 0 0 0 0 0 0 0 0 0 0 0 1 0 0 0 0 0 0 0 0 0 0 0 0 ;
0000000000000000000000000000000000020000000000000000000000000 0 0 0 0 0 0 0 0 0 0 0 1 0 0 0 0 0 0 0 0 0 0 0 0 ;
0000000000000000000000000000000000001000000000000000000000000 0 0 0 0 0 0 0 0 0 0 0 1 0 0 0 0 0 0 0 0 0 0 0 0 ;
0000000000000000000000000000000000002000000000000000000000000 0 0 0 0 0 0 0 0 0 0 0 1 0 0 0 0 0 0 0 0 0 0 0 0 ;
0000000000000000000000000000000000002000000000000000000000000 0 0 0 0 0 0 0 0 0 0 0 1 0 0 0 0 0 0 0 0 0 0 0 0 ;
0000000000000000000000000000000000003000000000000000000000000 0 0 0 0 0 0 0 0 0 0 0 1 0 0 0 0 0 0 0 0 0 0 0 0 ;
0000000000000000000000000000000000003000000000000000000000000 0 0 0 0 0 0 0 0 0 0 0 1 0 0 0 0 0 0 0 0 0 0 0 0 ;
0000000000000000000000000000000000003000000000000000000000000 0 0 0 0 0 0 0 0 0 1 0 0 0 0 0 0 0 0 0 0 0 0 0 0 ;
0000000000000000000000000000000000002000000000000000000000000 0 0 0 0 0 0 0 0 0 1 0 0 0 0 0 0 0 0 0 0 0 0 0 0 ;
0000000000000000000000000000000000003000000000000000000000000 0 0 0 0 0 0 0 0 0 1 0 0 0 0 0 0 0 0 0 0 0 0 0 0 ;
0000000000000000000000000000000000002000000000000000000000000 0 0 0 0 0 0 0 0 0 1 0 0 0 0 0 0 0 0 0 0 0 0 0 0 ;
0000000000000000000000000000000000002000000000000000000000000 0 0 0 0 0 0 0 0 0 1 0 0 0 0 0 0 0 0 0 0 0 0 0 0 ;
0000000000000000000000000000000000001000000000000000000000000 0 0 0 0 0 0 0 0 0 1 0 0 0 0 0 0 0 0 0 0 0 0 0 0 ;
0000000000000000000000000000000000002000000000000000000000300 0 0 0 0 0 0 0 0 0 1 0 0 0 0 0 0 0 0 0 0 0 0 0 0 ;
0000000000000000000000000000000000002000000000000000000000000 0 0 0 0 0 0 0 0 0 1 0 0 0 0 0 0 0 0 0 0 0 0 0 0 ;
0000000000000000000000000000000000002000000000000000000000000 0 0 0 0 0 0 0 0 0 1 0 0 0 0 0 0 0 0 0 0 0 0 0 0 ;
0000000000000000000000000000000000002000000000000000000000000 0 0 0 0 0 0 0 0 0 1 0 0 0 0 0 0 0 0 0 0 0 0 0 0 ;
0000000000000000000000000000000000000200000000000000000000000 0 0 0 0 0 0 0 0 0 0 0 1 0 0 0 0 0 0 0 0 0 0 0 0 ;
0000000000000000000000000000100000000000000000000000000000000 0 0 0 0 0 0 0 0 0 0 1 0 0 0 0 0 0 0 0 0 0 0 0 0 ;
0000000000000000000000000000200000000000000000000000000000000 0 0 0 0 0 0 0 0 0 0 1 0 0 0 0 0 0 0 0 0 0 0 0 0 ;
0000000000000000000000000000200000000000000000000000000000000 0 0 0 0 0 0 0 0 0 0 1 0 0 0 0 0 0 0 0 0 0 0 0 0 ;
0000000000000000000000000000201000000000000000000000000000000 0 0 0 0 0 0 0 0 0 0 0 1 0 0 0 0 0 0 0 0 0 0 0 0 ;
0000000000000000000000000000200000000000000000000000000000000 0 0 0 0 0 0 0 0 0 0 0 1 0 0 0 0 0 0 0 0 0 0 0 0 ;
0000000000000000000000000000300000000000000000000000000000000 0 0 0 0 0 0 0 0 0 0 0 1 0 0 0 0 0 0 0 0 0 0 0 0 ;
0000000000000000000000000000200000000000000000000000000000000 0 0 0 0 0 0 0 0 0 0 1 0 0 0 0 0 0 0 0 0 0 0 0 0 ;
0000000000000000000000000000200000000000000000000000000000000 0 0 0 0 0 0 0 0 0 0 1 0 0 0 0 0 0 0 0 0 0 0 0 0 ;
0000000000000000000000000000200000000000000000000000000000000 0 0 0 0 0 0 0 0 0 0 1 0 0 0 0 0 0 0 0 0 0 0 0 0 ;
0000000000000000000000000000210000000000000000000000000000000 0 0 0 0 0 0 0 0 0 0 0 1 0 0 0 0 0 0 0 0 0 0 0 0 ;
0000000000000000000000000000210000000000000000000000000000000 0 0 0 0 0 0 0 0 0 0 0 1 0 0 0 0 0 0 0 0 0 0 0 0 ;
0000000000000000000000000000201000000000000000000000000000000 0 0 0 0 0 0 0 0 0 0 0 1 0 0 0 0 0 0 0 0 0 0 0 0 ;
0000000000000000000000000000020000000000000000000000000000000 0 0 0 0 0 0 0 0 0 0 1 0 0 0 0 0 0 0 0 0 0 0 0 0 ;
0000000000000000000000000000020000000000000000000000000000000 0 0 0 0 0 0 0 0 0 0 1 0 0 0 0 0 0 0 0 0 0 0 0 0 ;
0000000000000000000000000000020000000000000000000000000000000 0 0 0 0 0 0 0 0 0 0 1 0 0 0 0 0 0 0 0 0 0 0 0 0 ;
0000000000000000000000000000020000000000000000000000000000000 0 0 0 0 0 0 0 0 0 0 1 0 0 0 0 0 0 0 0 0 0 0 0 0 ;
0000000000000000000000000000030000000000000000000000000000000 0 0 0 0 0 0 0 0 0 0 1 0 0 0 0 0 0 0 0 0 0 0 0 0 ;
0000000000000000000000000000020000000000000000000000000000000 0 0 0 0 0 0 0 0 0 0 0 1 0 0 0 0 0 0 0 0 0 0 0 0 ;
0000000000000000000000000000010000000000000000000000000000000 0 0 0 0 0 0 0 0 0 0 1 0 0 0 0 0 0 0 0 0 0 0 0 0 ;
0000000000000000000000000000020000000000000000000000000000000 0 0 0 0 0 0 0 0 0 0 1 0 0 0 0 0 0 0 0 0 0 0 0 0 ;
0000000000000000000000000000020000000000000000000000000000000 0 0 0 0 0 0 0 0 0 0 1 0 0 0 0 0 0 0 0 0 0 0 0 0 ;
0000000000000000000000000000030000000000000000000000000000000 0 0 0 0 0 0 0 0 0 0 1 0 0 0 0 0 0 0 0 0 0 0 0 0 ;
0000000000000000000000000000020000000000000000000000000000000 0 0 0 0 0 0 0 0 0 0 1 0 0 0 0 0 0 0 0 0 0 0 0 0 ;
0000000000000000000000000000030000000000000000000000000000000 0 0 0 0 0 0 0 0 0 0 1 0 0 0 0 0 0 0 0 0 0 0 0 0 ;
0000000000000000000000000000030000000000000000000000000000000 0 0 0 0 0 0 0 0 0 0 1 0 0 0 0 0 0 0 0 0 0 0 0 0 ;
0000000000000000000000000000020000000000000000000000000000000 0 0 0 0 0 0 0 0 0 0 1 0 0 0 0 0 0 0 0 0 0 0 0 0 ;
0000000000000000000000000000020000000000000000000000000000000 0 0 0 0 0 0 0 0 0 0 1 0 0 0 0 0 0 0 0 0 0 0 0 0 ;
0000000000000000000000000000020000000000000000000000000000000 0 0 0 0 0 0 0 0 0 0 1 0 0 0 0 0 0 0 0 0 0 0 0 0 ;
0000000000000000000000000000020000000000000000000000000000000 0 0 0 0 0 0 0 0 0 0 1 0 0 0 0 0 0 0 0 0 0 0 0 0 ;
0000000000000000000000000000020000000000000000000000000000000 0 0 0 0 0 0 0 0 0 0 1 0 0 0 0 0 0 0 0 0 0 0 0 0 ;
0000000000000000000000000000020000000000000000000000000000000 0 0 0 0 0 0 0 0 0 0 0 1 0 0 0 0 0 0 0 0 0 0 0 0 ;
0000000000000000000000000000020000000000000000000000000000000 0 0 0 0 0 0 0 0 0 0 1 0 0 0 0 0 0 0 0 0 0 0 0 0 ;
0000000000000000000000000000020000000000000000000000000000000 0 0 0 0 0 0 0 0 0 0 1 0 0 0 0 0 0 0 0 0 0 0 0 0 ;
0000000000000000000000000000020000000000000000000000000000000 0 0 0 0 0 0 0 0 0 0 0 1 0 0 0 0 0 0 0 0 0 0 0 0 ;
0000000000000000000000000000020000000000000000000000000000000 0 0 0 0 0 0 0 0 0 0 0 1 0 0 0 0 0 0 0 0 0 0 0 0 ;
0000000000000000000000000000020000000000000000000000000000000 0 0 0 0 0 0 0 0 0 0 1 0 0 0 0 0 0 0 0 0 0 0 0 0 ;
0000000000000000000000000000020000000000000000000000000000000 0 0 0 0 0 0 0 0 0 0 1 0 0 0 0 0 0 0 0 0 0 0 0 0 ;
0000000000000000000000000000020000000000000000000000000000000 0 0 0 0 0 0 0 0 0 0 1 0 0 0 0 0 0 0 0 0 0 0 0 0 ;
0000000000000000000000000000020000000000000000000000000000000 0 0 0 0 0 0 0 0 0 0 0 1 0 0 0 0 0 0 0 0 0 0 0 0 ;
0000000000000000000000000000020000000000000020000000000000000 0 0 0 0 0 0 0 0 0 0 0 1 0 0 0 0 0 0 0 0 0 0 0 0 ;
0000000000000000000000000000030000000000000000000000000000000 0 0 0 0 0 0 0 0 0 0 0 1 0 0 0 0 0 0 0 0 0 0 0 0 ;
0000000000000000000000000000020000000000000000000000000000000 0 0 0 0 0 0 0 0 0 0 1 0 0 0 0 0 0 0 0 0 0 0 0 0 ;
0000000000000000000000000000020000000000000000000000000000000 0 0 0 0 0 0 0 0 0 0 1 0 0 0 0 0 0 0 0 0 0 0 0 0 ;
0000000000000000000000000000020000000000000002000000000000000 0 0 0 0 0 0 0 0 0 0 1 0 0 0 0 0 0 0 0 0 0 0 0 0 ;
0000000000000000000000000000020000000000000000000000000000000 0 0 0 0 0 0 0 0 0 0 0 1 0 0 0 0 0 0 0 0 0 0 0 0 ;
0000000000000000000000000000020000000000000000000000000000000 0 0 0 0 0 0 0 0 0 0 1 0 0 0 0 0 0 0 0 0 0 0 0 0 ;
0000000000000000000000000000030000000000000000000000000000000 0 0 0 0 0 0 0 0 0 0 0 1 0 0 0 0 0 0 0 0 0 0 0 0 ;
0000000000000000000000000000020000001000000000000000000000000 0 0 0 0 0 0 0 0 0 0 -1 0 0 0 0 0 0 0 0 0 0 0 0 0 ;
0000000000000000000000000000020000000000000000000000000000000 0 0 0 0 0 0 0 0 0 0 0 1 0 0 0 0 0 0 0 0 0 0 0 0 ;
0000000000000000000000000000020000000000000000000000000000000 0 0 0 0 0 0 0 0 0 0 0 1 0 0 0 0 0 0 0 0 0 0 0 0 ;
0000000000000001300000000000000000000000000000000000000000000 0 0 0 0 0 0 0 0 0 0 0 1 0 0 0 0 0 0 0 0 0 0 0 0 ;
0000000000000000200000000000000000000000000000000000000000000 0 0 0 0 0 0 0 0 0 0 0 1 0 0 0 0 0 0 0 0 0 0 0 0 ;
0000000000000000100000000000000000000000000000000000000000000 0 0 0 0 0 0 0 0 0 0 0 1 0 0 0 0 0 0 0 0 0 0 0 0 ;
0000000000000000200000000000000000000000000000000000000000000 0 0 0 0 0 0 0 0 0 0 1 0 0 0 0 0 0 0 0 0 0 0 0 0 ;
0000000000000000200000000000000000000000000000000000000000000 0 0 0 0 0 0 0 0 0 0 0 1 0 0 0 0 0 0 0 0 0 0 0 0 ;
0000000000000000200000000000000000000000000000000000000000000 0 0 0 0 0 0 0 0 0 0 0 1 0 0 0 0 0 0 0 0 0 0 0 0 ;
0000000000000000300000000000000000000000000000000000000000000 0 0 0 0 0 0 0 0 0 0 1 0 0 0 0 0 0 0 0 0 0 0 0 0 ;
0000000000000000300000000000000000000000000000000000000000000 0 0 0 0 0 0 0 0 0 0 0 1 0 0 0 0 0 0 0 0 0 0 0 0 ;
0000000000000000300000000000000000000000000000000000000000000 0 0 0 0 0 0 0 0 0 0 0 1 0 0 0 0 0 0 0 0 0 0 0 0 ;
0000000000000000300000000000000000000000000000000000000000000 0 0 0 0 0 0 0 0 0 0 0 1 0 0 0 0 0 0 0 0 0 0 0 0 ;
0000000000000000200000000000000000000000000000000000000000000 0 0 0 0 0 0 0 0 0 0 0 1 0 0 0 0 0 0 0 0 0 0 0 0 ;
0000000000000000300000000000000000000000000000000000000000000 0 0 0 0 0 0 0 0 0 0 0 1 0 0 0 0 0 0 0 0 0 0 0 0 ;
0000000000000000200000000000000000000000000000000000000000000 0 0 0 0 0 0 0 0 0 0 0 1 0 0 0 0 0 0 0 0 0 0 0 0 ;
0000000000000000200000000000000000000000000000000000000000000 0 0 0 0 0 0 0 0 0 0 1 0 0 0 0 0 0 0 0 0 0 0 0 0 ;
0000000000000000100000000000000000000000000000000000000000000 0 0 0 0 0 0 0 0 0 0 1 0 0 0 0 0 0 0 0 0 0 0 0 0 ;
0000000000000000200000000000000000000000000000000000000000000 0 0 0 0 0 0 0 0 0 1 0 0 0 0 0 0 0 0 0 0 0 0 0 0 ;
0000000000000000200000000000000000000000000000000000000000000 0 0 0 0 0 0 0 0 0 0 1 0 0 0 0 0 0 0 0 0 0 0 0 0 ;
0000000000000000100000000000000000000000000000000000000000000 0 0 0 0 0 0 0 0 0 0 0 1 0 0 0 0 0 0 0 0 0 0 0 0 ;
0000000000000000200000000000000000000000000000000000000000000 0 0 0 0 0 0 0 0 0 0 0 1 0 0 0 0 0 0 0 0 0 0 0 0 ;
0000000000000000020000000000000000000000000000000000000000000 0 0 0 0 0 0 0 0 0 0 0 1 0 0 0 0 0 0 0 0 0 0 0 0 ;
0000000000000000010000000000000000000000000000000000000000000 0 0 0 0 0 0 0 0 0 0 0 1 0 0 0 0 0 0 0 0 0 0 0 0 ;
0000000000000000010000000000000000000000000000000000000000000 0 0 0 0 0 0 0 0 0 0 0 1 0 0 0 0 0 0 0 0 0 0 0 0 ;
0000000000000000010000000000000000000000000000000000000000000 0 0 0 0 0 0 0 0 0 0 0 1 0 0 0 0 0 0 0 0 0 0 0 0 ;
0000000000000000020000000000000000000000000000000000000000000 0 0 0 0 0 0 0 0 0 0 0 1 0 0 0 0 0 0 0 0 0 0 0 0 ;
0000000000000000010000000000000000000000000000000000000000000 0 0 0 0 0 0 0 0 0 0 0 1 0 0 0 0 0 0 0 0 0 0 0 0 ;
0000000000000000030000000000000000000000000000000000000000000 0 0 0 0 0 0 0 0 0 0 0 1 0 0 0 0 0 0 0 0 0 0 0 0 ;
0000000000000000010000000000000000000000000000000000000000000 0 0 0 0 0 0 0 0 0 0 0 1 0 0 0 0 0 0 0 0 0 0 0 0 ;
0000000000000000020000000000000000000000000000000000000000000 0 0 0 0 0 0 0 0 0 0 1 0 0 0 0 0 0 0 0 0 0 0 0 0 ;
0000000000000000030000000000000000000000000000000000000000000 0 0 0 0 0 0 0 0 0 0 0 1 0 0 0 0 0 0 0 0 0 0 0 0 ;
0000000000000000010000000000000000000000000000000000000000000 0 0 0 0 0 0 0 0 0 0 0 1 0 0 0 0 0 0 0 0 0 0 0 0 ;
0000000000000000020000000000000000000000000000000000000000000 0 0 0 0 0 0 0 0 0 0 1 0 0 0 0 0 0 0 0 0 0 0 0 0 ;
0000000000000000020000000000000000000000000000000000000000000 0 0 0 0 0 0 0 0 0 0 1 0 0 0 0 0 0 0 0 0 0 0 0 0 ;
0000000000000000020000000000000000000000000000000000000000000 0 0 0 0 0 0 0 0 0 0 0 1 0 0 0 0 0 0 0 0 0 0 0 0 ;
0000000000000000030000000000030000000000000000000000000000000 0 0 0 0 0 0 0 0 0 0 0 1 0 0 0 0 0 0 0 0 0 0 0 0 ;
0000000000000000020000000000000000000000000000000000000000000 0 0 0 0 0 0 0 0 0 0 1 0 0 0 0 0 0 0 0 0 0 0 0 0 ;
0000000000000000020000000000000000000000000000000000000000000 0 0 0 0 0 0 0 0 0 0 1 0 0 0 0 0 0 0 0 0 0 0 0 0 ;
0000000000000000020000000000000000000000000000000000000000000 0 0 0 0 0 0 0 0 0 0 1 0 0 0 0 0 0 0 0 0 0 0 0 0 ;
0000000000000000020000000000000000000000000000000000000000000 0 0 0 0 0 0 0 0 0 0 1 0 0 0 0 0 0 0 0 0 0 0 0 0 ;
0000000000000000010000000000200000000000000000100000000000000 0 0 0 0 0 0 0 0 -1 0 0 0 0 0 0 0 0 0 0 0 0 0 0 0 ;
0000000000000000020000000000000000000000000000000000000000000 0 0 0 0 0 0 0 0 0 1 0 0 0 0 0 0 0 0 0 0 0 0 0 0 ;
0000000000000000010000000000000000000000000000000000000000000 0 0 0 0 0 0 0 0 1 0 0 0 0 0 0 0 0 0 0 0 0 0 0 0 ;
0000000000000000020000000000000000000000000000000000000000000 0 0 0 0 0 0 0 0 1 0 0 0 0 0 0 0 0 0 0 0 0 0 0 0 ;
0000000000000000020000000000000000000000000000000000000000000 0 0 0 0 0 0 0 0 1 0 0 0 0 0 0 0 0 0 0 0 0 0 0 0 ;
0000000000000000020000000000000000000000000000000000000000000 0 0 0 0 0 0 0 0 1 0 0 0 0 0 0 0 0 0 0 0 0 0 0 0 ;
0000000000000000030000000000000000000000000000000000000000000 0 0 0 0 0 0 0 0 0 1 0 0 0 0 0 0 0 0 0 0 0 0 0 0 ;
0000000000000000030000000000000000000000000000000000000000000 0 0 0 0 0 0 0 0 1 0 0 0 0 0 0 0 0 0 0 0 0 0 0 0 ;
0000000000020000000000000000000000000000000000000000000000000 0 0 0 0 0 0 0 0 0 0 0 1 0 0 0 0 0 0 0 0 0 0 0 0 ;
0000000000030000000000000000000000000000000000000000000000000 0 0 0 0 0 0 0 0 0 1 0 0 0 0 0 0 0 0 0 0 0 0 0 0 ;
0000000000020000000000000000000000000000000000000000000000000 0 0 0 0 0 0 0 0 0 0 1 0 0 0 0 0 0 0 0 0 0 0 0 0 ;
0000000000002000000000000000000000000000000000000000000000000 0 0 0 0 0 0 0 0 0 1 0 0 0 0 0 0 0 0 0 0 0 0 0 0 ;
0000000000002000020000000000000000000000000000000000000000000 0 0 0 0 0 0 0 0 0 1 0 0 0 0 0 0 0 0 0 0 0 0 0 0 ;
0000000000002000000000000000000000000000000000000000000000000 0 0 0 0 0 0 0 0 1 0 0 0 0 0 0 0 0 0 0 0 0 0 0 0 ;
0000000000001000000000000000000000000000000000000000000000000 0 0 0 0 0 0 0 0 0 1 0 0 0 0 0 0 0 0 0 0 0 0 0 0 ;
0000000000002000000000000000000000000000000000000000000000030 0 0 0 0 0 0 0 0 0 1 0 0 0 0 0 0 0 0 0 0 0 0 0 0 ;
0000000000002000000000000000000000000000000000000000000000000 0 0 0 0 0 0 0 0 0 1 0 0 0 0 0 0 0 0 0 0 0 0 0 0 ;
0000000000001100000000000000000000000000000000000000000000000 0 0 0 0 0 0 0 0 0 0 1 0 0 0 0 0 0 0 0 0 0 0 0 0 ;
0000000000000100000000000000000000000000000000000000000000000 0 0 0 0 0 0 0 0 0 0 1 0 0 0 0 0 0 0 0 0 0 0 0 0 ;
0000000000000300000000000000000000000000000000000000000000000 0 0 0 0 0 0 0 0 0 0 0 1 0 0 0 0 0 0 0 0 0 0 0 0 ;
0000000000000100000000000000000000000000000000000000000000000 0 0 0 0 0 0 0 0 0 0 1 0 0 0 0 0 0 0 0 0 0 0 0 0 ;
0000000000000300000000000000000000000030000000000000000000000 0 0 0 0 0 0 0 0 0 0 0 1 0 0 0 0 0 0 0 0 0 0 0 0 ;
0000000000000200000000000000000000000000000000000000000000000 0 0 0 0 0 0 0 0 0 0 0 1 0 0 0 0 0 0 0 0 0 0 0 0 ;
0000000000000200000000000000000000000000000000000000000000000 0 0 0 0 0 0 0 0 0 1 0 0 0 0 0 0 0 0 0 0 0 0 0 0 ;
0000000000000200000000000000000000000000000000000000000000000 0 0 0 0 0 0 0 0 0 1 0 0 0 0 0 0 0 0 0 0 0 0 0 0 ;
0000000000000020000000000000000000000000000000000000000000000 0 0 0 0 0 0 0 0 1 0 0 0 0 0 0 0 0 0 0 0 0 0 0 0 ;
0000000000000010000000000000000000000000000000000000000000000 0 0 0 0 0 0 0 0 0 1 0 0 0 0 0 0 0 0 0 0 0 0 0 0 ;
0000000000000030000000000000000000000000000000000000000000000 0 0 0 0 0 0 0 0 0 1 0 0 0 0 0 0 0 0 0 0 0 0 0 0 ;
0000000000000010000000000000000000000000000000000000000000000 0 0 0 0 0 0 0 0 1 0 0 0 0 0 0 0 0 0 0 0 0 0 0 0 ;
0000000000000030000000000000000000000000000000000000000000000 0 0 0 0 0 0 0 0 1 0 0 0 0 0 0 0 0 0 0 0 0 0 0 0 ;
0000000000000020000000000000000000000000000000000000000000000 0 0 0 0 0 0 0 0 0 1 0 0 0 0 0 0 0 0 0 0 0 0 0 0 ;
0000000000000010000000000000000000000000000000000000000000000 0 0 0 0 0 0 0 0 0 1 0 0 0 0 0 0 0 0 0 0 0 0 0 0 ;
0000000000000030000000000000000000000000000000000000000000000 0 0 0 0 0 0 0 0 0 1 0 0 0 0 0 0 0 0 0 0 0 0 0 0 ;
0000000000000020000000000000000000000000000000000000000000000 0 0 0 0 0 0 0 0 0 0 0 1 0 0 0 0 0 0 0 0 0 0 0 0 ;
0000000000000010000000000000000000000000000000000000000000000 0 0 0 0 0 0 0 0 0 0 1 0 0 0 0 0 0 0 0 0 0 0 0 0 ;
0000000000000010000000000000000000000000000000000000000000000 0 0 0 0 0 0 0 0 0 0 0 1 0 0 0 0 0 0 0 0 0 0 0 0 ;
0000000000000020000000000000000000000000000000000000000000000 0 0 0 0 0 0 0 0 0 0 0 1 0 0 0 0 0 0 0 0 0 0 0 0 ;
0000000000000020000000000000000000000000000000000000000000000 0 0 0 0 0 0 0 0 0 0 0 1 0 0 0 0 0 0 0 0 0 0 0 0 ;
0000000000000001000000000000000000000000000000000000000000000 0 0 0 0 0 0 0 0 0 0 0 1 0 0 0 0 0 0 0 0 0 0 0 0 ;
0000000000000002000000000000000000000000000000000000000000000 0 0 0 0 0 0 0 0 0 0 1 0 0 0 0 0 0 0 0 0 0 0 0 0 ;
0000000000000002000000000000000000000000000000000000000000000 0 0 0 0 0 0 0 0 1 0 0 0 0 0 0 0 0 0 0 0 0 0 0 0 ;
0000000000000002000000000000000000000000000000000000000000000 0 0 0 0 0 0 0 0 0 0 0 1 0 0 0 0 0 0 0 0 0 0 0 0 ;
0000000000000002000000000000000000000000000000000000000000000 0 0 0 0 0 0 0 0 0 0 1 0 0 0 0 0 0 0 0 0 0 0 0 0 ;
0000000000000001000000200000000000000000000000000000000000000 0 0 0 0 0 0 0 0 0 0 1 0 0 0 0 0 0 0 0 0 0 0 0 0 ;
0000000000000003000000000000000000000000000000000000000000000 0 0 0 0 0 0 0 0 0 0 0 1 0 0 0 0 0 0 0 0 0 0 0 0 ;
0000000000000003000000000000000000000000000000000000000000000 0 0 0 0 0 0 0 0 0 0 0 1 0 0 0 0 0 0 0 0 0 0 0 0 ;
0000000000000002100000000000000000000000000000000000000000000 0 0 0 0 0 0 0 0 0 0 0 1 0 0 0 0 0 0 0 0 0 0 0 0 ;
0000000000000003000000000000000000000000000000000000000000000 0 0 0 0 0 0 0 0 0 0 0 1 0 0 0 0 0 0 0 0 0 0 0 0 ;
0000000000000002200000000000000000000000000000000000000000000 0 0 0 0 0 0 0 0 0 0 0 1 0 0 0 0 0 0 0 0 0 0 0 0 ;
0000000000000002100000000000000000000000000000000000000000000 0 0 0 0 0 0 0 0 0 0 1 0 0 0 0 0 0 0 0 0 0 0 0 0 ;
0000000000000002000000000000000000000000000000000000000000000 0 0 0 0 0 0 0 0 0 0 0 1 0 0 0 0 0 0 0 0 0 0 0 0 ;
0000000000000000000000000000000000000200000000000000000000000 0 0 0 0 0 0 0 0 0 0 0 1 0 0 0 0 0 0 0 0 0 0 0 0 ;
0000000000000000000000000000000000000200000000000000000000000 0 0 0 0 0 0 0 0 0 0 0 1 0 0 0 0 0 0 0 0 0 0 0 0 ;
0000000000000000000000000000000000000200000000000000000000000 0 0 0 0 0 0 0 0 0 0 0 1 0 0 0 0 0 0 0 0 0 0 0 0 ;
0000000000000000000000000000000000000200000000000000000000000 0 0 0 0 0 0 0 0 0 0 0 1 0 0 0 0 0 0 0 0 0 0 0 0 ;
0000000000000000000000000000000000000300000000000000000000000 0 0 0 0 0 0 0 0 0 0 0 1 0 0 0 0 0 0 0 0 0 0 0 0 ;
0000000000000000000000000000000000000300000000000000000000000 0 0 0 0 0 0 0 0 0 0 0 1 0 0 0 0 0 0 0 0 0 0 0 0 ;
0000000000000000000000000000000000000300000000000000000000000 0 0 0 0 0 0 0 0 0 0 0 1 0 0 0 0 0 0 0 0 0 0 0 0 ;
0000000000000000000000000000000000000200000000000000000000000 0 0 0 0 0 0 0 0 0 0 0 1 0 0 0 0 0 0 0 0 0 0 0 0 ;
0000000000000000000000000000000000000300000000000000000000000 0 0 0 0 0 0 0 0 0 0 0 1 0 0 0 0 0 0 0 0 0 0 0 0 ;
0000000000000000000000000000000000000200000000000000000000000 0 0 0 0 0 0 0 0 0 0 0 1 0 0 0 0 0 0 0 0 0 0 0 0 ;
0000000000000000000000000000000000000020000000000000000000000 0 0 0 0 0 0 0 0 0 0 0 1 0 0 0 0 0 0 0 0 0 0 0 0 ;
0000000000000000000000000000000000000020000000000000000000000 0 0 0 0 0 0 0 0 0 0 0 1 0 0 0 0 0 0 0 0 0 0 0 0 ;
0000000000000000000000000000000000000002000000000000000000000 0 0 0 0 0 0 0 0 0 0 0 1 0 0 0 0 0 0 0 0 0 0 0 0 ;
0000000000000000000000000000000000000002000000000000000000000 0 0 0 0 0 0 0 0 0 0 0 1 0 0 0 0 0 0 0 0 0 0 0 0 ;
0000000000000000000000000000000000000001000000000000000000000 0 0 0 0 0 0 0 0 0 1 0 0 0 0 0 0 0 0 0 0 0 0 0 0 ;
0000000000000000000000000000000000000003000000000000000000000 0 0 0 0 0 0 0 0 0 1 0 0 0 0 0 0 0 0 0 0 0 0 0 0 ;
0000000000000000000000000000000000000002000000000000000000000 0 0 0 0 0 0 0 0 0 1 0 0 0 0 0 0 0 0 0 0 0 0 0 0 ;
0000000000000000000000000000000000000002000000000000000000000 0 0 0 0 0 0 0 0 0 1 0 0 0 0 0 0 0 0 0 0 0 0 0 0 ;
0000000000000000000000000000000000000002000000000000000000000 0 0 0 0 0 0 0 0 0 1 0 0 0 0 0 0 0 0 0 0 0 0 0 0 ;
0000000000000000000000000000000000000002000000000000000000000 0 0 0 0 0 0 0 0 0 1 0 0 0 0 0 0 0 0 0 0 0 0 0 0 ;
0000000000000000000000000000000000000002000000000000000000000 0 0 0 0 0 0 0 0 0 1 0 0 0 0 0 0 0 0 0 0 0 0 0 0 ;
0000000000000000000000000000000000000002000000000000000000000 0 0 0 0 0 0 0 0 0 1 0 0 0 0 0 0 0 0 0 0 0 0 0 0 ;
0000000000000000000000000000000000000002000000000000000000000 0 0 0 0 0 0 0 0 0 1 0 0 0 0 0 0 0 0 0 0 0 0 0 0 ;
0000000000000000000000000000000000000000300000000000000000000 0 0 0 0 0 0 0 0 0 1 0 0 0 0 0 0 0 0 0 0 0 0 0 0 ;
0000000000000000000000000000000000000000200000000000000000000 0 0 0 0 0 0 0 0 0 1 0 0 0 0 0 0 0 0 0 0 0 0 0 0 ;
0000000000000000000000000000000000000000200000000000000000000 0 0 0 0 0 0 0 0 0 1 0 0 0 0 0 0 0 0 0 0 0 0 0 0 ;
0000000000000000000000000000000000000000200000000000000000000 0 0 0 0 0 0 0 0 0 1 0 0 0 0 0 0 0 0 0 0 0 0 0 0 ;
0000000000000000000000000000000000000000030000000000000000000 0 0 0 0 0 0 0 0 0 1 0 0 0 0 0 0 0 0 0 0 0 0 0 0 ;
0000000000000000000000000000000000000000003000000000000000000 0 0 0 0 0 0 0 0 0 0 0 1 0 0 0 0 0 0 0 0 0 0 0 0 ;
0000000000000000000000000000000000000000003000000000000000000 0 0 0 0 0 0 0 0 0 0 0 1 0 0 0 0 0 0 0 0 0 0 0 0 ;
0000000000000000000000000000000000000000003000000000000000000 0 0 0 0 0 0 0 0 0 0 0 1 0 0 0 0 0 0 0 0 0 0 0 0 ;
0000000000000000000000000000000000000000002000000000000000000 0 0 0 0 0 0 0 0 0 0 0 1 0 0 0 0 0 0 0 0 0 0 0 0 ;
0000000000000000000000000000000000000000002000000000000000000 0 0 0 0 0 0 0 0 0 0 0 1 0 0 0 0 0 0 0 0 0 0 0 0 ;
0000000000000000000000000000000000000000002000000000000000000 0 0 0 0 0 0 0 0 0 0 0 1 0 0 0 0 0 0 0 0 0 0 0 0 ;
0000000000000000000000000000000000000000002000000000000000000 0 0 0 0 0 0 0 0 0 0 0 1 0 0 0 0 0 0 0 0 0 0 0 0 ;
0000000000000000000000000000000000000000002000000000000000000 0 0 0 0 0 0 0 0 0 0 0 1 0 0 0 0 0 0 0 0 0 0 0 0 ;
0000000000000000000000000000000000000000002000000000000000000 0 0 0 0 0 0 0 0 0 0 0 1 0 0 0 0 0 0 0 0 0 0 0 0 ;
0000000000000000000000000000000000000000003000000000000000000 0 0 0 0 0 0 0 0 0 0 0 1 0 0 0 0 0 0 0 0 0 0 0 0 ;
0000000000000000000000000000000000000000000300000000000000000 0 0 0 0 0 0 0 0 0 0 0 1 0 0 0 0 0 0 0 0 0 0 0 0 ;
0000000000000000000000000000000000000000000200000000000000000 0 0 0 0 0 0 0 0 0 0 0 1 0 0 0 0 0 0 0 0 0 0 0 0 ;
0000000000000000000000000000000000000000000300000000000000000 0 0 0 0 0 0 0 0 0 0 0 1 0 0 0 0 0 0 0 0 0 0 0 0 ;
0000000000000000000000000000000000000000000300000000000000000 0 0 0 0 0 0 0 0 0 0 0 1 0 0 0 0 0 0 0 0 0 0 0 0 ;
0000000000000000000000000000000000000000000200000000000000000 0 0 0 0 0 0 0 0 0 0 0 1 0 0 0 0 0 0 0 0 0 0 0 0 ;
0000000000000000000000000000000000000000000200000000000000000 0 0 0 0 0 0 0 0 0 0 0 1 0 0 0 0 0 0 0 0 0 0 0 0 ;
0000000000000000000000000000000000000000000200000000000000000 0 0 0 0 0 0 0 0 0 0 0 1 0 0 0 0 0 0 0 0 0 0 0 0 ;
0000000000000000000000000000000000000000000200000000000000000 0 0 0 0 0 0 0 0 0 0 0 1 0 0 0 0 0 0 0 0 0 0 0 0 ;
0000000000000000000000000000000000000000000300000000000000000 0 0 0 0 0 0 0 0 0 0 0 1 0 0 0 0 0 0 0 0 0 0 0 0 ;
0000000000000000000000000000000000000000000200000000000000000 0 0 0 0 0 0 0 0 0 0 0 1 0 0 0 0 0 0 0 0 0 0 0 0 ;
0000000000000000000000000000000000000000000200000000000000000 0 0 0 0 0 0 0 0 0 0 0 1 0 0 0 0 0 0 0 0 0 0 0 0 ;
0000000000000000000000000000000000000000000300000000000000000 0 0 0 0 0 0 0 0 0 0 0 1 0 0 0 0 0 0 0 0 0 0 0 0 ;
0000000000000000000000000000000000000000000020000000000000000 0 0 0 0 0 0 0 0 0 0 0 1 0 0 0 0 0 0 0 0 0 0 0 0 ;
0000000000000000000000000000000000000000000030000000000000000 0 0 0 0 0 0 0 0 0 0 0 1 0 0 0 0 0 0 0 0 0 0 0 0 ;
0000000000000000000000000000000000000000000030000000000000000 0 0 0 0 0 0 0 0 0 0 0 1 0 0 0 0 0 0 0 0 0 0 0 0 ;
0000000000000000000000000000000000000000000020000000000000000 0 0 0 0 0 0 0 0 0 0 0 1 0 0 0 0 0 0 0 0 0 0 0 0 ;
0000000000000000000000000000000000000000000030000000000000000 0 0 0 0 0 0 0 0 0 0 0 1 0 0 0 0 0 0 0 0 0 0 0 0 ;
0000000000000000000000000000000000000000000030000000000000000 0 0 0 0 0 0 0 0 0 0 0 1 0 0 0 0 0 0 0 0 0 0 0 0 ;
0000000000000000000000000000000000000000000010000000000000000 0 0 0 0 0 0 0 0 0 0 0 1 0 0 0 0 0 0 0 0 0 0 0 0 ;
0000000000000000000000000000000000000000000030000000000000000 0 0 0 0 0 0 0 0 0 0 0 1 0 0 0 0 0 0 0 0 0 0 0 0 ;
0000000000000000000000000000000000000000000020000000000000000 0 0 0 0 0 0 0 0 0 0 0 1 0 0 0 0 0 0 0 0 0 0 0 0 ;
0000000000000000000000000000000000000000000020000000000000000 0 0 0 0 0 0 0 0 0 0 0 1 0 0 0 0 0 0 0 0 0 0 0 0 ;
0000000000000000000000000000000000000000000020000000000000000 0 0 0 0 0 0 0 0 0 0 1 0 0 0 0 0 0 0 0 0 0 0 0 0 ;
0000000000000000000000000000000000000000000020000000000000000 0 0 0 0 0 0 0 0 0 0 0 1 0 0 0 0 0 0 0 0 0 0 0 0 ;
0000000000000000000000000000000000000000000020000000000000000 0 0 0 0 0 0 0 0 0 0 0 1 0 0 0 0 0 0 0 0 0 0 0 0 ;
0000000000000000000000000000000000000000000020000000000000000 0 0 0 0 0 0 0 0 0 0 0 1 0 0 0 0 0 0 0 0 0 0 0 0 ;
0000000000000000000000000000000000000000000030000000000000000 0 0 0 0 0 0 0 0 0 0 0 1 0 0 0 0 0 0 0 0 0 0 0 0 ;
0000000000000000000000000000000000000000000020000000000000000 0 0 0 0 0 0 0 0 0 0 0 1 0 0 0 0 0 0 0 0 0 0 0 0 ;
0000000000000000000000000000000000000000000000200003000000000 0 0 0 0 0 0 0 0 0 0 0 1 0 0 0 0 0 0 0 0 0 0 0 0 ;
0000000000000000000000000000000000000000000000300000000000000 0 0 0 0 0 0 0 0 0 0 0 1 0 0 0 0 0 0 0 0 0 0 0 0 ;
0000000000000000000000000000000000000000000000200000000000000 0 0 0 0 0 0 0 0 0 0 1 0 0 0 0 0 0 0 0 0 0 0 0 0 ;
0000000000000000000000000000000000000000000000200000000000000 0 0 0 0 0 0 0 0 0 0 0 1 0 0 0 0 0 0 0 0 0 0 0 0 ;
0000000000000000000000000000000000000000000000001000000000000 0 0 0 0 0 0 0 0 1 0 0 0 0 0 0 0 0 0 0 0 0 0 0 0 ;
0000000000000000000000000000000000000000000000001000000000000 0 0 0 0 0 0 0 0 1 0 0 0 0 0 0 0 0 0 0 0 0 0 0 0 ;
0000000000000000000000000000000000000000000000001000000000000 0 0 0 0 0 0 0 0 1 0 0 0 0 0 0 0 0 0 0 0 0 0 0 0 ;
0000000000000000000000000000000000000000000000002000000000000 0 0 0 0 0 0 0 0 0 1 0 0 0 0 0 0 0 0 0 0 0 0 0 0 ;
0000000000000000000000000000000000000000000000002000000000000 0 0 0 0 0 0 0 0 1 0 0 0 0 0 0 0 0 0 0 0 0 0 0 0 ;
0000000000000000000000000000000000000000000000000300000000000 0 0 0 0 0 0 0 0 1 0 0 0 0 0 0 0 0 0 0 0 0 0 0 0 ;
0000000000000000000000000000000000000000000000000030000000000 0 0 0 0 0 0 0 0 1 0 0 0 0 0 0 0 0 0 0 0 0 0 0 0 ;
0000000000000000000000000000000000000000000000000030000000000 0 0 0 0 0 0 0 0 0 1 0 0 0 0 0 0 0 0 0 0 0 0 0 0 ;
0000000000000000000000000000000000000000000000000020000000000 0 0 0 0 0 0 0 0 1 0 0 0 0 0 0 0 0 0 0 0 0 0 0 0 ;
0000000000000000000000000000000000000000000000000020000000000 0 0 0 0 0 0 0 0 1 0 0 0 0 0 0 0 0 0 0 0 0 0 0 0 ;
0000000000000000000000000000000000000000000000000030000000000 0 0 0 0 0 0 0 0 0 1 0 0 0 0 0 0 0 0 0 0 0 0 0 0 ;
0000000000000000000000000000000000000000000000000030000000000 0 0 0 0 0 0 0 0 0 1 0 0 0 0 0 0 0 0 0 0 0 0 0 0 ;
0000000000000000000000000000000000000000000000000010000000000 0 0 0 0 0 0 0 0 0 0 0 1 0 0 0 0 0 0 0 0 0 0 0 0 ;
0000000000000000000000000000000000000000000000000002000000000 0 0 0 0 0 0 0 0 0 0 1 0 0 0 0 0 0 0 0 0 0 0 0 0 ;
0000000000000000000000000000000000000000000000000002000000000 0 0 0 0 0 0 0 0 0 0 0 1 0 0 0 0 0 0 0 0 0 0 0 0 ;
0000000000000000000000000000000000000000000000000001000000000 0 0 0 0 0 0 0 0 0 0 0 1 0 0 0 0 0 0 0 0 0 0 0 0 ;
0000000000000000000000000000000000000000000000000002000000000 0 0 0 0 0 0 0 0 0 0 0 1 0 0 0 0 0 0 0 0 0 0 0 0 ;
0000000000000000000000000000000000000000000000000002000000000 0 0 0 0 0 0 0 0 0 0 0 1 0 0 0 0 0 0 0 0 0 0 0 0 ;
0000000000000000000000000000000000000000000000000003000000000 0 0 0 0 0 0 0 0 0 0 1 0 0 0 0 0 0 0 0 0 0 0 0 0 ;
0000000000000000000000000000000000000000000000000003000000000 0 0 0 0 0 0 0 0 0 0 0 1 0 0 0 0 0 0 0 0 0 0 0 0 ;
0000002000000000000000000000000000000000000000000000000000000 0 0 0 0 0 0 0 0 0 1 0 0 0 0 0 0 0 0 0 0 0 0 0 0 ;
0000001000000000000000000000000000000000000000000000000000000 0 0 0 0 0 0 0 0 0 0 0 1 0 0 0 0 0 0 0 0 0 0 0 0 ;
0000002000000000000000000000000000001000000100000000000000000 0 0 0 0 0 0 0 0 0 0 0 -1 0 0 0 0 0 0 0 0 0 0 0 0 ;
0000000200000000000000000000000000000000000000000000000000000 0 0 0 0 0 0 0 0 0 0 0 1 0 0 0 0 0 0 0 0 0 0 0 0 ;
0000000200000000000000000000000000000000000000000000000000000 0 0 0 0 0 0 0 0 0 0 0 1 0 0 0 0 0 0 0 0 0 0 0 0 ;
0000000200000000000000000000000000000000000000000000000000000 0 0 0 0 0 0 0 0 0 0 0 1 0 0 0 0 0 0 0 0 0 0 0 0 ;
0000000100000000000000000000000000000000000000000000000000000 0 0 0 0 0 0 0 0 0 0 0 1 0 0 0 0 0 0 0 0 0 0 0 0 ;
0000000300000000000000000000000000000000000000000000000000000 0 0 0 0 0 0 0 0 0 0 0 1 0 0 0 0 0 0 0 0 0 0 0 0 ;
0000000100000000000000000000000000000000000000000000000000000 0 0 0 0 0 0 0 0 0 0 0 1 0 0 0 0 0 0 0 0 0 0 0 0 ;
0000000300000000000000000000000000000000000000000000000000000 0 0 0 0 0 0 0 0 0 0 0 1 0 0 0 0 0 0 0 0 0 0 0 0 ;
0000000200000000000000000000000000000000000000000000000000000 0 0 0 0 0 0 0 0 0 0 0 1 0 0 0 0 0 0 0 0 0 0 0 0 ;
0000000300000000000000000000000000000000000000000000000000000 0 0 0 0 0 0 0 0 0 0 0 1 0 0 0 0 0 0 0 0 0 0 0 0 ;
0000000300000000000000000000000000000000000000000000000000000 0 0 0 0 0 0 0 0 0 0 0 1 0 0 0 0 0 0 0 0 0 0 0 0 ;
0000000300000000300000000000000000000000000000000000000000000 0 0 0 0 0 0 0 0 0 0 0 1 0 0 0 0 0 0 0 0 0 0 0 0 ;
0000000200000000000000000000000000000000000000000000000000000 0 0 0 0 0 0 0 0 0 0 1 0 0 0 0 0 0 0 0 0 0 0 0 0 ;
0000000200000000000000000000000000000000000000000000000000000 0 0 0 0 0 0 0 0 1 0 0 0 0 0 0 0 0 0 0 0 0 0 0 0 ;
0000000300000000000000000000000000000000000000000000000000000 0 0 0 0 0 0 0 0 0 1 0 0 0 0 0 0 0 0 0 0 0 0 0 0 ;
0000000300000000000000000000000000000000000000000000000000000 0 0 0 0 0 0 0 0 0 0 0 1 0 0 0 0 0 0 0 0 0 0 0 0 ;
0000000300000000000000000000000000000000000000000000000000000 0 0 0 0 0 0 0 0 0 0 0 1 0 0 0 0 0 0 0 0 0 0 0 0 ;
0000000300000000000000000000300000000000000000000000000000000 0 0 0 0 0 0 0 0 0 0 0 1 0 0 0 0 0 0 0 0 0 0 0 0 ;
0000000200000000000000000000000000000000000000000000000000000 0 0 0 0 0 0 0 0 0 0 1 0 0 0 0 0 0 0 0 0 0 0 0 0 ;
0000000020000000000000000000000000000000000000000000000000000 0 0 0 0 0 0 0 0 0 0 0 1 0 0 0 0 0 0 0 0 0 0 0 0 ;
0000000030000000000000000000000000000000000000000000000000000 0 0 0 0 0 0 0 0 0 0 0 1 0 0 0 0 0 0 0 0 0 0 0 0 ;
0000000010000000000000000000000000000000000000000000000000000 0 0 0 0 0 0 0 0 0 0 0 1 0 0 0 0 0 0 0 0 0 0 0 0 ;
0000000010000000000000000000000000000000000000000000000000000 0 0 0 0 0 0 0 0 0 0 0 1 0 0 0 0 0 0 0 0 0 0 0 0 ;
0000000010000000000000000000000000000000000000000000000000000 0 0 0 0 0 0 0 0 0 0 1 0 0 0 0 0 0 0 0 0 0 0 0 0 ;
0000000010000000000000000000000000000000000000000000000000000 0 0 0 0 0 0 0 0 0 0 1 0 0 0 0 0 0 0 0 0 0 0 0 0 ;
0000000010000000000000000000000000000000000000000000000000000 0 0 0 0 0 0 0 0 0 0 0 1 0 0 0 0 0 0 0 0 0 0 0 0 ;
0000000020000000000000000000000000000000000000000000000000000 0 0 0 0 0 0 0 0 0 0 1 0 0 0 0 0 0 0 0 0 0 0 0 0 ;
0000000030000000000000000000000000000000000000000000000000000 0 0 0 0 0 0 0 0 0 0 0 1 0 0 0 0 0 0 0 0 0 0 0 0 ;
0000000020000000000000000000000000000000000000000000000000000 0 0 0 0 0 0 0 0 0 0 0 1 0 0 0 0 0 0 0 0 0 0 0 0 ;
0000000030000000000000300000030000000000000000000000000000000 0 0 0 0 0 0 0 0 0 0 0 1 0 0 0 0 0 0 0 0 0 0 0 0 ;
0000000010000000000000000000000000000000000000000000000000000 0 0 0 0 0 0 0 0 0 1 0 0 0 0 0 0 0 0 0 0 0 0 0 0 ;
0000000010000000000000000000000000000000000000000000000000000 0 0 0 0 0 0 0 0 0 0 0 1 0 0 0 0 0 0 0 0 0 0 0 0 ;
0000000020000000000000000000000000000000000000000000000000000 0 0 0 0 0 0 0 0 0 0 0 1 0 0 0 0 0 0 0 0 0 0 0 0 ;
0000000020000000000000000000000000000000000000000000000000000 0 0 0 0 0 0 0 0 0 0 0 1 0 0 0 0 0 0 0 0 0 0 0 0 ;
0000000010000000000000000000000000000000000000000000000000000 0 0 0 0 0 0 0 0 0 0 0 1 0 0 0 0 0 0 0 0 0 0 0 0 ;
0000000010000000000000000000000000000000000000000000000000000 0 0 0 0 0 0 0 0 0 0 0 1 0 0 0 0 0 0 0 0 0 0 0 0 ;
0000000010000000000000000000000000000000000000000000000000000 0 0 0 0 0 0 0 0 0 0 0 1 0 0 0 0 0 0 0 0 0 0 0 0 ;
0000000010000000000000000000000000000000000000000000000000000 0 0 0 0 0 0 0 0 0 0 1 0 0 0 0 0 0 0 0 0 0 0 0 0 ;
0000000010000000000000000000000000000000000000000000000000000 0 0 0 0 0 0 0 0 0 0 1 0 0 0 0 0 0 0 0 0 0 0 0 0 ;
0000000030000000000000000000000000000000000000000000000000000 0 0 0 0 0 0 0 0 0 0 0 1 0 0 0 0 0 0 0 0 0 0 0 0 ;
0000000020000000000000000000000000000000000000000000000000000 0 0 0 0 0 0 0 0 0 0 0 1 0 0 0 0 0 0 0 0 0 0 0 0 ;
0000000002000000000000000000000000000000000000000000000000000 0 0 0 0 0 0 0 0 0 0 0 1 0 0 0 0 0 0 0 0 0 0 0 0 ;
0000000001000000000000000000000000000000000000000000000000000 0 0 0 0 0 0 0 0 0 0 0 1 0 0 0 0 0 0 0 0 0 0 0 0 ;
0000000002000000000000000000000000000000000000000000000000000 0 0 0 0 0 0 0 0 0 1 0 0 0 0 0 0 0 0 0 0 0 0 0 0 ;
0000000001000000000000000000000000000000000000000000000000000 0 0 0 0 0 0 0 0 1 0 0 0 0 0 0 0 0 0 0 0 0 0 0 0 ;
0000000001000000000000000000000000000000000000000000000000000 0 0 0 0 0 0 0 0 0 0 0 1 0 0 0 0 0 0 0 0 0 0 0 0 ;
0000000001000000000000000000000000000000000000000000000000000 0 0 0 0 0 0 0 0 0 0 0 1 0 0 0 0 0 0 0 0 0 0 0 0 ;
0000000002000000000000000000000000000000000000000000000000000 0 0 0 0 0 0 0 0 0 0 0 1 0 0 0 0 0 0 0 0 0 0 0 0 ;
0000000000303000000000000000000000000000000000000000000000000 0 0 0 0 0 0 0 0 0 0 0 1 0 0 0 0 0 0 0 0 0 0 0 0 ;
0000000000100000000010000000000000000000000000000000000000000 0 0 0 0 0 0 0 0 -1 0 0 0 0 0 0 0 0 0 0 0 0 0 0 0 ;
0000000000200000000000000000000000000000000000000000000000000 0 0 0 0 0 0 0 0 0 1 0 0 0 0 0 0 0 0 0 0 0 0 0 0 ;
0000000000200000000000000000000000000000000000000000000000000 0 0 0 0 0 0 0 0 0 0 1 0 0 0 0 0 0 0 0 0 0 0 0 0 ;
0000000000200000000000000000000000000000000000000000000000000 0 0 0 0 0 0 0 0 0 0 1 0 0 0 0 0 0 0 0 0 0 0 0 0 ;
0000000000100000000000000000000000000000000000000000000000000 0 0 0 0 0 0 0 0 0 0 0 1 0 0 0 0 0 0 0 0 0 0 0 0 ;
0000000000300000000000000000000000000000000000000000000000000 0 0 0 0 0 0 0 0 0 0 0 1 0 0 0 0 0 0 0 0 0 0 0 0 ;
0000000000200000000000000000000000000000000000000000000000000 0 0 0 0 0 0 0 0 0 1 0 0 0 0 0 0 0 0 0 0 0 0 0 0 ;
0000000000100000000000000000000000000000000000000000000000000 0 0 0 0 0 0 0 0 0 1 0 0 0 0 0 0 0 0 0 0 0 0 0 0 ;
0000000000300000000000000000000000000000000000000000000000000 0 0 0 0 0 0 0 0 0 0 1 0 0 0 0 0 0 0 0 0 0 0 0 0 ;
0000000000200000000000000000000000000000000000000000000000000 0 0 0 0 0 0 0 0 0 0 0 1 0 0 0 0 0 0 0 0 0 0 0 0 ;
0000000000300300000000000000000000000000000000000000000000000 0 0 0 0 0 0 0 0 0 0 0 1 0 0 0 0 0 0 0 0 0 0 0 0 ;
0000000000100000000000000000000000000000000000000000000000000 0 0 0 0 0 0 0 0 0 0 1 0 0 0 0 0 0 0 0 0 0 0 0 0 ;
0000000000300000000000000000000000000000000000000000000000000 0 0 0 0 0 0 0 0 0 0 0 1 0 0 0 0 0 0 0 0 0 0 0 0 ;
0000000000100000000000000000000000000000000000000000000000000 0 0 0 0 0 0 0 0 0 0 0 1 0 0 0 0 0 0 0 0 0 0 0 0 ;
0000000000200000000000000000000000000000000000000000000000000 0 0 0 0 0 0 0 0 0 0 0 1 0 0 0 0 0 0 0 0 0 0 0 0 ;
0000000000300000000000000000000000000000000000000000000000000 0 0 0 0 0 0 0 0 0 0 0 1 0 0 0 0 0 0 0 0 0 0 0 0 ;
0000000000200000000000000000000000000000000000000000000000000 0 0 0 0 0 0 0 0 0 1 0 0 0 0 0 0 0 0 0 0 0 0 0 0 ;
0000000000030000000000000000000000000000000000000000000000000 0 0 0 0 0 0 0 0 0 0 0 1 0 0 0 0 0 0 0 0 0 0 0 0 ;
0000000000010000000000000000000000000000000000000000000000000 0 0 0 0 0 0 0 0 0 0 0 1 0 0 0 0 0 0 0 0 0 0 0 0 ;
0000000000030000000000000000000000000000000000000000000000000 0 0 0 0 0 0 0 0 0 0 0 1 0 0 0 0 0 0 0 0 0 0 0 0 ;
0000000000020000000000000000000000000000000000000000000000000 0 0 0 0 0 0 0 0 0 0 0 1 0 0 0 0 0 0 0 0 0 0 0 0 ;
0000000000020000000000000000000000000000000000000000000000000 0 0 0 0 0 0 0 0 0 0 0 1 0 0 0 0 0 0 0 0 0 0 0 0 ;
0000000000020000000000000000000000000000000000000000000000000 0 0 0 0 0 0 0 0 0 0 0 1 0 0 0 0 0 0 0 0 0 0 0 0 ;
0000000000020000000000000000000000000000000000000000000000000 0 0 0 0 0 0 0 0 0 1 0 0 0 0 0 0 0 0 0 0 0 0 0 0 ;
0000000000011000000000210010000000000000000000000000000000000 0 0 0 0 0 0 0 0 0 1 0 0 0 0 0 0 0 0 0 0 0 0 0 0 ;
0000000000010000000000000000000000000000000000000000000000000 0 0 0 0 0 0 0 0 1 0 0 0 0 0 0 0 0 0 0 0 0 0 0 0 ;
0000000000020000000000000000000000000000000000000000000000000 0 0 0 0 0 0 0 0 0 1 0 0 0 0 0 0 0 0 0 0 0 0 0 0 ;
0000000000020000000000000000000000000000000000000000000000000 0 0 0 0 0 0 0 0 1 0 0 0 0 0 0 0 0 0 0 0 0 0 0 0 ;
0000000000030000000000000000000000000000000000000000000000000 0 0 0 0 0 0 0 0 0 0 0 1 0 0 0 0 0 0 0 0 0 0 0 0 ;
0000000000020000000000000000000000000000000000000000000000000 0 0 0 0 0 0 0 0 0 0 1 0 0 0 0 0 0 0 0 0 0 0 0 0 ;
0000000000020000000000000000000000000000000000000000000000000 0 0 0 0 0 0 0 0 0 0 0 1 0 0 0 0 0 0 0 0 0 0 0 0 ;
0000000000000000000000000000000000000000000000000003000000000 0 0 0 0 0 0 0 0 0 0 1 0 0 0 0 0 0 0 0 0 0 0 0 0 ;
0000000000000000000000000000000000000000000000000002000000000 0 0 0 0 0 0 0 0 0 0 0 1 0 0 0 0 0 0 0 0 0 0 0 0 ;
0000000000000000000000000000000000000000000000000002000000000 0 0 0 0 0 0 0 0 0 0 1 0 0 0 0 0 0 0 0 0 0 0 0 0 ;
0000000000000000000000000000000000000000000000000002000000000 0 0 0 0 0 0 0 0 0 0 1 0 0 0 0 0 0 0 0 0 0 0 0 0 ;
0000000000000000000000000000000000000000000000000003000000000 0 0 0 0 0 0 0 0 0 0 1 0 0 0 0 0 0 0 0 0 0 0 0 0 ;
0000000000000000000000000000000000000000000000000003000000000 0 0 0 0 0 0 0 0 0 0 1 0 0 0 0 0 0 0 0 0 0 0 0 0 ;
0000000000000000000000000000000000000000000000000002000000000 0 0 0 0 0 0 0 0 0 0 0 1 0 0 0 0 0 0 0 0 0 0 0 0 ;
0000000000000000000000000000000000000000000000000002000000000 0 0 0 0 0 0 0 0 0 0 1 0 0 0 0 0 0 0 0 0 0 0 0 0 ;
0000000000000000000000000000000000000000000000000003000000000 0 0 0 0 0 0 0 0 0 0 1 0 0 0 0 0 0 0 0 0 0 0 0 0 ;
0000000000000000000000000000000000000000000000000002000000000 0 0 0 0 0 0 0 0 0 0 1 0 0 0 0 0 0 0 0 0 0 0 0 0 ;
0000000000000000000000000000000000000000000000000000200000000 0 0 0 0 0 0 0 0 0 1 0 0 0 0 0 0 0 0 0 0 0 0 0 0 ;
0000000000000000000000000000000000000000000000000000300000000 0 0 0 0 0 0 0 0 0 1 0 0 0 0 0 0 0 0 0 0 0 0 0 0 ;
0000000000000000000000000000000000000000000000000000300000000 0 0 0 0 0 0 0 0 0 1 0 0 0 0 0 0 0 0 0 0 0 0 0 0 ;
0000000000000000000000000000000000000000000000000000300000000 0 0 0 0 0 0 0 0 0 1 0 0 0 0 0 0 0 0 0 0 0 0 0 0 ;
0000000000000000000000000000000000000000000000000000300000000 0 0 0 0 0 0 0 0 0 1 0 0 0 0 0 0 0 0 0 0 0 0 0 0 ;
0000000000000000000000000000000000000000000000000000030000000 0 0 0 0 0 0 0 0 0 0 1 0 0 0 0 0 0 0 0 0 0 0 0 0 ;
0000000000000000000000000000000000000000000000000000030000000 0 0 0 0 0 0 0 0 0 0 0 1 0 0 0 0 0 0 0 0 0 0 0 0 ;
0000000000000000000000000000000000000000000000000000020000000 0 0 0 0 0 0 0 0 0 0 0 1 0 0 0 0 0 0 0 0 0 0 0 0 ;
0000000000000000000000000000000000000000000000000000020000000 0 0 0 0 0 0 0 0 0 0 1 0 0 0 0 0 0 0 0 0 0 0 0 0 ;
0000000000000000000000000000000000000000000000000000020000000 0 0 0 0 0 0 0 0 0 0 1 0 0 0 0 0 0 0 0 0 0 0 0 0 ;
0000000000000000000000000000000000000000000000000000030000000 0 0 0 0 0 0 0 0 0 0 1 0 0 0 0 0 0 0 0 0 0 0 0 0 ;
0000000000000000000000000000000000000000000000000000030000000 0 0 0 0 0 0 0 0 0 0 0 1 0 0 0 0 0 0 0 0 0 0 0 0 ;
0000000000000000000000000000000000000000000000000000020000000 0 0 0 0 0 0 0 0 0 0 1 0 0 0 0 0 0 0 0 0 0 0 0 0 ;
0000000000000000000000000000000000000000000000000000030000000 0 0 0 0 0 0 0 0 0 0 1 0 0 0 0 0 0 0 0 0 0 0 0 0 ;
0000000000000000000000000000000000000000000000000000030000000 0 0 0 0 0 0 0 0 0 0 1 0 0 0 0 0 0 0 0 0 0 0 0 0 ;
0000000000000000000000000000000000000000000000000000030000000 0 0 0 0 0 0 0 0 0 0 1 0 0 0 0 0 0 0 0 0 0 0 0 0 ;
0000000000000000000000000000000000000000000000000000030000000 0 0 0 0 0 0 0 0 0 0 1 0 0 0 0 0 0 0 0 0 0 0 0 0 ;
0000000000000000000000000000000000000000000000000000020000000 0 0 0 0 0 0 0 0 0 0 1 0 0 0 0 0 0 0 0 0 0 0 0 0 ;
0000000000000000000000000000000000000000000000000000030000000 0 0 0 0 0 0 0 0 0 0 0 1 0 0 0 0 0 0 0 0 0 0 0 0 ;
0000000000000000000000000000000000000000000000000000030000000 0 0 0 0 0 0 0 0 0 0 1 0 0 0 0 0 0 0 0 0 0 0 0 0 ;
0000000000000000000000000000000000000000000000000000030000000 0 0 0 0 0 0 0 0 0 0 0 1 0 0 0 0 0 0 0 0 0 0 0 0 ;
0000000000000000000000000000000000000000000000000000030000000 0 0 0 0 0 0 0 0 0 0 1 0 0 0 0 0 0 0 0 0 0 0 0 0 ;
0000000000000000000000000000000000000000000000000000020000000 0 0 0 0 0 0 0 0 0 0 1 0 0 0 0 0 0 0 0 0 0 0 0 0 ;
0000000000000000000000000000000000000000000000000000020000000 0 0 0 0 0 0 0 0 0 0 1 0 0 0 0 0 0 0 0 0 0 0 0 0 ;
0000000000000000000000000000000000000000000000000000020000000 0 0 0 0 0 0 0 0 0 0 1 0 0 0 0 0 0 0 0 0 0 0 0 0 ;
0000000000000000000000000000000000000000000000000000020000000 0 0 0 0 0 0 0 0 0 0 0 1 0 0 0 0 0 0 0 0 0 0 0 0 ;
0000000000000000000000000000000000000000000000000000003000000 0 0 0 0 0 0 0 0 1 0 0 0 0 0 0 0 0 0 0 0 0 0 0 0 ;
0000000000000000000000000000000000000000000000000000002000000 0 0 0 0 0 0 0 0 1 0 0 0 0 0 0 0 0 0 0 0 0 0 0 0 ;
0000000000000000000000000000000000000000000000000000003000000 0 0 0 0 0 0 0 0 1 0 0 0 0 0 0 0 0 0 0 0 0 0 0 0 ;
0000000000000000000000000000000000000000000000000000002000000 0 0 0 0 0 0 0 0 0 1 0 0 0 0 0 0 0 0 0 0 0 0 0 0 ;
0000000000000000000000000000000000000000000000000000003000000 0 0 0 0 0 0 0 0 0 1 0 0 0 0 0 0 0 0 0 0 0 0 0 0 ;
0000000000000000000000000000000000000000000000000000000300000 0 0 0 0 0 0 0 0 0 1 0 0 0 0 0 0 0 0 0 0 0 0 0 0 ;
0000000000000000000000000000000000000000000000000000000200000 0 0 0 0 0 0 0 0 0 1 0 0 0 0 0 0 0 0 0 0 0 0 0 0 ;
0000000000000000000000000000000000000000000000000000000300000 0 0 0 0 0 0 0 0 1 0 0 0 0 0 0 0 0 0 0 0 0 0 0 0 ;
0000000000000000000000000000000000000000000000000000000200000 0 0 0 0 0 0 0 0 1 0 0 0 0 0 0 0 0 0 0 0 0 0 0 0 ;
0000000000000000000000000000000000000000000000000000000030000 0 0 0 0 0 0 0 0 0 1 0 0 0 0 0 0 0 0 0 0 0 0 0 0 ;
0000000000000000000000000000000000000000000000000000000020000 0 0 0 0 0 0 0 0 0 1 0 0 0 0 0 0 0 0 0 0 0 0 0 0 ;
0000000000000000000000000000000000000000000000000000000020002 0 0 0 0 0 0 0 0 1 0 0 0 0 0 0 0 0 0 0 0 0 0 0 0 ;
0000000000000000000000000000000000000000000000000001000000000 0 0 0 0 0 0 0 0 0 0 1 0 0 0 0 0 0 0 0 0 0 0 0 0 ;
0000000000000000000000000000000000000000000000000003000000000 0 0 0 0 0 0 0 0 0 0 1 0 0 0 0 0 0 0 0 0 0 0 0 0 ;
0000000000000000000000000000000000000000000000000000200000000 0 0 0 0 0 0 0 0 0 1 0 0 0 0 0 0 0 0 0 0 0 0 0 0 ;
0000000000000000000000000000000000000000000000000000030000000 0 0 0 0 0 0 0 0 0 0 0 1 0 0 0 0 0 0 0 0 0 0 0 0 ;
0000000000000000000000000000000000000000000000000000001000000 0 0 0 0 0 0 0 0 1 0 0 0 0 0 0 0 0 0 0 0 0 0 0 0 ;
0000000000000000000000000000000000000000000000000000002000000 0 0 0 0 0 0 0 0 0 1 0 0 0 0 0 0 0 0 0 0 0 0 0 0 ;
0000000000000000000000000000000000000000000000000000003000000 0 0 0 0 0 0 0 0 0 1 0 0 0 0 0 0 0 0 0 0 0 0 0 0 ;
0000000000000000000000000000000000000000000000000000000030000 0 0 0 0 0 0 0 0 0 1 0 0 0 0 0 0 0 0 0 0 0 0 0 0 ;
0000000000000000000000000000000000000000000000000000000020000 0 0 0 0 0 0 0 0 0 1 0 0 0 0 0 0 0 0 0 0 0 0 0 0 ;
0000000000000000000000000000000000000000000000000000000002000 0 0 0 0 0 0 0 0 0 0 1 0 0 0 0 0 0 0 0 0 0 0 0 0 ;
0000000000000000000000000000000000000000000000000000000003000 0 0 0 0 0 0 0 0 0 0 1 0 0 0 0 0 0 0 0 0 0 0 0 0 ;
0000000000000000000000000000000000000000000000000000000003000 0 0 0 0 0 0 0 0 0 0 0 1 0 0 0 0 0 0 0 0 0 0 0 0 ;
0000000000000000000000000000000000000000000000000000000003000 0 0 0 0 0 0 0 0 0 0 1 0 0 0 0 0 0 0 0 0 0 0 0 0 ;
0000000000000000000000000000000000000000000000000000000002000 0 0 0 0 0 0 0 0 0 0 1 0 0 0 0 0 0 0 0 0 0 0 0 0 ;
0000000000000000000000000000000000000000000000000000000003000 0 0 0 0 0 0 0 0 0 0 1 0 0 0 0 0 0 0 0 0 0 0 0 0 ;
0000000000000000000000000000000000000000000000000000000002000 0 0 0 0 0 0 0 0 0 0 1 0 0 0 0 0 0 0 0 0 0 0 0 0 ;
0000000000000000000000000000000000000000000000000000000001000 0 0 0 0 0 0 0 0 0 0 1 0 0 0 0 0 0 0 0 0 0 0 0 0 ;
0000000000000000000000000000000000000000000000000000000002000 0 0 0 0 0 0 0 0 0 0 0 1 0 0 0 0 0 0 0 0 0 0 0 0 ;
0000000000000000000000000000000000000000000000000000000002000 0 0 0 0 0 0 0 0 0 0 0 1 0 0 0 0 0 0 0 0 0 0 0 0 ;
0000000000000000000000000000000000000000000000000000000002000 0 0 0 0 0 0 0 0 0 0 0 1 0 0 0 0 0 0 0 0 0 0 0 0 ;
0000000000000000000000000000000000000000000000000000000002000 0 0 0 0 0 0 0 0 0 0 0 1 0 0 0 0 0 0 0 0 0 0 0 0 ;
0000000000000000000000000000000000000000000000000000000002000 0 0 0 0 0 0 0 0 0 0 0 1 0 0 0 0 0 0 0 0 0 0 0 0 ;
0000000000000000000000000000000000000000000000000000000002000 0 0 0 0 0 0 0 0 0 0 0 1 0 0 0 0 0 0 0 0 0 0 0 0 ;
0000000000000000000000000000000000000000000000000000000003000 0 0 0 0 0 0 0 0 0 0 0 1 0 0 0 0 0 0 0 0 0 0 0 0 ;
0000000000000000000000000000000000000000000000000000000003000 0 0 0 0 0 0 0 0 0 0 0 1 0 0 0 0 0 0 0 0 0 0 0 0 ;
0000000000000000000000000000000000000000000000000000000003000 0 0 0 0 0 0 0 0 0 0 1 0 0 0 0 0 0 0 0 0 0 0 0 0 ;
0000000000000000000000000000000000000000000000000000000002000 0 0 0 0 0 0 0 0 0 0 0 1 0 0 0 0 0 0 0 0 0 0 0 0 ;
0000000000000000000000000000000000000000000000000000000002000 0 0 0 0 0 0 0 0 0 0 0 1 0 0 0 0 0 0 0 0 0 0 0 0 ;
0000000000000000000000000000000000000000000000000000000003000 0 0 0 0 0 0 0 0 0 0 0 1 0 0 0 0 0 0 0 0 0 0 0 0 ;
0000000000000000000000000000000000000000000000000000000002000 0 0 0 0 0 0 0 0 0 0 0 1 0 0 0 0 0 0 0 0 0 0 0 0 ;
0000000000000000000000000000000000000000000000000000000002000 0 0 0 0 0 0 0 0 0 0 1 0 0 0 0 0 0 0 0 0 0 0 0 0 ;
0000000000000000000000000000000000000000000000000000000002000 0 0 0 0 0 0 0 0 0 0 0 1 0 0 0 0 0 0 0 0 0 0 0 0 ;
0000000000000000000000000000000000000000000000000000000002000 0 0 0 0 0 0 0 0 0 0 0 1 0 0 0 0 0 0 0 0 0 0 0 0 ;
0000000000000000000000000000000000000000000000000000000002000 0 0 0 0 0 0 0 0 0 0 0 1 0 0 0 0 0 0 0 0 0 0 0 0 ;
0000000000000000000000000000000000000000000000000000000000300 0 0 0 0 0 0 0 0 1 0 0 0 0 0 0 0 0 0 0 0 0 0 0 0 ;
0000000000000000000000000000000000000000000000000000000000300 0 0 0 0 0 0 0 0 0 1 0 0 0 0 0 0 0 0 0 0 0 0 0 0 ;
0000000000000000000000000000000000000000000000000000000000300 0 0 0 0 0 0 0 0 0 0 1 0 0 0 0 0 0 0 0 0 0 0 0 0 ;
0000000000000000000000000000000000000000000000000000000000300 0 0 0 0 0 0 0 0 0 0 0 1 0 0 0 0 0 0 0 0 0 0 0 0 ;
0000000000000000000000000000000000000000000000000000000000300 0 0 0 0 0 0 0 0 0 0 1 0 0 0 0 0 0 0 0 0 0 0 0 0 ;
0000000000000000000000000000000000000000000000000000000000200 0 0 0 0 0 0 0 0 0 0 1 0 0 0 0 0 0 0 0 0 0 0 0 0 ;
0000000000000000000000000000000000000000000000000000000000300 0 0 0 0 0 0 0 0 0 0 1 0 0 0 0 0 0 0 0 0 0 0 0 0 ;
0000000000000000000000000000000000000000000000000000000000300 0 0 0 0 0 0 0 0 0 0 0 1 0 0 0 0 0 0 0 0 0 0 0 0 ;
0000000000000000000000000000000000000000000000000000000000200 0 0 0 0 0 0 0 0 0 0 1 0 0 0 0 0 0 0 0 0 0 0 0 0 ;
0000000000000000000000000000000000000000000000000000000000200 0 0 0 0 0 0 0 0 0 0 0 1 0 0 0 0 0 0 0 0 0 0 0 0 ;
0000000000000000000000000000000000000000000000000000000000200 0 0 0 0 0 0 0 0 0 0 0 1 0 0 0 0 0 0 0 0 0 0 0 0 ;
0000000000000000000000000000000000000000000000000000000000030 0 0 0 0 0 0 0 0 1 0 0 0 0 0 0 0 0 0 0 0 0 0 0 0 ;
0000000000000000000000000000000000000000000000000000000000020 0 0 0 0 0 0 0 0 1 0 0 0 0 0 0 0 0 0 0 0 0 0 0 0 ;
0000000000000000000000000000000000000000000000000000000000020 0 0 0 0 0 0 0 0 1 0 0 0 0 0 0 0 0 0 0 0 0 0 0 0 ;
0000000000000000000000000000000000000000000000000000000000020 0 0 0 0 0 0 0 0 0 1 0 0 0 0 0 0 0 0 0 0 0 0 0 0 ;
0000000000000000000000000000000000000000000000000000000000020 0 0 0 0 0 0 0 0 1 0 0 0 0 0 0 0 0 0 0 0 0 0 0 0 ;
0000000000000000000000000000000000000000000000000000000000030 0 0 0 0 0 0 0 0 1 0 0 0 0 0 0 0 0 0 0 0 0 0 0 0 ;
0000000000000000000000000000000000000000000000000000000000001 0 0 0 0 0 0 0 0 1 0 0 0 0 0 0 0 0 0 0 0 0 0 0 0 ;
0000000000000000000000000000000000000000000000000000000000003 0 0 0 0 0 0 0 0 0 1 0 0 0 0 0 0 0 0 0 0 0 0 0 0 ;
0000000000000000000000000000000000000000000000000000000000003 0 0 0 0 0 0 0 0 0 1 0 0 0 0 0 0 0 0 0 0 0 0 0 0 ;
0000000000000000000000000000000000000000000000000000000000001 0 0 0 0 0 0 0 0 0 0 0 1 0 0 0 0 0 0 0 0 0 0 0 0 ;
0210000000000000000000000000000000000000000000000000000000000 0 0 0 0 0 0 0 0 0 0 0 0 0 0 0 0 0 1 0 0 0 0 0 0 ;
0121002000000000000000000000000000000000000000000000000000000 0 0 0 0 0 0 0 0 0 0 0 0 0 0 0 0 1 0 0 0 0 0 0 0 ;
0100000200000000000000000000000000000000000000000000000000000 0 0 0 0 0 0 0 0 0 0 0 0 0 0 0 0 1 0 0 0 0 0 0 0 ;
0030000000000000000000000000000000000000000000000000000000000 0 0 0 0 0 0 0 0 0 0 0 0 0 0 0 0 0 1 0 0 0 0 0 0 ;
0010000000000000000000000000000000000000000000000000000000000 0 0 0 0 0 0 0 0 0 0 0 0 0 0 0 0 1 0 0 0 0 0 0 0 ;
0020000000000000000000000000000000000000000000000000000000000 0 0 0 0 0 0 0 0 0 0 0 0 0 0 0 0 1 0 0 0 0 0 0 0 ;
0010000000000000000000000000000000000000000000000000000000000 0 0 0 0 0 0 0 0 0 0 0 0 0 0 0 0 1 0 0 0 0 0 0 0 ;
0010000000200000000000200000000000000000000000000000000000000 0 0 0 0 0 0 0 0 0 0 0 0 0 0 0 0 1 0 0 0 0 0 0 0 ;
0010000000000000000000000000000000000000000000000000000000000 0 0 0 0 0 0 0 0 0 0 0 0 0 0 0 0 1 0 0 0 0 0 0 0 ;
0020000000000000000000000000000000000000000000000000000000000 0 0 0 0 0 0 0 0 0 0 0 0 0 0 0 0 0 1 0 0 0 0 0 0 ;
0010020000000000000000000000000000000000000000000000000000000 0 0 0 0 0 0 0 0 0 0 0 0 0 0 0 0 1 0 0 0 0 0 0 0 ;
0020200000000000000000000000000000000000000000000000000000000 0 0 0 0 0 0 0 0 0 0 0 0 0 0 0 0 1 0 0 0 0 0 0 0 ;
0020020000000000200000030000000000000000000000000000000000000 0 0 0 0 0 0 0 0 0 0 0 0 0 0 0 0 1 0 0 0 0 0 0 0 ;
0010000000000000000000000000000000000000000000000000000000000 0 0 0 0 0 0 0 0 0 0 0 0 0 0 0 0 1 0 0 0 0 0 0 0 ;
0010000000020000000000000000000000000000000000000000000000000 0 0 0 0 0 0 0 0 0 0 0 0 0 0 0 0 1 0 0 0 0 0 0 0 ;
0001002000000000000000000000000000000000000000000000000000000 0 0 0 0 0 0 0 0 0 0 0 0 0 0 0 0 1 0 0 0 0 0 0 0 ;
0001000000000000000000000000000000000000000000000000000000000 0 0 0 0 0 0 0 0 0 0 0 0 0 0 0 0 1 0 0 0 0 0 0 0 ;
0002000000000000000000000000000000000000000000000000000000000 0 0 0 0 0 0 0 0 0 0 0 0 0 0 0 0 1 0 0 0 0 0 0 0 ;
0001000000000000000000000000000000000000000000000000000000000 0 0 0 0 0 0 0 0 0 0 0 0 0 0 0 0 0 -1 0 0 0 0 0 0 ;
0002000000000000000000000000000000000000000000000000000000000 0 0 0 0 0 0 0 0 0 0 0 0 0 0 0 0 1 0 0 0 0 0 0 0 ;
0002000000000000000000000000000000000000000000000000000000000 0 0 0 0 0 0 0 0 0 0 0 0 0 0 0 0 1 0 0 0 0 0 0 0 ;
0002000000000000000000000000000000000000000000000000000000000 0 0 0 0 0 0 0 0 0 0 0 0 0 0 0 0 0 1 0 0 0 0 0 0 ;
0001000000000000000000000000000000000000000000000000003000000 0 0 0 0 0 0 0 0 0 0 0 0 0 0 0 0 0 1 0 0 0 0 0 0 ;
0001000000000000000000000000000000000000000000000000000000000 0 0 0 0 0 0 0 0 0 0 0 0 0 0 0 0 0 1 0 0 0 0 0 0 ;
0001020000000000000000000000000000000000000000000000000000000 0 0 0 0 0 0 0 0 0 0 0 0 0 0 0 0 0 1 0 0 0 0 0 0 ;
0000100000000000000000000000000000000000000000000000000000000 0 0 0 0 0 0 0 0 0 0 0 0 0 0 0 0 0 1 0 0 0 0 0 0 ;
0000200000000000000000000000000000000000000000000000000000000 0 0 0 0 0 0 0 0 0 0 0 0 0 0 0 0 0 1 0 0 0 0 0 0 ;
0000221200000000000000000000000000000000000000000000000000000 0 0 0 0 0 0 0 0 0 0 0 0 0 0 0 0 1 0 0 0 0 0 0 0 ;
0000200000000000000000000000000000000000000000000000000000000 0 0 0 0 0 0 0 0 0 0 0 0 0 0 0 0 0 1 0 0 0 0 0 0 ;
0000100000000000000000000000000000000000000000000000000000000 0 0 0 0 0 0 0 0 0 0 0 0 0 0 0 0 0 1 0 0 0 0 0 0 ;
0000100000000000002000000000000000000000000000000000000000000 0 0 0 0 0 0 0 0 0 0 0 0 0 0 0 0 0 1 0 0 0 0 0 0 ;
0000200000000000000000000000000000000000000000000000000000000 0 0 0 0 0 0 0 0 0 0 0 0 0 0 0 0 0 1 0 0 0 0 0 0 ;
0000020000000000000000000000000000000000000000000000000000000 0 0 0 0 0 0 0 0 0 0 0 0 0 0 0 0 0 1 0 0 0 0 0 0 ;
0000030000000000000000000000000000000000000000000000000000000 0 0 0 0 0 0 0 0 0 0 0 0 0 0 0 0 0 1 0 0 0 0 0 0 ;
0000020000200000000000000000000000000000000000000000000000000 0 0 0 0 0 0 0 0 0 0 0 0 0 0 0 0 1 0 0 0 0 0 0 0 ;
0000010000000000000000000000000000000000000000000000000000000 0 0 0 0 0 0 0 0 0 0 0 0 0 0 0 0 0 1 0 0 0 0 0 0 ;
0000010000000000000000000000000000000000000000000000000000000 0 0 0 0 0 0 0 0 0 0 0 0 0 0 0 0 1 0 0 0 0 0 0 0 ;
0000010000000000000000000000000000000000000000000000000000000 0 0 0 0 0 0 0 0 0 0 0 0 0 0 0 0 0 1 0 0 0 0 0 0 ;
0000020000000000000000000000000000000000000000000000000000000 0 0 0 0 0 0 0 0 0 0 0 0 0 0 0 0 0 1 0 0 0 0 0 0 ;
0000020221210000000000000000000000000000000000000000000000000 0 0 0 0 0 0 0 0 0 0 0 0 0 0 0 0 1 0 0 0 0 0 0 0 ;
0000010200000000000000000000000000000000000000000000000000000 0 0 0 0 0 0 0 0 0 0 0 0 0 0 0 0 1 0 0 0 0 0 0 0 ;
0000030000000000000000000000000000000000000000000000000000000 0 0 0 0 0 0 0 0 0 0 0 0 0 0 0 0 0 1 0 0 0 0 0 0 ;
0000030000000000000000000000000000000000000000000000000000000 0 0 0 0 0 0 0 0 0 0 0 0 0 0 0 0 0 1 0 0 0 0 0 0 ;
0000012000000000000000000000000000000000000000000000000000000 0 0 0 0 0 0 0 0 0 0 0 0 0 0 0 0 0 1 0 0 0 0 0 0 ;
0000010000000000000000012000000000000000000000000000000000000 0 0 0 0 0 0 0 0 0 0 0 0 0 0 0 0 0 1 0 0 0 0 0 0 ;
0000000030000000000000000000000000000000000000000000000000000 0 0 0 0 0 0 0 0 0 0 0 0 0 0 0 0 0 0 0 0 0 0 0 1 ;
0000000030000000000000000000000000000000000000000000000000000 0 0 0 0 0 0 0 0 0 0 0 0 0 0 0 0 0 0 0 0 0 0 0 1 ;
0000000033033300000000000000030000000000000000000000000000000 0 0 0 0 0 0 0 0 0 0 0 0 0 0 0 0 0 0 0 1 0 0 0 0 ;
0000030000000000000000000000000000000000000000000000000000000 0 0 0 0 0 0 0 0 0 0 0 0 0 0 0 0 1 0 0 0 0 0 0 0 ;
0000010000000000000000000000000000000000000000000000000000000 0 0 0 0 0 0 0 0 0 0 0 0 0 0 0 0 1 0 0 0 0 0 0 0 ;
0000020000000000000000000000000000000000000000000000000000000 0 0 0 0 0 0 0 0 0 0 0 0 0 0 0 0 1 0 0 0 0 0 0 0 ;
0000020000000000000000000000000000000000000000000000000000000 0 0 0 0 0 0 0 0 0 0 0 0 0 0 0 0 1 0 0 0 0 0 0 0 ;
0000010000000000000000000000000000000000000000000000000000000 0 0 0 0 0 0 0 0 0 0 0 0 0 0 0 0 0 1 0 0 0 0 0 0 ;
0000010000000000000000000000000000000000000000000000000000000 0 0 0 0 0 0 0 0 0 0 0 0 0 0 0 0 0 1 0 0 0 0 0 0 ;
0000020000000000000000000000000000000000000001000000000000000 0 0 0 0 0 0 0 0 0 0 0 0 0 0 0 0 0 -1 0 0 0 0 0 0 ;
0000020000000000000000000000000000000000000000000000000000000 0 0 0 0 0 0 0 0 0 0 0 0 0 0 0 0 0 1 0 0 0 0 0 0 ;
0000020000000000000000000000000000000000000000000000000000000 0 0 0 0 0 0 0 0 0 0 0 0 0 0 0 0 1 0 0 0 0 0 0 0 ;
0000020000000000000000000000000000000000000000000000000000000 0 0 0 0 0 0 0 0 0 0 0 0 0 0 0 0 1 0 0 0 0 0 0 0 ;
0000001000000000000000000000000000000000000000000000000000000 0 0 0 0 0 0 0 0 0 0 0 0 0 0 0 0 0 0 0 0 0 0 0 1 ;
0000001000000000000000000000000000000000000000000000000000000 0 0 0 0 0 0 0 0 0 0 0 0 0 0 0 0 0 0 0 0 0 0 0 1 ;
0000002000000000000000000000000000000000000000000000000000000 0 0 0 0 0 0 0 0 0 0 0 0 0 0 0 0 0 0 0 0 0 0 0 1 ;
0000002000000000000000000000000000000000000000000000000000000 0 0 0 0 0 0 0 0 0 0 0 0 0 0 0 0 0 1 0 0 0 0 0 0 ;
0000001110000000000000000000000000000000000000000000000000000 0 0 0 0 0 0 0 0 0 0 0 0 0 0 0 0 0 0 0 0 0 1 0 0 ;
0000001000000000000000000000000000000000000000000000000000000 0 0 0 0 0 0 0 0 0 0 0 0 0 0 0 0 0 1 0 0 0 0 0 0 ;
0000002000000000000000000000000000000000000000000000000000000 0 0 0 0 0 0 0 0 0 0 0 0 0 0 0 0 0 1 0 0 0 0 0 0 ;
0000002000000000000000000000000000000000000000000000000000000 0 0 0 0 0 0 0 0 0 0 0 0 0 0 0 0 0 1 0 0 0 0 0 0 ;
0000001000000000000000000000000000000000000000000000000000000 0 0 0 0 0 0 0 0 0 0 0 0 0 0 0 0 0 1 0 0 0 0 0 0 ;
0000002000000000000000000000000000000000000000000000000000000 0 0 0 0 0 0 0 0 0 0 0 0 0 0 0 0 0 1 0 0 0 0 0 0 ;
0000003000300000000000000000000000000000000000000000000000000 0 0 0 0 0 0 0 0 0 0 0 0 0 0 0 0 0 1 0 0 0 0 0 0 ;
0000002000000000000000000000000000000000000000000000000000000 0 0 0 0 0 0 0 0 0 0 0 0 0 0 0 0 1 0 0 0 0 0 0 0 ;
0000001000000000000000000000000000000000000000000000000000000 0 0 0 0 0 0 0 0 0 0 0 0 0 0 0 0 0 1 0 0 0 0 0 0 ;
0000000200000000000000000000000000000000000000000000000000000 0 0 0 0 0 0 0 0 0 0 0 0 0 0 0 0 0 1 0 0 0 0 0 0 ;
0000000200000000000000000000000000000000000000000000000000000 0 0 0 0 0 0 0 0 0 0 0 0 0 0 0 0 0 0 0 0 0 0 0 1 ;
[truncated: 98,375 more chars]
